# Supplementary material for: Identification of Key Biomarkers and Pathways in Small-Cell Lung Cancer Using Biological Analysis
Source: Biomed Res Int. 2021 Oct 19;2021:5953386. doi: 10.1155/2021/5953386 (PMC8548101; doi:10.1155/2021/5953386)
Supplement: Supplementary Materials — Table S1: gene expression microarray datasets for SCLC in GEO datasets, including GSE30219, GSE99316, and GSE149507. Table S2: information for the DEGs identified from the GEO datasets (log2FC ≥ 1, P < 0.05). Table S3: enrichment analysis of the upregulated DEGs. Table S4: enrichment analysis of the downregulated DEGs. Table S5: enrichment analysis of the DEGs of significant module. [file 5953386.f1.zip]

Archive with 15 entries (15 files):
- Table S1-GSE149507 Gene expression microarray datasets for SCLC in GEO datasets.txt
- Table S1-GSE30219 Gene expression microarray datasets for SCLC in GEO datasets.txt
- Table S1-GSE99316 Gene expression microarray datasets for SCLC in GEO datasets.txt
- Table S3 Enrichment analysis(Biological pathway) of the up-regulated DEGs.txt
- Table S3 Enrichment analysis(Biological process) of the up-regulated DEGs.txt
- Table S3 Enrichment analysis(Cellular component) of the up-regulated DEGs.txt
- Table S3 Enrichment analysis(Molecular function) of the up-regulated DEGs.txt
- Table S4 Enrichment analysis(Biological pathway) of the down-regulated DEGs.txt
- Table S4 Enrichment analysis(Biological process) of the down-regulated DEGs.txt
- Table S4 Enrichment analysis(Cellular component) of the down-regulated DEGs.txt
- Table S4 Enrichment analysis(Molecular function) of the down-regulated DEGs.txt
- Table S5 Enrichment analysis(Biological pathway) of significant module DEGs.txt
- Table S5 Enrichment analysis(Biological process) of significant module DEGs.txt
- Table S5 Enrichment analysis(Cellular component) of significant module DEGs.txt
- Table S5 Enrichment analysis(Molecular function) of significant module DEGs.txt
