# Supplementary material for: Identification of Key Biomarkers and Pathways in Small-Cell Lung Cancer Using Biological Analysis
Source: Biomed Res Int. 2021 Oct 19;2021:5953386. doi: 10.1155/2021/5953386 (PMC8548101; doi:10.1155/2021/5953386)
Supplement: Supplementary Materials — Table S1: gene expression microarray datasets for SCLC in GEO datasets, including GSE30219, GSE99316, and GSE149507. Table S2: information for the DEGs identified from the GEO datasets (log2FC ≥ 1, P < 0.05). Table S3: enrichment analysis of the upregulated DEGs. Table S4: enrichment analysis of the downregulated DEGs. Table S5: enrichment analysis of the DEGs of significant module. [file 5953386.f1.zip › Table S1-GSE149507 Gene expression microarray datasets for SCLC in GEO datasets.txt]

ID	Gene Symbol	P.Value	adj.P.Val	logFC	t	B
29089_at	UBE2T	2.39E-15	4.88E-11	3.68696963	13.085726	24.82328
83540_at	NUF2	7.65E-15	4.94E-11	4.22479299	12.588838	23.7009
9156_at	EXO1	1.23E-14	4.94E-11	3.15230158	12.389977	23.24277
253012_at	HEPACAM2	1.28E-14	4.94E-11	5.98660269	12.373523	23.20464
11130_at	ZWINT	1.42E-14	4.94E-11	3.20601387	12.330123	23.10388
23594_at	ORC6	1.47E-14	4.94E-11	3.16824682	12.315116	23.06898
9837_at	GINS1	1.69E-14	4.94E-11	3.4648533	12.256707	22.93286
22974_at	TPX2	2.76E-14	6.20E-11	3.89957505	12.054586	22.45837
7153_at	TOP2A	3.36E-14	6.20E-11	4.29864416	11.973958	22.26758
7272_at	TTK	3.72E-14	6.20E-11	4.02842337	11.93212	22.16824
29127_at	RACGAP1	3.86E-14	6.20E-11	2.43073821	11.917573	22.13364
6790_at	AURKA	4.27E-14	6.20E-11	2.85631807	11.876236	22.03518
9833_at	MELK	4.30E-14	6.20E-11	3.74397396	11.873674	22.02907
9928_at	KIF14	4.40E-14	6.20E-11	3.46281289	11.863539	22.00488
1063_at	CENPF	4.57E-14	6.20E-11	3.71267847	11.848737	21.96955
4085_at	MAD2L1	4.86E-14	6.20E-11	3.3420517	11.823773	21.90988
2146_at	EZH2	5.22E-14	6.27E-11	3.37635732	11.794569	21.83997
157313_at	CDCA2	6.69E-14	7.59E-11	2.32942635	11.6943	21.59908
259266_at	ASPM	7.72E-14	8.08E-11	3.05394151	11.636715	21.46013
9787_at	DLGAP5	7.91E-14	8.08E-11	4.09228232	11.626729	21.43599
10615_at	SPAG5	8.75E-14	8.20E-11	3.02371364	11.586235	21.33795
51203_at	NUSAP1	8.83E-14	8.20E-11	3.54913148	11.582513	21.32892
5427_at	POLE2	1.00E-13	8.92E-11	2.35761972	11.530974	21.2038
51659_at	GINS2	1.56E-13	1.33E-10	3.15579179	11.356069	20.77648
11065_at	UBE2C	1.84E-13	1.50E-10	4.00076936	11.290859	20.6161
9133_at	CCNB2	1.95E-13	1.53E-10	3.65944782	11.268212	20.56026
5111_at	PCNA	2.18E-13	1.65E-10	1.82482685	11.224032	20.45114
57405_at	SPC25	3.00E-13	2.19E-10	3.79299038	11.097795	20.13785
54478_at	PIMREG	3.15E-13	2.22E-10	3.28212659	11.078739	20.09037
55215_at	FANCI	3.78E-13	2.43E-10	2.74085509	11.007506	19.91244
991_at	CDC20	3.80E-13	2.43E-10	3.78992234	11.005804	19.90818
4175_at	MCM6	3.81E-13	2.43E-10	1.72302953	11.004372	19.9046
9232_at	PTTG1	4.08E-13	2.45E-10	2.97121755	10.978597	19.84003
9055_at	PRC1	4.17E-13	2.45E-10	3.49860816	10.969496	19.81721
983_at	CDK1	4.21E-13	2.45E-10	3.01792823	10.966269	19.80912
1033_at	CDKN3	4.54E-13	2.58E-10	3.29853032	10.936275	19.73382
3148_at	HMGB2	4.84E-13	2.64E-10	1.88890572	10.911951	19.67267
79733_at	E2F8	4.94E-13	2.64E-10	3.26409237	10.903765	19.65207
24137_at	KIF4A	5.87E-13	2.64E-10	3.59023482	10.837338	19.48457
701_at	BUB1B	5.91E-13	2.64E-10	3.63979853	10.834752	19.47803
54892_at	NCAPG2	5.99E-13	2.64E-10	2.4481886	10.829418	19.46455
56992_at	KIF15	6.10E-13	2.64E-10	3.08569187	10.822137	19.44615
8318_at	CDC45	6.18E-13	2.64E-10	2.70351576	10.817218	19.43371
3833_at	KIFC1	6.20E-13	2.64E-10	2.21330369	10.81597	19.43055
80010_at	RMI1	6.28E-13	2.64E-10	2.00743268	10.811157	19.41838
55502_at	HES6	6.28E-13	2.64E-10	4.17961194	10.811041	19.41809
142_at	PARP1	6.31E-13	2.64E-10	1.40832772	10.809523	19.41425
89958_at	SAPCD2	6.32E-13	2.64E-10	2.76352243	10.808709	19.41219
64151_at	NCAPG	6.34E-13	2.64E-10	3.35574995	10.807643	19.40949
6491_at	STIL	6.45E-13	2.64E-10	2.88678009	10.800717	19.39196
890_at	CCNA2	6.84E-13	2.65E-10	2.75588843	10.778224	19.33499
55872_at	PBK	6.84E-13	2.65E-10	4.05115808	10.778019	19.33447
5319_at	PLA2G1B	6.87E-13	2.65E-10	-4.04058771	-10.776685	19.33109
1894_at	ECT2	7.16E-13	2.71E-10	2.83206316	10.760491	19.29003
4522_at	MTHFD1	7.66E-13	2.79E-10	1.14215522	10.734388	19.22377
55789_at	DEPDC1B	7.83E-13	2.79E-10	3.63351025	10.725986	19.20242
1786_at	DNMT1	7.91E-13	2.79E-10	1.49167573	10.722189	19.19277
3796_at	KIF2A	7.92E-13	2.79E-10	1.00171414	10.72171	19.19155
23518_at	R3HDM1	8.14E-13	2.82E-10	1.12163685	10.711121	19.16462
4171_at	MCM2	8.39E-13	2.86E-10	3.0427827	10.699428	19.13487
51053_at	GMNN	8.73E-13	2.92E-10	2.08869347	10.684498	19.09686
29028_at	ATAD2	8.95E-13	2.95E-10	2.23471944	10.674732	19.07197
10403_at	NDC80	9.78E-13	3.17E-10	3.15549189	10.641026	18.98599
195828_at	ZNF367	1.09E-12	3.46E-10	2.80644326	10.599855	18.88076
10635_at	RAD51AP1	1.12E-12	3.46E-10	2.78307018	10.587894	18.85014
10535_at	RNASEH2A	1.13E-12	3.46E-10	2.72020396	10.587021	18.8479
6241_at	RRM2	1.14E-12	3.46E-10	3.36164695	10.580789	18.83194
547_at	KIF1A	1.15E-12	3.46E-10	2.59963582	10.578811	18.82687
332_at	BIRC5	1.22E-12	3.62E-10	3.1570643	10.55602	18.76845
55282_at	LRRC36	1.32E-12	3.77E-10	-1.84449675	-10.52584	18.69098
113130_at	CDCA5	1.32E-12	3.77E-10	2.81142646	10.525319	18.68964
1058_at	CENPA	1.33E-12	3.77E-10	3.19844038	10.524373	18.68721
10874_at	NMU	1.66E-12	4.64E-10	4.73130563	10.44005	18.47006
55355_at	HJURP	1.71E-12	4.71E-10	3.00621103	10.429001	18.44154
26271_at	FBXO5	1.80E-12	4.90E-10	2.53331046	10.409099	18.39011
146909_at	KIF18B	1.83E-12	4.93E-10	3.29023759	10.402034	18.37184
5984_at	RFC4	1.92E-12	5.08E-10	2.46626841	10.385479	18.32901
11004_at	KIF2C	2.13E-12	5.57E-10	2.71068081	10.345181	18.22458
5985_at	RFC5	2.15E-12	5.57E-10	1.64667736	10.341175	18.21419
891_at	CCNB1	2.29E-12	5.84E-10	3.06593801	10.318234	18.15463
8425_at	LTBP4	2.42E-12	6.11E-10	-1.46964352	-10.296704	18.09867
55214_at	P3H2	2.53E-12	6.30E-10	-1.56402241	-10.28068	18.05697
55143_at	CDCA8	3.10E-12	7.64E-10	2.68231329	10.203766	17.85635
3832_at	KIF11	3.14E-12	7.64E-10	3.39288801	10.199322	17.84474
672_at	BRCA1	3.24E-12	7.79E-10	1.35151343	10.187624	17.81414
83461_at	CDCA3	3.57E-12	8.49E-10	2.44453002	10.151186	17.71874
8836_at	GGH	3.77E-12	8.86E-10	1.96700641	10.130822	17.66533
9413_at	FAM189A2	4.34E-12	1.01E-09	-2.57722162	-10.07912	17.5295
9700_at	ESPL1	4.58E-12	1.05E-09	3.35836483	10.058468	17.47514
135656_at	MUCL3	4.90E-12	1.11E-09	-0.74404373	-10.033795	17.41011
100507632_at	LINC00968	5.13E-12	1.15E-09	-3.14253219	-10.017005	17.36582
5050_at	PAFAH1B3	5.46E-12	1.21E-09	2.12981705	9.993774	17.30446
1111_at	CHEK1	5.78E-12	1.25E-09	2.68029416	9.97245	17.24808
4751_at	NEK2	5.82E-12	1.25E-09	2.86608611	9.970128	17.24194
5121_at	PCP4	5.85E-12	1.25E-09	4.64834382	9.967698	17.23551
5939_at	RBMS2	5.90E-12	1.25E-09	-1.26490885	-9.965052	17.2285
3373_at	HYAL1	6.16E-12	1.30E-09	-2.75666759	-9.949031	17.18609
55732_at	C1orf112	6.30E-12	1.31E-09	1.8013524	9.940425	17.16329
990_at	CDC6	6.42E-12	1.32E-09	2.66686344	9.933762	17.14563
51512_at	GTSE1	6.72E-12	1.32E-09	2.76561425	9.916866	17.10082
64105_at	CENPK	6.74E-12	1.32E-09	2.56808347	9.915773	17.09792
4173_at	MCM4	6.75E-12	1.32E-09	2.13193689	9.915347	17.09679
3161_at	HMMR	6.77E-12	1.32E-09	2.7253403	9.913879	17.09289
1047_at	CLGN	6.78E-12	1.32E-09	3.73261082	9.913387	17.09159
408_at	ARRB1	6.81E-12	1.32E-09	-1.70717055	-9.911813	17.08741
92086_at	GGTLC1	6.97E-12	1.34E-09	-1.80790169	-9.903264	17.06472
135932_at	TMEM139	7.45E-12	1.42E-09	-2.09735024	-9.878762	16.99962
79019_at	CENPM	7.73E-12	1.46E-09	2.2887174	9.865124	16.96335
9735_at	KNTC1	8.18E-12	1.53E-09	2.10725527	9.844462	16.90835
2237_at	FEN1	8.42E-12	1.56E-09	2.44638267	9.833706	16.8797
9705_at	ST18	8.91E-12	1.63E-09	5.25325372	9.81269	16.82367
7298_at	TYMS	9.00E-12	1.63E-09	2.93782685	9.809174	16.81429
166824_at	RASSF6	9.02E-12	1.63E-09	3.71921446	9.80824	16.8118
723809_at	LHFPL3-AS2	9.56E-12	1.71E-09	-1.67033559	-9.78704	16.75521
1029_at	CDKN2A	1.04E-11	1.84E-09	2.56610955	9.757208	16.67547
7112_at	TMPO	1.05E-11	1.85E-09	1.86610658	9.752624	16.6632
255738_at	PCSK9	1.10E-11	1.90E-09	-1.36305751	-9.73691	16.62114
116028_at	RMI2	1.10E-11	1.90E-09	2.51581479	9.735827	16.61824
4288_at	MKI67	1.15E-11	1.97E-09	2.70426936	9.719974	16.57577
641_at	BLM	1.18E-11	2.00E-09	2.02000788	9.709608	16.54797
375444_at	C5orf34	1.19E-11	2.00E-09	2.33470473	9.707688	16.54283
898_at	CCNE1	1.21E-11	2.02E-09	2.24513929	9.70217	16.52803
79148_at	MMP28	1.24E-11	2.05E-09	-1.63532383	-9.690546	16.49683
55635_at	DEPDC1	1.25E-11	2.05E-09	2.9699575	9.689707	16.49458
8438_at	RAD54L	1.27E-11	2.08E-09	2.29392457	9.682246	16.47455
22998_at	LIMCH1	1.31E-11	2.12E-09	-2.02282337	-9.673089	16.44995
1503_at	CTPS1	1.32E-11	2.12E-09	1.66688757	9.670262	16.44236
79135_at	APOO	1.34E-11	2.13E-09	1.31917917	9.66405	16.42567
6196_at	RPS6KA2	1.36E-11	2.15E-09	-1.31363742	-9.659277	16.41283
4605_at	MYBL2	1.41E-11	2.19E-09	1.96211154	9.646122	16.37746
5366_at	PMAIP1	1.41E-11	2.19E-09	2.45001342	9.645162	16.37487
29980_at	DONSON	1.42E-11	2.19E-09	2.18054294	9.642769	16.36844
10592_at	SMC2	1.46E-11	2.25E-09	2.23517473	9.631244	16.33742
10606_at	PAICS	1.50E-11	2.29E-09	1.70069982	9.621604	16.31146
387103_at	CENPW	1.56E-11	2.37E-09	2.09525131	9.606956	16.27198
10241_at	CALCOCO2	1.58E-11	2.37E-09	-0.85192087	-9.603271	16.26205
8322_at	FZD4	1.60E-11	2.38E-09	-1.11383138	-9.599273	16.25127
9493_at	KIF23	1.65E-11	2.44E-09	3.062199	9.587335	16.21907
8317_at	CDC7	1.71E-11	2.51E-09	2.28085796	9.574771	16.18516
8914_at	TIMELESS	1.74E-11	2.53E-09	1.91204971	9.569165	16.17002
1164_at	CKS2	1.81E-11	2.62E-09	2.03210911	9.555053	16.13189
3838_at	KPNA2	1.85E-11	2.65E-09	1.89579646	9.547159	16.11055
55388_at	MCM10	1.90E-11	2.71E-09	2.46555616	9.536493	16.08171
10926_at	DBF4	1.99E-11	2.82E-09	1.79393431	9.519088	16.0346
83879_at	CDCA7	2.00E-11	2.82E-09	2.4800359	9.518172	16.03212
150468_at	CKAP2L	2.19E-11	3.06E-09	2.35701875	9.485593	15.94384
9121_at	SLC16A5	2.20E-11	3.06E-09	-1.66412647	-9.483436	15.93799
3418_at	IDH2	2.32E-11	3.20E-09	1.62228389	9.464169	15.88571
4436_at	MSH2	2.73E-11	3.75E-09	1.80411621	9.404965	15.72473
100133941_at	CD24	2.80E-11	3.81E-09	2.48818143	9.396773	15.70242
9319_at	TRIP13	2.84E-11	3.84E-09	2.58057051	9.391662	15.6885
91687_at	CENPL	2.89E-11	3.85E-09	1.80591652	9.385448	15.67156
83990_at	BRIP1	2.90E-11	3.85E-09	2.58747245	9.383365	15.66589
5239_at	PGM5	2.90E-11	3.85E-09	-1.29991257	-9.383356	15.66586
115_at	ADCY9	2.93E-11	3.87E-09	-1.0155495	-9.379488	15.65531
5557_at	PRIM1	2.99E-11	3.92E-09	1.59194679	9.372601	15.63654
9134_at	CCNE2	3.04E-11	3.95E-09	3.32293819	9.367294	15.62206
4176_at	MCM7	3.07E-11	3.96E-09	1.83036689	9.36292	15.61013
55248_at	PACC1	3.09E-11	3.96E-09	1.35014483	9.3614	15.60598
10797_at	MTHFD2	3.27E-11	4.18E-09	1.97549398	9.340053	15.5477
5629_at	PROX1	3.43E-11	4.35E-09	2.89101788	9.323217	15.50169
5422_at	POLA1	3.49E-11	4.40E-09	1.48271835	9.317276	15.48544
57549_at	IGSF9	3.64E-11	4.56E-09	3.0627571	9.301986	15.44361
1556_at	CYP2B7P	3.82E-11	4.76E-09	-3.44929891	-9.284962	15.397
374393_at	FAM111B	3.98E-11	4.93E-09	1.82032411	9.269796	15.35544
1951_at	CELSR3	4.09E-11	5.03E-09	2.7412064	9.260343	15.32953
2956_at	MSH6	4.13E-11	5.05E-09	1.45499876	9.256814	15.31985
368_at	ABCC6	4.38E-11	5.33E-09	-1.1194256	-9.235601	15.26163
8208_at	CHAF1B	4.51E-11	5.45E-09	1.48623299	9.225506	15.23391
151246_at	SGO2	4.62E-11	5.55E-09	2.01115544	9.216624	15.20951
6332_at	SCN7A	4.65E-11	5.55E-09	-2.81522343	-9.214467	15.20358
23397_at	NCAPH	4.75E-11	5.60E-09	2.436302	9.207169	15.18352
7466_at	WFS1	4.75E-11	5.60E-09	-1.75860963	-9.207099	15.18332
7976_at	FZD3	4.82E-11	5.66E-09	2.16135072	9.201404	15.16766
84057_at	MND1	4.87E-11	5.69E-09	2.47213537	9.197563	15.1571
81610_at	FAM83D	4.97E-11	5.77E-09	2.63139442	9.190535	15.13776
90627_at	STARD13	5.10E-11	5.88E-09	-1.69919647	-9.181769	15.11364
100128893_at	GATA6-AS1	5.20E-11	5.96E-09	-1.91998245	-9.174776	15.09438
255480_at	TBX5-AS1	5.54E-11	6.32E-09	-2.29908906	-9.152258	15.03234
11073_at	TOPBP1	5.82E-11	6.61E-09	1.51806944	9.134234	14.98263
64397_at	ZNF106	6.25E-11	7.06E-09	-1.03490073	-9.108891	14.91266
81620_at	CDT1	6.33E-11	7.10E-09	2.41644549	9.104562	14.9007
150051_at	TIAM1-AS1	6.42E-11	7.17E-09	1.69472424	9.099294	14.88615
9768_at	PCLAF	6.93E-11	7.69E-09	2.53730622	9.072394	14.81175
6873_at	TAF2	7.04E-11	7.78E-09	0.80358264	9.066651	14.79586
440_at	ASNS	7.11E-11	7.78E-09	2.16437925	9.063425	14.78693
1062_at	CENPE	7.12E-11	7.78E-09	2.46120829	9.062594	14.78463
55775_at	TDP1	7.43E-11	8.07E-09	1.18383816	9.047731	14.74346
10112_at	KIF20A	7.50E-11	8.11E-09	2.96254977	9.044273	14.73388
11030_at	RBPMS	7.58E-11	8.15E-09	-1.29044633	-9.040489	14.7234
114905_at	C1QTNF7	7.70E-11	8.23E-09	-2.36588387	-9.03505	14.70832
283_at	ANG	7.84E-11	8.34E-09	-1.94624242	-9.028504	14.69017
147463_at	ANKRD29	8.01E-11	8.48E-09	-3.22402184	-9.020945	14.6692
29968_at	PSAT1	8.14E-11	8.55E-09	2.4788178	9.015232	14.65335
147372_at	CCBE1	8.16E-11	8.55E-09	-1.9267688	-9.014319	14.65082
388228_at	SBK1	8.34E-11	8.66E-09	2.68363662	9.006788	14.62992
4881_at	NPR1	8.36E-11	8.66E-09	-1.30719944	-9.00601	14.62776
5217_at	PFN2	8.40E-11	8.66E-09	2.05386368	9.004254	14.62288
147841_at	SPC24	8.48E-11	8.70E-09	1.93330234	9.001024	14.61392
7869_at	SEMA3B	8.56E-11	8.74E-09	-1.44015255	-8.997715	14.60473
57477_at	SHROOM4	8.64E-11	8.75E-09	-1.43497521	-8.994342	14.59536
26255_at	PTTG3P	8.69E-11	8.75E-09	1.98999551	8.992077	14.58907
1474_at	CST6	8.70E-11	8.75E-09	-2.76418033	-8.99192	14.58863
347733_at	TUBB2B	8.92E-11	8.93E-09	5.57209115	8.982829	14.56337
84798_at	C19orf48	9.19E-11	9.15E-09	1.70310712	8.972548	14.53479
177_at	AGER	9.26E-11	9.16E-09	-3.23944593	-8.969686	14.52684
79075_at	DSCC1	9.28E-11	9.16E-09	1.89040702	8.968783	14.52433
55247_at	NEIL3	9.39E-11	9.22E-09	2.08740776	8.964833	14.51334
6715_at	SRD5A1	9.45E-11	9.23E-09	2.30038994	8.96259	14.5071
10105_at	PPIF	9.72E-11	9.42E-09	1.22145601	8.952688	14.47955
7145_at	TNS1	9.73E-11	9.42E-09	-1.52497878	-8.952177	14.47813
1690_at	COCH	1.00E-10	9.63E-09	3.39692851	8.942344	14.45076
203190_at	LGI3	1.00E-10	9.63E-09	-1.36283967	-8.94105	14.44715
25788_at	RAD54B	1.02E-10	9.75E-09	1.91411449	8.935047	14.43043
207107_at	SFTA1P	1.05E-10	9.96E-09	-3.28667128	-8.925735	14.40449
8999_at	CDKL2	1.05E-10	9.98E-09	-1.26277883	-8.923728	14.3989
51155_at	JPT1	1.10E-10	1.03E-08	1.61243053	8.909856	14.36023
56898_at	BDH2	1.16E-10	1.08E-08	-1.5595386	-8.891283	14.30842
731424_at	MIR3945HG	1.17E-10	1.08E-08	-1.51010732	-8.888483	14.3006
995_at	CDC25C	1.17E-10	1.08E-08	1.94631516	8.888267	14.3
762_at	CA4	1.22E-10	1.13E-08	-2.76932478	-8.873187	14.25789
3925_at	STMN1	1.24E-10	1.14E-08	1.55985332	8.866421	14.23899
79682_at	CENPU	1.25E-10	1.14E-08	2.62505438	8.864513	14.23365
6711_at	SPTBN1	1.26E-10	1.15E-08	-1.02806267	-8.860247	14.22173
128218_at	TMEM125	1.26E-10	1.15E-08	-2.06678731	-8.860063	14.22122
63971_at	KIF13A	1.27E-10	1.15E-08	-1.26795913	-8.85787	14.21509
79026_at	AHNAK	1.28E-10	1.15E-08	-1.41235108	-8.856615	14.21158
63976_at	PRDM16	1.33E-10	1.19E-08	-1.10992806	-8.843135	14.17389
56241_at	SUSD2	1.33E-10	1.19E-08	-2.53008339	-8.841278	14.16869
199675_at	MCEMP1	1.34E-10	1.19E-08	-3.95547471	-8.838693	14.16146
25896_at	INTS7	1.42E-10	1.26E-08	1.15744741	8.818312	14.10441
103689912_at	TBX2-AS1	1.46E-10	1.29E-08	-2.33741397	-8.809378	14.07939
2177_at	FANCD2	1.57E-10	1.37E-08	0.99916817	8.784366	14.00927
11339_at	OIP5	1.58E-10	1.38E-08	2.76608775	8.780998	13.99983
122769_at	LRR1	1.60E-10	1.39E-08	1.31924065	8.777747	13.99071
10962_at	MLLT11	1.61E-10	1.39E-08	3.25867774	8.77577	13.98516
2305_at	FOXM1	1.61E-10	1.39E-08	2.89155825	8.774604	13.98189
11013_at	TMSB15A	1.62E-10	1.39E-08	3.89176932	8.773163	13.97785
126669_at	SHE	1.62E-10	1.39E-08	-1.69088855	-8.7728	13.97683
57082_at	KNL1	1.64E-10	1.39E-08	1.93780142	8.769351	13.96715
117143_at	TADA1	1.64E-10	1.39E-08	0.9704912	8.768867	13.96579
81691_at	REXO5	1.65E-10	1.39E-08	1.69230027	8.767515	13.96199
152273_at	FGD5	1.68E-10	1.41E-08	-1.89393651	-8.759551	13.93964
745_at	MYRF	1.71E-10	1.43E-08	-0.95929022	-8.753266	13.92199
10198_at	MPHOSPH9	1.75E-10	1.46E-08	1.53690429	8.745139	13.89915
5241_at	PGR	1.78E-10	1.48E-08	-0.99722248	-8.73924	13.88258
55120_at	FANCL	1.81E-10	1.49E-08	1.60518647	8.735001	13.87066
3015_at	H2AZ1	1.81E-10	1.49E-08	1.01343305	8.734599	13.86953
90952_at	ESAM	1.83E-10	1.50E-08	-1.87511637	-8.730072	13.85681
9212_at	AURKB	1.83E-10	1.50E-08	2.26954592	8.729658	13.85564
10217_at	CTDSPL	1.88E-10	1.53E-08	-1.32554981	-8.721028	13.83137
6799_at	SULT1A2	1.91E-10	1.55E-08	-1.6629911	-8.715252	13.81512
6712_at	SPTBN2	1.96E-10	1.58E-08	1.18361395	8.705944	13.78893
27159_at	CHIA	2.13E-10	1.71E-08	-1.74795059	-8.677687	13.70934
23468_at	CBX5	2.15E-10	1.72E-08	1.33180533	8.673564	13.69772
53905_at	DUOX1	2.16E-10	1.72E-08	-2.85393977	-8.672262	13.69405
93081_at	TEX30	2.17E-10	1.72E-08	1.50984091	8.67136	13.69151
10223_at	GPA33	2.18E-10	1.73E-08	-1.76245612	-8.669028	13.68493
100505984_at	LINC02478	2.21E-10	1.74E-08	-2.11918355	-8.66464	13.67256
22885_at	ABLIM3	2.24E-10	1.76E-08	-1.6074965	-8.659196	13.65721
5471_at	PPAT	2.31E-10	1.81E-08	1.62731901	8.649181	13.62895
7134_at	TNNC1	2.32E-10	1.81E-08	-3.69200419	-8.648168	13.62609
11169_at	WDHD1	2.34E-10	1.82E-08	1.83739483	8.643868	13.61396
100128750_at	RBPMS-AS1	2.55E-10	1.98E-08	-1.65525592	-8.614021	13.52965
23584_at	VSIG2	2.68E-10	2.06E-08	-2.14161127	-8.597747	13.48364
4306_at	NR3C2	2.68E-10	2.06E-08	-2.39134148	-8.597129	13.48189
9022_at	CLIC3	2.74E-10	2.09E-08	-3.28676586	-8.590205	13.46231
33_at	ACADL	2.83E-10	2.15E-08	-2.92526967	-8.578993	13.43057
10395_at	DLC1	2.84E-10	2.16E-08	-1.59585567	-8.577157	13.42538
727910_at	TLCD2	2.89E-10	2.18E-08	-1.65510216	-8.571202	13.40852
23371_at	TNS2	2.89E-10	2.18E-08	-1.54616423	-8.571017	13.40799
100132074_at	FOXO6	2.91E-10	2.19E-08	2.91345783	8.568519	13.40092
97_at	ACYP1	2.92E-10	2.19E-08	2.59461006	8.567295	13.39745
113115_at	MTFR2	2.96E-10	2.21E-08	1.82968603	8.562989	13.38526
11170_at	FAM107A	2.98E-10	2.22E-08	-2.69217432	-8.560132	13.37716
5885_at	RAD21	3.08E-10	2.28E-08	0.9467095	8.548838	13.34516
79959_at	CEP76	3.21E-10	2.36E-08	1.47209234	8.535026	13.30599
51304_at	ZDHHC3	3.23E-10	2.37E-08	-1.09011921	-8.532765	13.29958
30846_at	EHD2	3.26E-10	2.39E-08	-1.47201126	-8.52894	13.28873
90417_at	KNSTRN	3.39E-10	2.47E-08	1.77386106	8.515875	13.25166
200933_at	FBXO45	3.50E-10	2.55E-08	1.45767248	8.504335	13.21889
200879_at	LIPH	3.53E-10	2.56E-08	-1.45511302	-8.501488	13.2108
6943_at	TCF21	3.57E-10	2.57E-08	-3.16988473	-8.498347	13.20188
2869_at	GRK5	3.73E-10	2.68E-08	-1.52451504	-8.48266	13.1573
54741_at	LEPROT	3.77E-10	2.70E-08	-0.92370357	-8.479255	13.14762
3800_at	KIF5C	3.84E-10	2.74E-08	3.96902112	8.472645	13.12883
4591_at	TRIM37	3.88E-10	2.76E-08	1.09136519	8.468995	13.11845
10024_at	TROAP	3.92E-10	2.78E-08	1.82301377	8.465237	13.10776
350_at	APOH	3.94E-10	2.78E-08	-1.9115278	-8.463988	13.10421
5473_at	PPBP	3.96E-10	2.79E-08	-4.01979925	-8.461866	13.09817
6038_at	RNASE4	3.98E-10	2.79E-08	-2.41037015	-8.460538	13.09439
285016_at	ALKAL2	4.03E-10	2.82E-08	-2.90023076	-8.455948	13.08133
51751_at	HIGD1B	4.05E-10	2.82E-08	-1.86705098	-8.454148	13.0762
201161_at	CENPV	4.06E-10	2.82E-08	2.46028401	8.453622	13.07471
9118_at	INA	4.10E-10	2.84E-08	4.15144505	8.450098	13.06468
23111_at	SPART	4.13E-10	2.84E-08	-1.4807072	-8.447885	13.05837
63979_at	FIGNL1	4.13E-10	2.84E-08	1.71914312	8.447748	13.05799
3608_at	ILF2	4.16E-10	2.85E-08	1.19055506	8.44514	13.05056
115677_at	NOSTRIN	4.18E-10	2.85E-08	-2.92530118	-8.443543	13.04601
3131_at	HLF	4.19E-10	2.85E-08	-2.44757942	-8.44264	13.04344
3070_at	HELLS	4.28E-10	2.90E-08	2.59899874	8.435401	13.02282
63898_at	SH2D4A	4.29E-10	2.90E-08	-1.21568364	-8.434445	13.0201
23028_at	KDM1A	4.31E-10	2.91E-08	1.24341956	8.432763	13.01531
4053_at	LTBP2	4.37E-10	2.93E-08	-1.73455303	-8.428318	13.00265
4172_at	MCM3	4.45E-10	2.98E-08	1.55913253	8.422	12.98464
54908_at	SPDL1	4.61E-10	3.08E-08	1.06580119	8.409521	12.94906
10728_at	PTGES3	4.63E-10	3.08E-08	0.59941196	8.407974	12.94465
57447_at	NDRG2	4.64E-10	3.08E-08	-1.73135382	-8.407295	12.94272
2203_at	FBP1	4.66E-10	3.08E-08	-2.37334667	-8.406059	12.93919
79674_at	VEPH1	4.67E-10	3.08E-08	-2.45531922	-8.405085	12.93641
344148_at	NCKAP5	4.78E-10	3.14E-08	-2.57046432	-8.397189	12.91389
55055_at	ZWILCH	4.81E-10	3.15E-08	1.50934945	8.394687	12.90675
1361_at	CPB2	4.83E-10	3.15E-08	-4.28263363	-8.39368	12.90388
92312_at	MEX3A	4.86E-10	3.16E-08	1.58813976	8.391371	12.89729
84900_at	RNFT2	4.92E-10	3.19E-08	1.83137485	8.387428	12.88603
10460_at	TACC3	4.98E-10	3.19E-08	1.59919945	8.382871	12.87302
27303_at	RBMS3	4.98E-10	3.19E-08	-2.12543943	-8.382592	12.87223
100505495_at	PCAT19	4.99E-10	3.19E-08	-2.13135565	-8.382139	12.87093
1763_at	DNA2	5.00E-10	3.19E-08	2.12376733	8.381851	12.87011
203068_at	TUBB	5.00E-10	3.19E-08	1.42492164	8.381414	12.86887
4897_at	NRCAM	5.09E-10	3.23E-08	2.28510391	8.37557	12.85218
6910_at	TBX5	5.10E-10	3.23E-08	-1.0000386	-8.37476	12.84986
90527_at	DUOXA1	5.11E-10	3.23E-08	-1.52309717	-8.373978	12.84763
699_at	BUB1	5.20E-10	3.28E-08	2.43936186	8.368201	12.83113
117178_at	SSX2IP	5.22E-10	3.28E-08	1.7712741	8.366563	12.82645
23034_at	SAMD4A	5.30E-10	3.32E-08	-0.74318415	-8.361209	12.81115
3251_at	HPRT1	5.35E-10	3.34E-08	1.32926389	8.358262	12.80273
6726_at	SRP9	5.42E-10	3.36E-08	0.72041806	8.353877	12.7902
7443_at	VRK1	5.42E-10	3.36E-08	1.2941285	8.353775	12.78991
1869_at	E2F1	5.44E-10	3.37E-08	1.18206973	8.352188	12.78537
10212_at	DDX39A	5.58E-10	3.44E-08	1.7189978	8.343825	12.76146
7113_at	TMPRSS2	5.61E-10	3.45E-08	-2.08491693	-8.342058	12.75641
51449_at	PCYOX1	5.64E-10	3.45E-08	-1.50140365	-8.340061	12.7507
53405_at	CLIC5	5.65E-10	3.45E-08	-2.12126004	-8.339733	12.74976
23171_at	GPD1L	5.73E-10	3.50E-08	-1.58954622	-8.334356	12.73438
10491_at	CRTAP	5.81E-10	3.53E-08	-1.27485546	-8.329816	12.72139
6275_at	S100A4	5.83E-10	3.53E-08	-2.18760501	-8.328698	12.71819
123879_at	DCUN1D3	5.85E-10	3.53E-08	-0.97170779	-8.327689	12.7153
8516_at	ITGA8	5.87E-10	3.53E-08	-2.30063472	-8.326202	12.71105
7345_at	UCHL1	5.88E-10	3.53E-08	3.60630942	8.3258	12.7099
100288637_at	LOC100288637	5.89E-10	3.53E-08	2.33440079	8.32532	12.70852
259173_at	ALS2CL	5.96E-10	3.56E-08	-1.03224505	-8.321055	12.69632
200504_at	GKN2	6.30E-10	3.75E-08	-3.99264533	-8.302182	12.64227
6472_at	SHMT2	6.36E-10	3.78E-08	1.53878364	8.298842	12.6327
2786_at	GNG4	6.43E-10	3.80E-08	3.90118458	8.295259	12.62244
8309_at	ACOX2	6.44E-10	3.80E-08	-1.62054032	-8.294738	12.62095
93594_at	TBC1D31	6.56E-10	3.86E-08	1.08369832	8.288142	12.60204
7398_at	USP1	6.57E-10	3.86E-08	1.3523949	8.287721	12.60084
84131_at	CEP78	6.66E-10	3.90E-08	1.41840659	8.282974	12.58723
144455_at	E2F7	6.71E-10	3.92E-08	1.9294352	8.280358	12.57973
2189_at	FANCG	6.79E-10	3.95E-08	1.78843439	8.276533	12.56876
57864_at	SLC46A2	6.83E-10	3.97E-08	-2.52553835	-8.274095	12.56177
57482_at	CRACD	6.87E-10	3.98E-08	1.94071952	8.272137	12.55615
115290_at	FBXO17	6.95E-10	4.01E-08	-1.39650267	-8.268581	12.54595
3014_at	H2AX	6.97E-10	4.01E-08	1.58217766	8.267147	12.54184
25853_at	DCAF12	6.98E-10	4.01E-08	0.8668377	8.266763	12.54074
3978_at	LIG1	7.04E-10	4.03E-08	1.4999309	8.264037	12.53292
5178_at	PEG3	7.07E-10	4.03E-08	-1.8005731	-8.262573	12.52872
107984773_at	LINC01852	7.17E-10	4.07E-08	-0.80703688	-8.257547	12.51429
55920_at	RCC2	7.18E-10	4.07E-08	1.54153601	8.257299	12.51358
7374_at	UNG	7.20E-10	4.08E-08	1.71120982	8.256057	12.51002
283383_at	ADGRD1	7.29E-10	4.11E-08	-2.65399599	-8.25201	12.4984
151393_at	RMDN2	7.36E-10	4.14E-08	-1.13991241	-8.24892	12.48953
221_at	ALDH3B1	7.37E-10	4.14E-08	-1.75319325	-8.248028	12.48697
54821_at	ERCC6L	7.43E-10	4.16E-08	1.63883121	8.245388	12.47939
3675_at	ITGA3	7.46E-10	4.16E-08	-1.29599374	-8.244125	12.47576
54538_at	ROBO4	7.63E-10	4.25E-08	-1.65093939	-8.236269	12.4532
55771_at	PRR11	7.92E-10	4.40E-08	1.57530324	8.223633	12.41689
57514_at	ARHGAP31	7.97E-10	4.41E-08	-1.65842069	-8.221274	12.41011
395_at	ARHGAP6	8.07E-10	4.45E-08	-0.8748589	-8.217149	12.39826
9401_at	RECQL4	8.09E-10	4.46E-08	1.16516411	8.216152	12.39539
81611_at	ANP32E	8.15E-10	4.47E-08	1.15215146	8.213814	12.38867
10044_at	SH2D3C	8.21E-10	4.49E-08	-1.39815995	-8.211461	12.3819
84239_at	ATP13A4	8.31E-10	4.54E-08	-1.91641902	-8.207123	12.36943
27151_at	CPAMD8	8.35E-10	4.54E-08	-1.28725384	-8.205406	12.36449
7368_at	UGT8	8.36E-10	4.54E-08	3.09850915	8.20523	12.36398
8562_at	DENR	8.75E-10	4.74E-08	0.67499535	8.189328	12.31824
131096_at	KCNH8	8.85E-10	4.78E-08	2.30742403	8.185712	12.30783
6941_at	TCF19	9.19E-10	4.95E-08	2.38194452	8.172626	12.27015
10826_at	FAXDC2	9.40E-10	5.05E-08	-1.17568199	-8.165084	12.24843
132299_at	OCIAD2	9.44E-10	5.06E-08	1.17823045	8.163423	12.24364
9312_at	KCNB2	9.56E-10	5.10E-08	1.54193865	8.159337	12.23187
10721_at	POLQ	9.56E-10	5.10E-08	1.62721729	8.159266	12.23166
10459_at	MAD2L2	9.61E-10	5.11E-08	1.78291702	8.157338	12.22611
11261_at	CHP1	9.63E-10	5.11E-08	-1.11797629	-8.156776	12.22449
56896_at	DPYSL5	9.73E-10	5.14E-08	2.27206492	8.153139	12.21401
1346_at	COX7A1	9.74E-10	5.14E-08	-1.92684996	-8.152986	12.21357
347252_at	IGFBPL1	9.88E-10	5.20E-08	3.57827909	8.147813	12.19866
1000_at	CDH2	9.96E-10	5.23E-08	2.91254115	8.145135	12.19093
3609_at	ILF3	9.99E-10	5.23E-08	1.03429681	8.144243	12.18836
55723_at	ASF1B	1.02E-09	5.31E-08	2.68290523	8.137981	12.17031
26628_at	OR7E47P	1.03E-09	5.38E-08	-2.18527152	-8.132821	12.15542
5426_at	POLE	1.04E-09	5.41E-08	1.26006737	8.130125	12.14765
154_at	ADRB2	1.06E-09	5.49E-08	-2.75700655	-8.124063	12.13016
124976_at	SPNS2	1.07E-09	5.54E-08	-1.22233685	-8.120255	12.11917
217_at	ALDH2	1.08E-09	5.54E-08	-1.61159224	-8.117133	12.11016
150726_at	FBXO41	1.08E-09	5.54E-08	0.98863637	8.117077	12.11
254427_at	PROSER2	1.08E-09	5.54E-08	-1.84407566	-8.116882	12.10943
79083_at	MLPH	1.08E-09	5.54E-08	-2.27349163	-8.116714	12.10895
435_at	ASL	1.12E-09	5.70E-08	-1.22696036	-8.106297	12.07887
2205_at	FCER1A	1.15E-09	5.84E-08	-2.8191826	-8.096989	12.05199
55071_at	C9orf40	1.19E-09	6.07E-08	1.55406981	8.083199	12.01215
84295_at	PHF6	1.20E-09	6.08E-08	0.91572489	8.08167	12.00773
54962_at	TIPIN	1.20E-09	6.09E-08	1.49212948	8.080384	12.00401
9914_at	ATP2C2	1.21E-09	6.10E-08	-1.41541612	-8.078753	11.99929
1736_at	DKC1	1.23E-09	6.17E-08	1.29694127	8.073933	11.98536
5348_at	FXYD1	1.23E-09	6.17E-08	-2.5700527	-8.073684	11.98464
55289_at	ACOXL	1.25E-09	6.23E-08	-0.80680507	-8.069178	11.97161
55165_at	CEP55	1.25E-09	6.25E-08	2.9634782	8.067198	11.96588
3949_at	LDLR	1.28E-09	6.37E-08	-1.91579168	-8.060184	11.9456
55742_at	PARVA	1.28E-09	6.37E-08	-0.94877131	-8.059099	11.94246
9128_at	PRPF4	1.28E-09	6.37E-08	0.96704894	8.05869	11.94127
100820829_at	MYZAP	1.29E-09	6.39E-08	-2.22783118	-8.056401	11.93465
10908_at	PNPLA6	1.30E-09	6.40E-08	-1.08828616	-8.055413	11.93179
966_at	CD59	1.30E-09	6.41E-08	-1.19622071	-8.053876	11.92735
55010_at	PARPBP	1.31E-09	6.45E-08	1.66092058	8.050786	11.9184
22898_at	DENND3	1.33E-09	6.54E-08	-1.25973902	-8.045535	11.90321
220134_at	SKA1	1.34E-09	6.54E-08	2.82377526	8.04381	11.89821
6119_at	RPA3	1.35E-09	6.54E-08	1.14812822	8.041961	11.89286
221395_at	ADGRF5	1.35E-09	6.54E-08	-2.30226593	-8.041328	11.89103
10657_at	KHDRBS1	1.36E-09	6.54E-08	0.76750827	8.040303	11.88806
1832_at	DSP	1.36E-09	6.54E-08	2.44885722	8.040203	11.88777
5590_at	PRKCZ	1.36E-09	6.54E-08	-1.48822639	-8.039881	11.88684
57188_at	ADAMTSL3	1.36E-09	6.54E-08	-1.52263526	-8.039733	11.88641
22976_at	PAXIP1	1.38E-09	6.62E-08	1.11865768	8.034688	11.8718
389136_at	VGLL3	1.39E-09	6.64E-08	-2.25441326	-8.032816	11.86638
55832_at	CAND1	1.41E-09	6.75E-08	0.81449842	8.025968	11.84655
8140_at	SLC7A5	1.41E-09	6.75E-08	2.12988594	8.025704	11.84578
6867_at	TACC1	1.43E-09	6.81E-08	-1.5363942	-8.021993	11.83503
23500_at	DAAM2	1.44E-09	6.82E-08	-1.49672062	-8.020517	11.83075
84661_at	DPY30	1.46E-09	6.94E-08	0.87596975	8.01398	11.81181
10036_at	CHAF1A	1.48E-09	7.00E-08	1.52088422	8.010367	11.80134
572558_at	PGM5-AS1	1.49E-09	7.03E-08	-1.55101091	-8.008198	11.79505
84981_at	MIR22HG	1.50E-09	7.05E-08	-2.24093276	-8.006158	11.78914
79866_at	BORA	1.51E-09	7.07E-08	1.50243532	8.004488	11.7843
101926959_at	LOC101926959	1.52E-09	7.10E-08	-4.05292945	-8.002354	11.77811
2263_at	FGFR2	1.55E-09	7.27E-08	-2.03478248	-7.993757	11.75318
2160_at	F11	1.61E-09	7.49E-08	-1.39223995	-7.982463	11.72042
23649_at	POLA2	1.63E-09	7.59E-08	0.78255151	7.977238	11.70526
9699_at	RIMS2	1.65E-09	7.67E-08	3.30086981	7.973201	11.69354
100505881_at	MAGI2-AS3	1.66E-09	7.70E-08	-1.30416104	-7.971054	11.6873
55332_at	DRAM1	1.67E-09	7.72E-08	-2.21590866	-7.969103	11.68164
84706_at	GPT2	1.68E-09	7.73E-08	1.92345848	7.968124	11.6788
5858_at	PZP	1.69E-09	7.78E-08	-1.31014418	-7.965101	11.67002
23097_at	CDK19	1.77E-09	8.07E-08	0.81448841	7.950456	11.62749
440145_at	MZT1	1.77E-09	8.07E-08	1.40045784	7.950399	11.62732
79000_at	AUNIP	1.77E-09	8.07E-08	1.30166741	7.950013	11.6262
7163_at	TPD52	1.77E-09	8.07E-08	1.7130679	7.949864	11.62577
158376_at	SPAAR	1.79E-09	8.14E-08	-0.95205264	-7.94588	11.61419
5591_at	PRKDC	1.82E-09	8.25E-08	1.38033573	7.940781	11.59937
4174_at	MCM5	1.82E-09	8.26E-08	1.19833968	7.939694	11.59622
149428_at	BNIPL	1.83E-09	8.27E-08	-0.92406641	-7.93857	11.59295
10350_at	ABCA9	1.84E-09	8.27E-08	-1.58086182	-7.936891	11.58807
29893_at	PSMC3IP	1.84E-09	8.27E-08	1.47179456	7.936498	11.58692
124222_at	PAQR4	1.85E-09	8.27E-08	1.45556703	7.93562	11.58437
64285_at	RHBDF1	1.85E-09	8.27E-08	-0.70850547	-7.934351	11.58068
169714_at	QSOX2	1.85E-09	8.27E-08	1.08348297	7.934179	11.58018
8991_at	SELENBP1	1.85E-09	8.27E-08	-2.61990535	-7.933854	11.57924
253827_at	MSRB3	1.86E-09	8.29E-08	-1.5967046	-7.932536	11.57541
153478_at	PLEKHG4B	1.87E-09	8.32E-08	2.6209762	7.930508	11.56951
152078_at	SLC66A1L	1.91E-09	8.46E-08	-0.92084055	-7.923977	11.55052
4321_at	MMP12	1.95E-09	8.60E-08	4.76789231	7.917686	11.53222
256691_at	MAMDC2	1.95E-09	8.61E-08	-3.57330173	-7.916815	11.52969
3913_at	LAMB2	1.98E-09	8.72E-08	-1.57739145	-7.911794	11.51508
8796_at	SCEL	2.02E-09	8.86E-08	-3.56309685	-7.905554	11.49693
64073_at	C19orf33	2.02E-09	8.86E-08	-2.51739143	-7.904571	11.49406
401093_at	MBNL1-AS1	2.03E-09	8.86E-08	-1.60829802	-7.903903	11.49212
360_at	AQP3	2.04E-09	8.91E-08	-2.12111789	-7.901435	11.48494
6632_at	SNRPD1	2.07E-09	9.00E-08	0.93068187	7.897437	11.4733
6237_at	RRAS	2.09E-09	9.09E-08	-1.79332096	-7.89305	11.46053
29106_at	SCG3	2.16E-09	9.38E-08	4.90025135	7.881862	11.42795
81493_at	SYNC	2.18E-09	9.42E-08	-2.05415182	-7.879468	11.42097
9079_at	LDB2	2.18E-09	9.42E-08	-2.27513302	-7.879031	11.4197
4830_at	NME1	2.21E-09	9.51E-08	1.67187999	7.875228	11.40862
116835_at	HSPA12B	2.22E-09	9.56E-08	-1.04787245	-7.872466	11.40057
7126_at	TNFAIP1	2.23E-09	9.57E-08	-0.60721285	-7.871395	11.39745
11095_at	ADAMTS8	2.26E-09	9.65E-08	-2.297926	-7.867233	11.38532
54532_at	USP53	2.26E-09	9.65E-08	-1.87004306	-7.867179	11.38517
9104_at	RGN	2.28E-09	9.72E-08	-2.07787967	-7.864119	11.37625
10749_at	KIF1C	2.30E-09	9.80E-08	-0.96329816	-7.860813	11.36661
50861_at	STMN3	2.32E-09	9.83E-08	1.42624136	7.858861	11.36092
83478_at	ARHGAP24	2.32E-09	9.84E-08	-1.28993095	-7.858001	11.35842
1114_at	CHGB	2.34E-09	9.91E-08	4.38081564	7.854976	11.34959
132160_at	PPM1M	2.38E-09	9.98E-08	-1.01556111	-7.84991	11.33482
80760_at	ITIH5	2.38E-09	9.98E-08	-2.0462331	-7.849433	11.33343
84904_at	ARHGEF39	2.38E-09	9.98E-08	1.34466369	7.849218	11.3328
85407_at	NKD1	2.38E-09	9.98E-08	-0.66099794	-7.849095	11.33245
4239_at	MFAP4	2.39E-09	9.98E-08	-2.89834356	-7.848559	11.33088
23165_at	NUP205	2.39E-09	9.98E-08	1.04205204	7.848355	11.33029
1969_at	EPHA2	2.42E-09	1.01E-07	-1.66901013	-7.844369	11.31866
11279_at	KLF8	2.45E-09	1.02E-07	-1.18983288	-7.840306	11.30681
201725_at	C4orf46	2.45E-09	1.02E-07	1.41445867	7.84017	11.30641
1138_at	CHRNA5	2.48E-09	1.03E-07	2.03227659	7.835924	11.29403
401548_at	SNX30	2.50E-09	1.03E-07	-1.2778587	-7.833124	11.28585
5787_at	PTPRB	2.51E-09	1.04E-07	-2.1492946	-7.831436	11.28093
56853_at	CELF4	2.53E-09	1.04E-07	2.43526308	7.828508	11.27238
8854_at	ALDH1A2	2.56E-09	1.05E-07	-1.0356981	-7.825126	11.26251
79991_at	STN1	2.57E-09	1.05E-07	-0.95789477	-7.82334	11.2573
64793_at	CEP85	2.58E-09	1.05E-07	1.1371819	7.822768	11.25563
23345_at	SYNE1	2.62E-09	1.07E-07	-1.71075386	-7.816799	11.2382
27306_at	HPGDS	2.63E-09	1.07E-07	-2.54128626	-7.816434	11.23714
1408_at	CRY2	2.63E-09	1.07E-07	-0.80286496	-7.816382	11.23699
55911_at	APOBR	2.64E-09	1.07E-07	-1.09672181	-7.814768	11.23227
5784_at	PTPN14	2.65E-09	1.07E-07	-1.12123992	-7.81383	11.22953
3757_at	KCNH2	2.66E-09	1.07E-07	1.94088195	7.812672	11.22615
64114_at	TMBIM1	2.71E-09	1.09E-07	-1.33149723	-7.805764	11.20598
340527_at	NHSL2	2.73E-09	1.10E-07	-0.86889369	-7.803196	11.19847
8936_at	WASF1	2.74E-09	1.10E-07	2.28973285	7.802543	11.19657
23421_at	ITGB3BP	2.74E-09	1.10E-07	1.53801114	7.801521	11.19358
84962_at	AJUBA	2.77E-09	1.11E-07	-1.76320273	-7.797971	11.18321
9184_at	BUB3	2.84E-09	1.14E-07	1.3826931	7.789554	11.15861
51232_at	CRIM1	2.85E-09	1.14E-07	-1.83308172	-7.788364	11.15514
86_at	ACTL6A	2.90E-09	1.16E-07	1.64336931	7.782699	11.13858
5549_at	PRELP	2.93E-09	1.16E-07	-1.69401645	-7.780043	11.13081
28984_at	RGCC	2.97E-09	1.18E-07	-2.4313023	-7.775295	11.11693
8630_at	HSD17B6	3.01E-09	1.19E-07	-2.68993725	-7.771004	11.10438
8533_at	COPS3	3.02E-09	1.19E-07	0.70171039	7.76934	11.09951
2175_at	FANCA	3.04E-09	1.20E-07	0.97840515	7.767177	11.09319
23328_at	SASH1	3.08E-09	1.21E-07	-1.5795112	-7.763028	11.08105
11145_at	PLAAT3	3.09E-09	1.21E-07	-1.58234677	-7.761612	11.07691
27347_at	STK39	3.12E-09	1.22E-07	1.45532772	7.757978	11.06627
3909_at	LAMA3	3.14E-09	1.23E-07	-0.59477078	-7.75612	11.06084
283455_at	KSR2	3.16E-09	1.23E-07	1.40544202	7.754039	11.05475
115106_at	HAUS1	3.17E-09	1.23E-07	1.28415362	7.753446	11.05301
90381_at	TICRR	3.17E-09	1.23E-07	1.02631704	7.753277	11.05252
84908_at	FAM136A	3.19E-09	1.24E-07	1.05986138	7.750745	11.04511
27145_at	FILIP1	3.19E-09	1.24E-07	-2.28634863	-7.750641	11.0448
101929398_at	LOC101929398	3.23E-09	1.25E-07	-1.50489351	-7.747024	11.03422
899_at	CCNF	3.25E-09	1.26E-07	0.7714291	7.74421	11.02598
6993_at	DYNLT1	3.26E-09	1.26E-07	0.73262665	7.743463	11.02379
7468_at	NSD2	3.28E-09	1.26E-07	1.19226595	7.741303	11.01747
6659_at	SOX4	3.29E-09	1.26E-07	2.04511785	7.740517	11.01516
11197_at	WIF1	3.34E-09	1.28E-07	-4.75133811	-7.735167	10.9995
2264_at	FGFR4	3.36E-09	1.28E-07	-1.09369747	-7.733898	10.99578
11168_at	PSIP1	3.36E-09	1.28E-07	1.50186829	7.733426	10.9944
9480_at	ONECUT2	3.38E-09	1.29E-07	2.46809153	7.731722	10.98941
81572_at	PDRG1	3.39E-09	1.29E-07	0.96730819	7.730204	10.98496
53358_at	SHC3	3.42E-09	1.30E-07	-0.83632625	-7.727704	10.97764
63876_at	PKNOX2	3.46E-09	1.31E-07	-1.57785372	-7.723983	10.96674
1604_at	CD55	3.56E-09	1.35E-07	-2.03798712	-7.71405	10.93764
27299_at	ADAMDEC1	3.56E-09	1.35E-07	3.35658	7.713582	10.93627
81930_at	KIF18A	3.60E-09	1.36E-07	2.21856767	7.710536	10.92734
5019_at	OXCT1	3.61E-09	1.36E-07	1.42580569	7.709467	10.92421
5652_at	PRSS8	3.63E-09	1.36E-07	-1.88193748	-7.707049	10.91712
135228_at	CD109	3.65E-09	1.37E-07	-1.1494655	-7.705983	10.91399
2013_at	EMP2	3.67E-09	1.37E-07	-1.63710252	-7.703718	10.90735
27101_at	CACYBP	3.70E-09	1.38E-07	0.71884233	7.700978	10.89932
858_at	CAV2	3.82E-09	1.42E-07	-2.89505609	-7.69071	10.86921
138065_at	RNF183	3.85E-09	1.43E-07	3.34186664	7.687562	10.85997
285671_at	RNF180	3.90E-09	1.45E-07	-1.35564515	-7.683204	10.84719
100505806_at	SNHG18	3.93E-09	1.46E-07	-0.87720736	-7.680574	10.83947
79161_at	TMEM243	3.94E-09	1.46E-07	-1.58514689	-7.67965	10.83676
146556_at	C16orf89	3.95E-09	1.46E-07	-3.17858385	-7.679143	10.83527
55038_at	CDCA4	3.98E-09	1.47E-07	1.49271446	7.676519	10.82757
353189_at	SLCO4C1	4.00E-09	1.47E-07	-2.03028055	-7.67471	10.82227
8496_at	PPFIBP1	4.03E-09	1.48E-07	-1.19541713	-7.672348	10.81534
2078_at	ERG	4.05E-09	1.48E-07	-1.64347991	-7.671147	10.81181
1663_at	DDX11	4.05E-09	1.48E-07	2.03707284	7.670906	10.8111
4001_at	LMNB1	4.07E-09	1.49E-07	2.67849348	7.669022	10.80557
54069_at	MIS18A	4.09E-09	1.49E-07	1.42835548	7.667181	10.80017
101929340_at	ESAM-AS1	4.11E-09	1.50E-07	-1.48579413	-7.66575	10.79597
7975_at	MAFK	4.20E-09	1.53E-07	-0.59766825	-7.658229	10.77389
9365_at	KL	4.21E-09	1.53E-07	-2.34948825	-7.658095	10.77349
259230_at	SGMS1	4.23E-09	1.53E-07	-1.42168688	-7.65587	10.76696
7122_at	CLDN5	4.24E-09	1.53E-07	-2.112581	-7.655183	10.76494
84441_at	MAML2	4.25E-09	1.53E-07	-1.35789721	-7.65438	10.76258
57493_at	HEG1	4.27E-09	1.54E-07	-1.44073349	-7.653283	10.75936
10516_at	FBLN5	4.27E-09	1.54E-07	-2.42696681	-7.652941	10.75836
10413_at	YAP1	4.35E-09	1.56E-07	-2.04944573	-7.646788	10.74028
51096_at	UTP18	4.39E-09	1.57E-07	0.91195555	7.643868	10.73171
80323_at	CCDC68	4.39E-09	1.57E-07	-2.58950505	-7.643685	10.73117
387758_at	FIBIN	4.47E-09	1.60E-07	-2.1331498	-7.637727	10.71366
57650_at	CIP2A	4.52E-09	1.61E-07	1.36292638	7.634281	10.70353
54922_at	RASIP1	4.52E-09	1.61E-07	-0.80789728	-7.6339	10.70242
4998_at	ORC1	4.63E-09	1.64E-07	1.59948048	7.626127	10.67957
5932_at	RBBP8	4.68E-09	1.66E-07	1.42187781	7.622065	10.66763
107984428_at	LOC107984428	4.71E-09	1.67E-07	-0.90710451	-7.620188	10.66211
11185_at	INMT	4.73E-09	1.67E-07	-3.10269418	-7.61879	10.658
80223_at	RAB11FIP1	4.76E-09	1.68E-07	-1.58697496	-7.61651	10.6513
1019_at	CDK4	4.79E-09	1.69E-07	1.08307949	7.614238	10.64461
5627_at	PROS1	4.84E-09	1.70E-07	-2.07322886	-7.61126	10.63585
79980_at	DSN1	4.84E-09	1.70E-07	1.18347227	7.61096	10.63497
3008_at	H1-4	4.86E-09	1.70E-07	1.02010228	7.609789	10.63153
26502_at	NARF	4.92E-09	1.72E-07	1.09823739	7.605811	10.61983
10923_at	SUB1	4.93E-09	1.72E-07	0.84185029	7.604701	10.61656
51285_at	RASL12	5.00E-09	1.74E-07	-1.85807755	-7.599827	10.60222
9139_at	CBFA2T2	5.01E-09	1.74E-07	1.786122	7.599403	10.60098
6778_at	STAT6	5.02E-09	1.74E-07	-1.09339811	-7.598629	10.5987
311_at	ANXA11	5.06E-09	1.76E-07	-1.09054881	-7.595847	10.59051
79825_at	EFCC1	5.07E-09	1.76E-07	-1.35108635	-7.595343	10.58903
375033_at	PEAR1	5.18E-09	1.79E-07	-1.80971357	-7.588305	10.56832
5433_at	POLR2D	5.37E-09	1.85E-07	0.91689111	7.576318	10.53303
26039_at	SS18L1	5.39E-09	1.85E-07	1.42461682	7.575348	10.53017
65243_at	ZFP69B	5.46E-09	1.88E-07	1.56749422	7.570569	10.51609
6928_at	HNF1B	5.54E-09	1.90E-07	-1.0335104	-7.565629	10.50154
5468_at	PPARG	5.60E-09	1.92E-07	-2.38758195	-7.562511	10.49236
1512_at	CTSH	5.65E-09	1.93E-07	-1.8192049	-7.559268	10.4828
54959_at	ODAM	5.66E-09	1.93E-07	-1.86423733	-7.558534	10.48064
9675_at	TTI1	5.73E-09	1.95E-07	0.8498072	7.554844	10.46977
157310_at	PEBP4	5.73E-09	1.95E-07	-3.28854059	-7.554731	10.46943
8835_at	SOCS2	5.78E-09	1.97E-07	-2.30846607	-7.551494	10.4599
9793_at	CKAP5	5.83E-09	1.98E-07	1.19795055	7.548791	10.45193
83850_at	ESYT3	5.83E-09	1.98E-07	-1.44850155	-7.548645	10.4515
219844_at	HYLS1	5.85E-09	1.98E-07	1.93442862	7.547763	10.4489
23512_at	SUZ12	5.86E-09	1.98E-07	1.00438914	7.547074	10.44687
10650_at	PRELID3A	5.91E-09	1.99E-07	1.22960441	7.544526	10.43936
79017_at	GGCT	5.95E-09	2.00E-07	1.1653376	7.541772	10.43124
148327_at	CREB3L4	5.99E-09	2.01E-07	1.17167071	7.539901	10.42572
124540_at	MSI2	6.07E-09	2.03E-07	1.69405528	7.535514	10.41279
23310_at	NCAPD3	6.17E-09	2.07E-07	1.60293722	7.529713	10.39568
1870_at	E2F2	6.22E-09	2.08E-07	1.08046824	7.527438	10.38897
107985020_at	LOC107985020	6.22E-09	2.08E-07	-0.94013987	-7.527038	10.38779
730101_at	LOC730101	6.34E-09	2.11E-07	1.7530142	7.520778	10.36933
203_at	AK1	6.41E-09	2.13E-07	-0.96130228	-7.517122	10.35854
146956_at	EME1	6.43E-09	2.13E-07	0.97351643	7.516328	10.3562
54443_at	ANLN	6.48E-09	2.15E-07	2.90067744	7.513788	10.3487
57180_at	ACTR3B	6.56E-09	2.17E-07	0.96738378	7.509611	10.33638
122953_at	JDP2	6.58E-09	2.17E-07	-1.02812207	-7.508306	10.33253
5214_at	PFKP	6.58E-09	2.17E-07	1.37673166	7.508237	10.33232
333_at	APLP1	6.61E-09	2.18E-07	1.41752188	7.507071	10.32888
162417_at	NAGS	6.64E-09	2.19E-07	-0.97171791	-7.505192	10.32334
54996_at	MTARC2	6.68E-09	2.19E-07	-1.22546565	-7.503546	10.31848
1285_at	COL4A3	6.68E-09	2.19E-07	-2.02455433	-7.50336	10.31793
290_at	ANPEP	6.70E-09	2.19E-07	-2.23200006	-7.502435	10.3152
10054_at	UBA2	6.75E-09	2.20E-07	0.83417286	7.500055	10.30817
55357_at	TBC1D2	6.83E-09	2.23E-07	-1.35049417	-7.495966	10.2961
641700_at	ECSCR	6.85E-09	2.23E-07	-1.95241829	-7.495137	10.29365
91433_at	RCCD1	6.89E-09	2.24E-07	1.32099671	7.493029	10.28743
11052_at	CPSF6	6.96E-09	2.26E-07	0.71577709	7.489687	10.27756
3772_at	KCNJ15	6.97E-09	2.26E-07	-2.16864052	-7.489447	10.27685
100506190_at	LINC00963	7.08E-09	2.29E-07	-1.07794249	-7.483983	10.26072
8613_at	PLPP3	7.11E-09	2.30E-07	-1.60504691	-7.482422	10.2561
6657_at	SOX2	7.20E-09	2.32E-07	2.61114354	7.478257	10.2438
29109_at	FHOD1	7.22E-09	2.32E-07	-1.25697765	-7.477379	10.24121
26524_at	LATS2	7.23E-09	2.32E-07	-1.62797478	-7.476917	10.23984
1478_at	CSTF2	7.24E-09	2.32E-07	0.75277323	7.476645	10.23904
56942_at	CMC2	7.26E-09	2.33E-07	0.79155417	7.475757	10.23641
55506_at	MACROH2A2	7.35E-09	2.35E-07	1.53965258	7.471657	10.2243
6581_at	SLC22A3	7.38E-09	2.36E-07	-2.51671697	-7.470342	10.22041
3384_at	ICAM2	7.41E-09	2.37E-07	-1.60052034	-7.468733	10.21566
136647_at	MPLKIP	7.52E-09	2.40E-07	0.72729783	7.463733	10.20088
100128191_at	TMPO-AS1	7.69E-09	2.45E-07	1.74971074	7.456573	10.17972
10907_at	TXNL4A	7.72E-09	2.45E-07	0.70615656	7.455376	10.17618
114898_at	C1QTNF2	7.77E-09	2.47E-07	-1.52937028	-7.452843	10.16869
1479_at	CSTF3	7.84E-09	2.48E-07	1.22677582	7.450158	10.16075
79902_at	NUP85	7.89E-09	2.50E-07	1.1485079	7.447809	10.15381
285362_at	SUMF1	7.92E-09	2.50E-07	-1.12155237	-7.446487	10.1499
23225_at	NUP210	7.93E-09	2.50E-07	1.14989168	7.446166	10.14895
57673_at	BEND3	8.05E-09	2.53E-07	1.12622701	7.441364	10.13474
1154_at	CISH	8.06E-09	2.53E-07	-1.12405671	-7.440998	10.13366
26227_at	PHGDH	8.07E-09	2.53E-07	1.85652171	7.440257	10.13147
23294_at	ANKS1A	8.08E-09	2.53E-07	-0.89814365	-7.440175	10.13123
440556_at	PRDM16-DT	8.08E-09	2.53E-07	-0.48594701	-7.440084	10.13096
79901_at	CYBRD1	8.11E-09	2.53E-07	-1.91849642	-7.43869	10.12684
23037_at	PDZD2	8.24E-09	2.57E-07	-1.58905239	-7.433407	10.11121
5592_at	PRKG1	8.25E-09	2.57E-07	-1.17200198	-7.432997	10.10999
367_at	AR	8.27E-09	2.57E-07	-1.12629515	-7.432352	10.10809
29902_at	FAM216A	8.30E-09	2.57E-07	1.26383212	7.430903	10.1038
29931_at	LINC00312	8.31E-09	2.57E-07	-1.55445368	-7.430511	10.10264
157570_at	ESCO2	8.32E-09	2.57E-07	1.19988408	7.430267	10.10192
151188_at	ARL6IP6	8.35E-09	2.58E-07	0.91968571	7.429063	10.09836
9806_at	SPOCK2	8.41E-09	2.59E-07	-1.39002607	-7.426823	10.09173
10634_at	GAS2L1	8.47E-09	2.61E-07	-0.91292139	-7.424131	10.08376
316_at	AOX1	8.59E-09	2.64E-07	-2.21870154	-7.419569	10.07026
79022_at	TMEM106C	8.77E-09	2.69E-07	1.54284367	7.412608	10.04966
80014_at	WWC2	8.83E-09	2.71E-07	-2.000561	-7.410392	10.0431
730102_at	CRYZL2P	8.84E-09	2.71E-07	-1.6441017	-7.410137	10.04234
55884_at	WSB2	9.04E-09	2.76E-07	0.88593936	7.402665	10.02022
84913_at	ATOH8	9.05E-09	2.76E-07	-0.89295535	-7.40238	10.01937
5906_at	RAP1A	9.08E-09	2.77E-07	-1.11058796	-7.401156	10.01575
51514_at	DTL	9.11E-09	2.77E-07	2.15495787	7.400253	10.01307
3386_at	ICAM4	9.17E-09	2.79E-07	-2.16769139	-7.39776	10.00569
646576_at	HHIP-AS1	9.22E-09	2.80E-07	-1.50959123	-7.396057	10.00065
84206_at	MEX3B	9.25E-09	2.80E-07	2.13583908	7.395108	9.99784
5791_at	PTPRE	9.39E-09	2.84E-07	-1.35751346	-7.390007	9.98273
6307_at	MSMO1	9.55E-09	2.89E-07	-1.10165941	-7.384349	9.96596
51361_at	HOOK1	9.66E-09	2.91E-07	1.6512011	7.380573	9.95477
11223_at	MST1L	9.67E-09	2.91E-07	-1.22228354	-7.380112	9.95341
27122_at	DKK3	9.70E-09	2.91E-07	-1.3728097	-7.379398	9.95129
25804_at	LSM4	9.70E-09	2.91E-07	1.11235569	7.379353	9.95116
3566_at	IL4R	9.72E-09	2.92E-07	-1.20816931	-7.378591	9.9489
153579_at	BTNL9	9.77E-09	2.93E-07	-1.58942019	-7.376932	9.94398
4649_at	MYO9A	9.90E-09	2.96E-07	-0.91961675	-7.37257	9.93106
5412_at	UBL3	9.90E-09	2.96E-07	-1.20203415	-7.372414	9.93059
22843_at	PPM1E	9.94E-09	2.96E-07	2.87469931	7.371219	9.92705
8480_at	RAE1	9.94E-09	2.96E-07	1.11431505	7.371074	9.92662
23504_at	RIMBP2	9.95E-09	2.96E-07	2.40872483	7.370827	9.92589
388115_at	CCDC9B	1.00E-08	2.98E-07	-1.58239772	-7.368037	9.91762
51208_at	CLDN18	1.01E-08	3.00E-07	-3.73218539	-7.365659	9.91057
100499467_at	LINC00673	1.01E-08	3.00E-07	1.64489896	7.365006	9.90863
55964_at	SEPTIN3	1.02E-08	3.02E-07	2.07702791	7.362519	9.90126
6596_at	HLTF	1.02E-08	3.02E-07	1.24771505	7.361917	9.89947
29923_at	HILPDA	1.03E-08	3.04E-07	1.34538119	7.358678	9.88987
115749_at	C12orf56	1.03E-08	3.04E-07	2.15747613	7.3579	9.88756
93166_at	PRDM6	1.03E-08	3.04E-07	-1.73295219	-7.357881	9.8875
11099_at	PTPN21	1.04E-08	3.04E-07	-1.39265147	-7.357551	9.88653
84306_at	PDCD2L	1.04E-08	3.05E-07	1.19860833	7.355504	9.88046
81855_at	SFXN3	1.05E-08	3.08E-07	-0.99025302	-7.352632	9.87194
283298_at	OLFML1	1.06E-08	3.11E-07	-1.88282345	-7.348654	9.86014
100506022_at	LINC02606	1.07E-08	3.11E-07	-0.64463574	-7.348208	9.85882
55177_at	RMDN3	1.07E-08	3.12E-07	-0.94944447	-7.346408	9.85348
50512_at	PODXL2	1.09E-08	3.15E-07	1.81340784	7.341956	9.84027
80177_at	MYCT1	1.09E-08	3.15E-07	-1.48399896	-7.341324	9.8384
9355_at	LHX2	1.09E-08	3.15E-07	3.70730559	7.341235	9.83813
9674_at	KIAA0040	1.09E-08	3.15E-07	-1.21354704	-7.340927	9.83722
6574_at	SLC20A1	1.09E-08	3.16E-07	1.02494631	7.339545	9.83312
64411_at	ARAP3	1.11E-08	3.19E-07	-0.93316971	-7.335921	9.82236
126014_at	OSCAR	1.11E-08	3.20E-07	-1.7110838	-7.335235	9.82033
993_at	CDC25A	1.11E-08	3.20E-07	1.35073192	7.334343	9.81768
128272_at	ARHGEF19	1.12E-08	3.21E-07	1.43169397	7.332688	9.81277
638_at	BIK	1.12E-08	3.22E-07	2.47874218	7.330928	9.80755
100132707_at	PAXIP1-AS2	1.12E-08	3.23E-07	-0.98044045	-7.330189	9.80535
64689_at	GORASP1	1.13E-08	3.25E-07	-0.70604462	-7.327298	9.79677
57194_at	ATP10A	1.14E-08	3.27E-07	-0.80948732	-7.325249	9.79069
10042_at	HMGXB4	1.14E-08	3.27E-07	0.76631204	7.324663	9.78895
1400_at	CRMP1	1.15E-08	3.27E-07	2.61572542	7.323949	9.78683
79974_at	CPED1	1.15E-08	3.27E-07	-1.66767324	-7.32354	9.78562
8639_at	AOC3	1.16E-08	3.31E-07	-2.40291011	-7.319226	9.77281
23025_at	UNC13A	1.16E-08	3.31E-07	1.13882438	7.318716	9.7713
26256_at	CABYR	1.17E-08	3.31E-07	1.49014577	7.317828	9.76866
1398_at	CRK	1.17E-08	3.31E-07	-0.73880851	-7.317775	9.7685
84530_at	SRRM4	1.17E-08	3.31E-07	1.51299367	7.316671	9.76523
5745_at	PTH1R	1.21E-08	3.41E-07	-1.07911274	-7.307122	9.73687
85456_at	TNKS1BP1	1.22E-08	3.44E-07	-0.61416923	-7.303119	9.72498
5175_at	PECAM1	1.23E-08	3.46E-07	-1.80199717	-7.300926	9.71847
91662_at	NLRP12	1.23E-08	3.46E-07	-0.82662447	-7.300718	9.71785
6886_at	TAL1	1.24E-08	3.48E-07	-0.72140171	-7.298291	9.71064
4739_at	NEDD9	1.25E-08	3.49E-07	-2.03066677	-7.296349	9.70487
21_at	ABCA3	1.25E-08	3.49E-07	-1.90071371	-7.296326	9.7048
23306_at	NEMP1	1.25E-08	3.49E-07	1.42656265	7.296064	9.70402
9631_at	NUP155	1.25E-08	3.49E-07	1.48856117	7.295362	9.70194
134265_at	AFAP1L1	1.25E-08	3.49E-07	-1.37466142	-7.295232	9.70155
2079_at	ERH	1.26E-08	3.50E-07	0.68113663	7.29369	9.69697
2295_at	FOXF2	1.26E-08	3.50E-07	-2.34355105	-7.292963	9.69481
91663_at	MYADM	1.27E-08	3.52E-07	-1.76443687	-7.290505	9.68751
2107_at	ETF1	1.27E-08	3.53E-07	-0.69371492	-7.288947	9.68288
284119_at	CAVIN1	1.27E-08	3.53E-07	-1.81698826	-7.288627	9.68192
55706_at	NDC1	1.28E-08	3.53E-07	1.1766525	7.288071	9.68027
153090_at	DAB2IP	1.28E-08	3.54E-07	-0.72215396	-7.286661	9.67608
2781_at	GNAZ	1.28E-08	3.54E-07	1.49307625	7.286475	9.67553
5028_at	P2RY1	1.29E-08	3.55E-07	-1.75955784	-7.285397	9.67233
857_at	CAV1	1.30E-08	3.57E-07	-2.67884985	-7.282447	9.66356
79413_at	ZBED2	1.31E-08	3.60E-07	-2.71127351	-7.27968	9.65533
10018_at	BCL2L11	1.31E-08	3.60E-07	0.73325124	7.279048	9.65345
6944_at	VPS72	1.33E-08	3.63E-07	0.81699471	7.275411	9.64264
80119_at	PIF1	1.33E-08	3.63E-07	1.51793207	7.275018	9.64148
8851_at	CDK5R1	1.33E-08	3.63E-07	1.86800653	7.274946	9.64126
221150_at	SKA3	1.34E-08	3.66E-07	1.60940177	7.271691	9.63158
59350_at	RXFP1	1.35E-08	3.66E-07	-2.05460015	-7.270781	9.62888
157695_at	TDRP	1.35E-08	3.66E-07	-1.28094128	-7.270744	9.62877
5982_at	RFC2	1.37E-08	3.72E-07	1.00492138	7.265063	9.61188
94_at	ACVRL1	1.37E-08	3.72E-07	-1.70409981	-7.264875	9.61132
23612_at	PHLDA3	1.37E-08	3.72E-07	-1.10335786	-7.264629	9.61059
10051_at	SMC4	1.37E-08	3.72E-07	1.3948963	7.264016	9.60876
51805_at	COQ3	1.38E-08	3.73E-07	1.08739573	7.262358	9.60383
55625_at	ZDHHC7	1.38E-08	3.74E-07	-0.93157523	-7.261575	9.6015
1956_at	EGFR	1.39E-08	3.74E-07	-0.65527076	-7.261017	9.59985
79589_at	RNF128	1.39E-08	3.75E-07	-2.75773877	-7.259313	9.59478
100130275_at	TFAP2A-AS1	1.40E-08	3.76E-07	1.50645988	7.25816	9.59135
9519_at	TBPL1	1.40E-08	3.76E-07	1.08978897	7.257397	9.58908
55326_at	AGPAT5	1.40E-08	3.76E-07	1.44919487	7.257117	9.58825
5420_at	PODXL	1.41E-08	3.78E-07	-0.8511399	-7.255062	9.58213
6628_at	SNRPB	1.42E-08	3.79E-07	1.09075634	7.253581	9.57773
3570_at	IL6R	1.43E-08	3.81E-07	-1.50708423	-7.251272	9.57086
7051_at	TGM1	1.43E-08	3.82E-07	-0.51774112	-7.250396	9.56825
221091_at	LRRN4CL	1.43E-08	3.82E-07	-1.46815293	-7.249814	9.56652
79817_at	MOB3B	1.44E-08	3.83E-07	-1.39412808	-7.248948	9.56394
9515_at	STXBP5L	1.45E-08	3.86E-07	1.7531806	7.245922	9.55494
219348_at	PLAC9	1.45E-08	3.86E-07	-2.68077711	-7.245481	9.55363
9122_at	SLC16A4	1.46E-08	3.87E-07	-2.03769695	-7.244225	9.54989
5827_at	PXMP2	1.48E-08	3.91E-07	1.27681661	7.240292	9.53819
10404_at	CPQ	1.48E-08	3.92E-07	-1.24730892	-7.238456	9.53273
2878_at	GPX3	1.49E-08	3.92E-07	-2.59940542	-7.238028	9.53145
54769_at	DIRAS2	1.49E-08	3.92E-07	3.59720967	7.237575	9.53011
10733_at	PLK4	1.51E-08	3.97E-07	1.36216703	7.233211	9.51712
25937_at	WWTR1	1.51E-08	3.97E-07	-1.56702407	-7.232558	9.51517
3642_at	INSM1	1.52E-08	3.98E-07	6.12375868	7.231434	9.51183
338328_at	GPIHBP1	1.52E-08	3.99E-07	-2.18555916	-7.230017	9.50761
163786_at	SASS6	1.54E-08	4.03E-07	1.14923478	7.226506	9.49716
26150_at	RIBC2	1.54E-08	4.04E-07	1.87375697	7.225144	9.4931
5454_at	POU3F2	1.56E-08	4.09E-07	2.71328985	7.220978	9.4807
6749_at	SSRP1	1.57E-08	4.09E-07	0.88422702	7.220412	9.47902
63922_at	CHTF18	1.57E-08	4.10E-07	1.14028946	7.219064	9.475
85459_at	CEP295	1.58E-08	4.10E-07	1.00371526	7.218265	9.47262
1906_at	EDN1	1.58E-08	4.10E-07	-2.27421073	-7.218066	9.47203
2995_at	GYPC	1.59E-08	4.13E-07	-1.66204264	-7.215282	9.46374
6645_at	SNTB2	1.60E-08	4.15E-07	-0.72712739	-7.21347	9.45834
23604_at	DAPK2	1.61E-08	4.17E-07	-1.4228417	-7.211226	9.45166
30844_at	EHD4	1.61E-08	4.18E-07	-0.99542634	-7.210371	9.44911
6281_at	S100A10	1.62E-08	4.18E-07	-1.60604896	-7.210041	9.44813
580_at	BARD1	1.63E-08	4.20E-07	1.40579102	7.208116	9.4424
55715_at	DOK4	1.68E-08	4.34E-07	-0.90071464	-7.19646	9.40767
AFFX-HUMGAPDH/M33197_3_at	-	1.69E-08	4.35E-07	0.91878618	7.195419	9.40457
2026_at	ENO2	1.69E-08	4.35E-07	2.32205056	7.195073	9.40354
10577_at	NPC2	1.71E-08	4.40E-07	-1.24937768	-7.190956	9.39127
26147_at	PHF19	1.73E-08	4.43E-07	1.34285243	7.188326	9.38344
5116_at	PCNT	1.75E-08	4.50E-07	0.70295696	7.182996	9.36755
101928076_at	LOC101928076	1.77E-08	4.52E-07	1.75870913	7.180459	9.35999
8988_at	HSPB3	1.78E-08	4.54E-07	-1.2024846	-7.178884	9.35529
6330_at	SCN4B	1.79E-08	4.56E-07	-2.70161696	-7.176797	9.34907
81539_at	SLC38A1	1.80E-08	4.57E-07	1.50404167	7.175122	9.34408
7450_at	VWF	1.80E-08	4.57E-07	-1.66700593	-7.175045	9.34385
51162_at	EGFL7	1.80E-08	4.57E-07	-1.35748286	-7.174995	9.3437
91574_at	MTRFR	1.80E-08	4.58E-07	0.97665038	7.173674	9.33976
57213_at	SPRYD7	1.81E-08	4.58E-07	-1.22848016	-7.173397	9.33893
23460_at	ABCA6	1.85E-08	4.69E-07	-1.93109811	-7.165263	9.31468
192683_at	SCAMP5	1.85E-08	4.69E-07	1.2022206	7.164949	9.31374
2842_at	GPR19	1.86E-08	4.69E-07	0.90525244	7.164502	9.31241
22918_at	CD93	1.86E-08	4.69E-07	-1.97760176	-7.163704	9.31003
3632_at	INPP5A	1.86E-08	4.69E-07	-1.1969157	-7.163545	9.30956
5725_at	PTBP1	1.87E-08	4.70E-07	0.75382811	7.162499	9.30644
9925_at	ZBTB5	1.87E-08	4.70E-07	0.76764816	7.161995	9.30493
54749_at	EPDR1	1.88E-08	4.71E-07	-1.8488677	-7.160976	9.30189
6505_at	SLC1A1	1.88E-08	4.72E-07	-2.0666539	-7.160211	9.29961
8622_at	PDE8B	1.89E-08	4.72E-07	-1.64596998	-7.159214	9.29664
219654_at	ZCCHC24	1.89E-08	4.74E-07	-1.3874784	-7.157737	9.29223
25886_at	POC1A	1.91E-08	4.78E-07	0.8463961	7.1544	9.28228
9780_at	PIEZO1	1.92E-08	4.80E-07	-1.41238732	-7.15283	9.2776
51267_at	CLEC1A	1.93E-08	4.82E-07	-1.82416496	-7.150948	9.27198
2294_at	FOXF1	1.96E-08	4.88E-07	-2.48503038	-7.146763	9.2595
50853_at	VILL	1.97E-08	4.90E-07	-0.97281294	-7.145089	9.2545
10272_at	FSTL3	2.00E-08	4.97E-07	-1.21901356	-7.139357	9.2374
64651_at	CSRNP1	2.00E-08	4.97E-07	-2.15618411	-7.139263	9.23712
7913_at	DEK	2.00E-08	4.97E-07	1.08482136	7.139211	9.23696
79742_at	DIPK2B	2.01E-08	4.97E-07	-1.11677482	-7.138703	9.23544
4919_at	ROR1	2.01E-08	4.97E-07	-1.46585445	-7.137929	9.23314
166336_at	PRICKLE2	2.02E-08	4.98E-07	-1.33963292	-7.137192	9.23094
29094_at	LGALSL	2.02E-08	4.99E-07	-1.49174884	-7.13568	9.22642
340277_at	FAM221A	2.03E-08	5.00E-07	1.36318938	7.134703	9.22351
1848_at	DUSP6	2.04E-08	5.01E-07	-1.65642921	-7.133903	9.22112
55930_at	MYO5C	2.06E-08	5.06E-07	-1.22462872	-7.129465	9.20787
57600_at	FNIP2	2.07E-08	5.06E-07	-0.90541089	-7.12907	9.20669
9918_at	NCAPD2	2.07E-08	5.06E-07	1.42347441	7.128951	9.20634
11228_at	RASSF8	2.07E-08	5.06E-07	-1.00899516	-7.128747	9.20573
9444_at	QKI	2.09E-08	5.12E-07	-1.12416122	-7.124799	9.19394
55753_at	OGDHL	2.11E-08	5.15E-07	1.89710527	7.122422	9.18685
101926944_at	LOC101926944	2.11E-08	5.15E-07	-1.02767182	-7.122187	9.18615
84124_at	ZNF394	2.12E-08	5.16E-07	-0.53118834	-7.121192	9.18318
6785_at	ELOVL4	2.14E-08	5.20E-07	2.1731475	7.117941	9.17347
80179_at	MYO19	2.16E-08	5.26E-07	1.17077743	7.113602	9.16051
64116_at	SLC39A8	2.17E-08	5.27E-07	-1.71716441	-7.112925	9.15849
8358_at	H3C2	2.18E-08	5.30E-07	1.52847413	7.110862	9.15233
153769_at	SH3RF2	2.20E-08	5.33E-07	-0.46392131	-7.108279	9.14462
130497_at	OSR1	2.22E-08	5.37E-07	-1.9387661	-7.105458	9.13619
2297_at	FOXD1	2.23E-08	5.39E-07	2.85610384	7.10368	9.13088
51016_at	EMC9	2.24E-08	5.40E-07	1.4618753	7.103084	9.1291
3149_at	HMGB3	2.29E-08	5.51E-07	1.24323508	7.095791	9.10731
2690_at	GHR	2.30E-08	5.53E-07	-2.62907055	-7.094193	9.10253
353116_at	RILPL1	2.30E-08	5.54E-07	-1.0774233	-7.093054	9.09913
1368_at	CPM	2.31E-08	5.54E-07	-2.21889528	-7.09235	9.09703
51668_at	HSPB11	2.31E-08	5.54E-07	0.95540383	7.091996	9.09597
6247_at	RS1	2.31E-08	5.54E-07	-0.84961821	-7.09195	9.09583
83695_at	RHNO1	2.32E-08	5.54E-07	1.00201377	7.091491	9.09446
57168_at	ASPHD2	2.36E-08	5.65E-07	0.89765177	7.084989	9.07503
2737_at	GLI3	2.36E-08	5.65E-07	-0.89007486	-7.084504	9.07358
976_at	ADGRE5	2.37E-08	5.65E-07	-1.90246515	-7.084041	9.0722
646903_at	LOC646903	2.38E-08	5.66E-07	2.51434617	7.083023	9.06916
100506742_at	CASP12	2.38E-08	5.66E-07	-1.16103299	-7.082872	9.0687
55342_at	STRBP	2.38E-08	5.66E-07	1.11879518	7.082634	9.06799
9064_at	MAP3K6	2.40E-08	5.70E-07	-0.54019789	-7.079213	9.05777
9839_at	ZEB2	2.40E-08	5.70E-07	-1.07421087	-7.079073	9.05735
622_at	BDH1	2.41E-08	5.70E-07	0.88553145	7.078651	9.05609
90102_at	PHLDB2	2.42E-08	5.73E-07	-1.64334566	-7.076602	9.04997
54453_at	RIN2	2.43E-08	5.75E-07	-1.18422723	-7.075068	9.04538
90139_at	TSPAN18	2.44E-08	5.76E-07	-1.44238247	-7.074458	9.04356
65244_at	SPATS2	2.45E-08	5.77E-07	1.17371708	7.073285	9.04005
166929_at	SGMS2	2.45E-08	5.77E-07	-2.24010013	-7.073102	9.0395
83891_at	SNX25	2.46E-08	5.79E-07	-1.33172675	-7.071224	9.03389
79689_at	STEAP4	2.48E-08	5.82E-07	-2.70222574	-7.06931	9.02816
2348_at	FOLR1	2.50E-08	5.88E-07	-3.19612431	-7.065763	9.01756
7520_at	XRCC5	2.51E-08	5.89E-07	0.70224216	7.064935	9.01508
5437_at	POLR2H	2.52E-08	5.90E-07	1.14980578	7.063487	9.01075
80178_at	TEDC2	2.53E-08	5.92E-07	1.13112674	7.062521	9.00786
79188_at	TMEM43	2.54E-08	5.92E-07	-0.97361951	-7.061632	9.00521
119_at	ADD2	2.54E-08	5.94E-07	1.36781643	7.060646	9.00226
5829_at	PXN	2.58E-08	6.02E-07	-0.78455197	-7.055497	8.98686
9900_at	SV2A	2.59E-08	6.03E-07	2.14025978	7.054453	8.98374
653784_at	MZT2A	2.59E-08	6.03E-07	1.20230506	7.054144	8.98281
4628_at	MYH10	2.59E-08	6.03E-07	-1.30632853	-7.053982	8.98233
114787_at	GPRIN1	2.61E-08	6.06E-07	0.73596325	7.051962	8.97629
7247_at	TSN	2.66E-08	6.16E-07	0.77263687	7.046178	8.95898
389906_at	LOC389906	2.66E-08	6.16E-07	1.38179633	7.045593	8.95723
84140_at	FAM161A	2.67E-08	6.18E-07	1.58166486	7.044099	8.95276
2119_at	ETV5	2.71E-08	6.26E-07	-1.28691857	-7.03988	8.94014
6817_at	SULT1A1	2.71E-08	6.26E-07	-1.75064948	-7.039338	8.93852
1104_at	RCC1	2.72E-08	6.28E-07	1.0150188	7.038039	8.93463
64710_at	NUCKS1	2.74E-08	6.31E-07	0.77450226	7.036076	8.92876
8445_at	DYRK2	2.78E-08	6.39E-07	0.83426415	7.031541	8.91519
84701_at	COX4I2	2.78E-08	6.39E-07	-1.21481948	-7.030889	8.91324
5983_at	RFC3	2.79E-08	6.39E-07	1.69655688	7.030638	8.91248
4048_at	LTA4H	2.79E-08	6.39E-07	-1.29082745	-7.030522	8.91214
AFFX-HUMGAPDH/M33197_M_at	-	2.81E-08	6.43E-07	0.95833128	7.027901	8.90429
101929667_at	LOC101929667	2.86E-08	6.53E-07	-1.25975103	-7.022042	8.88675
100130733_at	LRRC70	2.86E-08	6.53E-07	-1.73533561	-7.021954	8.88649
253782_at	CERS6	2.86E-08	6.54E-07	1.3458399	7.021483	8.88508
2624_at	GATA2	2.90E-08	6.59E-07	-1.0371711	-7.017827	8.87414
80196_at	RNF34	2.90E-08	6.59E-07	0.68620704	7.017689	8.87372
6240_at	RRM1	2.90E-08	6.59E-07	1.49923735	7.017604	8.87347
79443_at	FYCO1	2.91E-08	6.62E-07	-0.94329797	-7.016029	8.86875
9620_at	CELSR1	2.93E-08	6.64E-07	-0.67285637	-7.014195	8.86326
7075_at	TIE1	2.93E-08	6.64E-07	-1.92845179	-7.014121	8.86304
6909_at	TBX2	2.93E-08	6.64E-07	-1.44952326	-7.013736	8.86189
7082_at	TJP1	2.94E-08	6.66E-07	-1.08969322	-7.012445	8.85802
8120_at	AP3B2	2.95E-08	6.67E-07	2.20867413	7.011374	8.85482
25862_at	USP49	2.97E-08	6.71E-07	0.92626993	7.009098	8.848
23266_at	ADGRL2	2.98E-08	6.72E-07	-1.87261427	-7.008387	8.84587
51393_at	TRPV2	2.99E-08	6.73E-07	-1.00746241	-7.007352	8.84277
2192_at	FBLN1	3.00E-08	6.75E-07	-1.50312817	-7.006077	8.83896
6469_at	SHH	3.00E-08	6.75E-07	-0.45808951	-7.005793	8.83811
9732_at	DOCK4	3.04E-08	6.82E-07	-1.31845844	-7.001974	8.82667
57530_at	CGN	3.04E-08	6.82E-07	-1.45094546	-7.001734	8.82595
56616_at	DIABLO	3.05E-08	6.83E-07	0.6102024	7.000958	8.82362
23204_at	ARL6IP1	3.07E-08	6.88E-07	0.89959692	6.998222	8.81543
257364_at	SNX33	3.10E-08	6.92E-07	-0.68026582	-6.995683	8.80783
5311_at	PKD2	3.10E-08	6.92E-07	-1.04330016	-6.995607	8.8076
92745_at	SLC38A5	3.11E-08	6.93E-07	-1.27145467	-6.99476	8.80506
3383_at	ICAM1	3.12E-08	6.95E-07	-1.83308068	-6.993448	8.80113
440823_at	MIAT	3.15E-08	7.01E-07	3.08440585	6.990266	8.7916
10381_at	TUBB3	3.16E-08	7.02E-07	2.30759352	6.989328	8.78879
84733_at	CBX2	3.19E-08	7.09E-07	0.75885032	6.985804	8.77823
84647_at	PLA2G12B	3.21E-08	7.12E-07	-0.64168811	-6.984092	8.7731
57171_at	DOLPP1	3.21E-08	7.12E-07	0.83080707	6.983823	8.77229
11078_at	TRIOBP	3.22E-08	7.12E-07	-0.81791737	-6.983057	8.77
6631_at	SNRPC	3.22E-08	7.12E-07	0.68231431	6.983003	8.76984
26112_at	CCDC69	3.23E-08	7.13E-07	-1.76204902	-6.981974	8.76675
9052_at	GPRC5A	3.26E-08	7.19E-07	-3.22440182	-6.978849	8.75739
11124_at	FAF1	3.27E-08	7.21E-07	0.86837146	6.977645	8.75378
6616_at	SNAP25	3.27E-08	7.21E-07	2.56552809	6.977477	8.75328
255758_at	DYNLT2B	3.31E-08	7.27E-07	1.50108981	6.974181	8.7434
57211_at	ADGRG6	3.32E-08	7.30E-07	-2.45926519	-6.97279	8.73923
140767_at	NRSN1	3.33E-08	7.30E-07	2.18097256	6.972427	8.73814
7078_at	TIMP3	3.33E-08	7.30E-07	-1.55135806	-6.971713	8.736
911_at	CD1C	3.34E-08	7.30E-07	-1.40275586	-6.971321	8.73483
338382_at	RAB7B	3.35E-08	7.33E-07	-1.07145928	-6.969764	8.73016
6338_at	SCNN1B	3.36E-08	7.34E-07	-1.80779942	-6.968869	8.72748
152007_at	GLIPR2	3.36E-08	7.34E-07	-1.65698401	-6.968645	8.72681
728568_at	C12orf73	3.39E-08	7.39E-07	1.10104516	6.965942	8.71871
7035_at	TFPI	3.41E-08	7.42E-07	-2.02850885	-6.964558	8.71456
90203_at	SNX21	3.41E-08	7.42E-07	-0.97112104	-6.963863	8.71247
1789_at	DNMT3B	3.42E-08	7.43E-07	2.01885068	6.96319	8.71046
54947_at	LPCAT2	3.43E-08	7.44E-07	-1.15824883	-6.962254	8.70765
79812_at	MMRN2	3.47E-08	7.53E-07	-1.55000453	-6.958004	8.69491
7225_at	TRPC6	3.50E-08	7.57E-07	-2.0964257	-6.955919	8.68866
64783_at	RBM15	3.54E-08	7.66E-07	0.95085037	6.951862	8.67649
7804_at	LRP8	3.54E-08	7.66E-07	1.67081847	6.951641	8.67583
84525_at	HOPX	3.55E-08	7.66E-07	-2.61237073	-6.951261	8.67469
91624_at	NEXN	3.57E-08	7.70E-07	-2.11799754	-6.948978	8.66784
23234_at	DNAJC9	3.58E-08	7.71E-07	1.19765843	6.948358	8.66598
3918_at	LAMC2	3.59E-08	7.72E-07	-1.12675498	-6.947691	8.66398
23139_at	MAST2	3.60E-08	7.74E-07	1.00973075	6.946175	8.65944
9037_at	SEMA5A	3.61E-08	7.76E-07	-1.86590289	-6.945239	8.65663
9068_at	ANGPTL1	3.62E-08	7.77E-07	-1.96414652	-6.94439	8.65409
161198_at	CLEC14A	3.68E-08	7.88E-07	-1.9140719	-6.939493	8.6394
79703_at	C11orf80	3.68E-08	7.88E-07	1.0236099	6.939115	8.63826
10055_at	SAE1	3.68E-08	7.88E-07	0.84135126	6.938768	8.63722
25959_at	KANK2	3.69E-08	7.88E-07	-1.2762259	-6.93792	8.63468
124925_at	SEZ6	3.70E-08	7.88E-07	1.67206263	6.937734	8.63412
140838_at	NANP	3.70E-08	7.88E-07	0.822652	6.93763	8.63381
7123_at	CLEC3B	3.70E-08	7.88E-07	-3.11507466	-6.937054	8.63208
5625_at	PRODH	3.70E-08	7.88E-07	-1.28254777	-6.937026	8.632
105377335_at	UNC5C-AS1	3.71E-08	7.88E-07	-0.90691315	-6.93653	8.63051
23394_at	ADNP	3.72E-08	7.89E-07	0.67911658	6.935935	8.62872
6626_at	SNRPA	3.75E-08	7.95E-07	0.9261447	6.933194	8.6205
9816_at	URB2	3.76E-08	7.96E-07	0.98159476	6.932333	8.61792
8793_at	TNFRSF10D	3.76E-08	7.96E-07	-1.25191964	-6.932221	8.61758
374378_at	GALNT18	3.79E-08	7.99E-07	-1.54546027	-6.929842	8.61044
4629_at	MYH11	3.79E-08	7.99E-07	-1.66909648	-6.929704	8.61003
51763_at	INPP5K	3.79E-08	7.99E-07	-0.53591345	-6.929499	8.60942
375346_at	STIMATE	3.79E-08	7.99E-07	-0.50222984	-6.929364	8.60901
10651_at	MTX2	3.81E-08	8.02E-07	0.99729701	6.927691	8.60399
26586_at	CKAP2	3.84E-08	8.07E-07	1.62896297	6.925593	8.5977
2316_at	FLNA	3.86E-08	8.11E-07	-1.00326606	-6.923635	8.59182
8458_at	TTF2	3.88E-08	8.14E-07	1.00360483	6.921891	8.58659
27074_at	LAMP3	3.89E-08	8.16E-07	-2.30330107	-6.920919	8.58367
6509_at	SLC1A4	3.92E-08	8.21E-07	1.31257312	6.918394	8.57609
81844_at	TRIM56	3.96E-08	8.28E-07	-0.891205	-6.915335	8.56691
1675_at	CFD	3.97E-08	8.31E-07	-2.64831036	-6.913907	8.56263
55722_at	CEP72	3.99E-08	8.33E-07	0.90677437	6.912856	8.55947
3797_at	KIF3C	4.00E-08	8.35E-07	1.06641054	6.911707	8.55603
2193_at	FARSA	4.04E-08	8.42E-07	0.7768112	6.908709	8.54703
8814_at	CDKL1	4.05E-08	8.42E-07	-1.08875848	-6.908046	8.54503
8624_at	PSMG1	4.11E-08	8.55E-07	0.92729708	6.902926	8.52966
847_at	CAT	4.16E-08	8.65E-07	-1.55476022	-6.898685	8.51693
192668_at	CYS1	4.17E-08	8.65E-07	-1.92095869	-6.898313	8.51582
10574_at	CCT7	4.17E-08	8.65E-07	0.59929816	6.898196	8.51546
165055_at	CCDC138	4.18E-08	8.66E-07	0.76807836	6.897412	8.51311
153_at	ADRB1	4.26E-08	8.82E-07	-2.13107143	-6.891079	8.4941
6502_at	SKP2	4.30E-08	8.90E-07	1.57880454	6.887886	8.48451
116441_at	TM4SF18	4.34E-08	8.96E-07	-1.91588061	-6.884964	8.47573
84886_at	C1orf198	4.34E-08	8.96E-07	-1.00489557	-6.88476	8.47512
6482_at	ST3GAL1	4.36E-08	8.98E-07	-0.93250581	-6.883746	8.47207
1854_at	DUT	4.39E-08	9.03E-07	0.91422833	6.881319	8.46478
10038_at	PARP2	4.39E-08	9.03E-07	1.23152615	6.881172	8.46434
93589_at	CACNA2D4	4.44E-08	9.13E-07	-0.47655526	-6.877491	8.45329
5143_at	PDE4C	4.46E-08	9.16E-07	-0.5992359	-6.8761	8.44911
51646_at	YPEL5	4.47E-08	9.16E-07	-0.68345129	-6.875558	8.44748
1593_at	CYP27A1	4.55E-08	9.32E-07	-1.1667655	-6.869719	8.42994
196740_at	VSTM4	4.56E-08	9.32E-07	-0.68143712	-6.869148	8.42822
4521_at	NUDT1	4.56E-08	9.33E-07	1.23660681	6.8688	8.42718
5889_at	RAD51C	4.59E-08	9.37E-07	1.06178327	6.867078	8.422
54503_at	ZDHHC13	4.60E-08	9.39E-07	1.64691488	6.865872	8.41838
8436_at	CAVIN2	4.65E-08	9.49E-07	-3.18120354	-6.862217	8.4074
107984916_at	-	4.66E-08	9.50E-07	-1.31617303	-6.861578	8.40548
3248_at	HPGD	4.67E-08	9.51E-07	-3.63580392	-6.860734	8.40294
2034_at	EPAS1	4.68E-08	9.52E-07	-1.85068302	-6.86012	8.4011
2791_at	GNG11	4.69E-08	9.53E-07	-1.90317283	-6.85957	8.39944
10351_at	ABCA8	4.74E-08	9.59E-07	-3.47038893	-6.856517	8.39027
79098_at	C1orf116	4.74E-08	9.59E-07	-2.29442634	-6.856337	8.38973
1910_at	EDNRB	4.74E-08	9.59E-07	-2.55008485	-6.856173	8.38923
339524_at	LINC01140	4.74E-08	9.59E-07	-0.99969013	-6.856117	8.38907
93663_at	ARHGAP18	4.75E-08	9.60E-07	-1.83141401	-6.855299	8.38661
286133_at	SCARA5	4.75E-08	9.60E-07	-2.72552833	-6.855222	8.38638
11227_at	GALNT5	4.80E-08	9.68E-07	-1.60042697	-6.852132	8.37709
64097_at	EPB41L4A	4.81E-08	9.69E-07	-0.94790502	-6.851082	8.37393
54535_at	CCHCR1	4.82E-08	9.69E-07	1.06332442	6.850942	8.37351
132720_at	FAM241A	4.82E-08	9.69E-07	-1.909044	-6.850719	8.37284
6695_at	SPOCK1	4.85E-08	9.73E-07	3.11209554	6.848879	8.36731
6328_at	SCN3A	4.85E-08	9.74E-07	4.27432759	6.848355	8.36573
5737_at	PTGFR	4.87E-08	9.75E-07	-1.15179348	-6.847644	8.3636
7884_at	SLBP	4.87E-08	9.76E-07	0.89780819	6.847041	8.36179
57088_at	PLSCR4	4.95E-08	9.91E-07	-1.8712615	-6.841873	8.34625
358_at	AQP1	5.04E-08	1.01E-06	-2.3082821	-6.836049	8.32874
9353_at	SLIT2	5.07E-08	1.01E-06	-1.98342389	-6.834304	8.3235
57586_at	SYT13	5.08E-08	1.01E-06	2.67310073	6.83382	8.32204
644353_at	ZCCHC18	5.08E-08	1.01E-06	1.27313217	6.833671	8.32159
4931_at	NVL	5.08E-08	1.01E-06	0.69480539	6.833634	8.32148
11091_at	WDR5	5.14E-08	1.02E-06	0.85466462	6.829993	8.31053
388272_at	C16orf87	5.14E-08	1.02E-06	1.06149414	6.829922	8.31032
8399_at	PLA2G10	5.14E-08	1.02E-06	-2.57931728	-6.829719	8.30971
152503_at	SH3D19	5.19E-08	1.03E-06	-1.45338745	-6.826289	8.29939
79633_at	FAT4	5.21E-08	1.03E-06	-2.12410133	-6.825031	8.29561
2662_at	GDF10	5.22E-08	1.03E-06	-2.55587732	-6.82476	8.2948
57657_at	HCN3	5.26E-08	1.04E-06	1.28332118	6.82237	8.28761
1845_at	DUSP3	5.26E-08	1.04E-06	-0.90069787	-6.821981	8.28644
23020_at	SNRNP200	5.27E-08	1.04E-06	0.89743115	6.82148	8.28493
23767_at	FLRT3	5.29E-08	1.04E-06	-2.82412865	-6.820532	8.28208
1305_at	COL13A1	5.29E-08	1.04E-06	-1.10769505	-6.820462	8.28187
26011_at	TENM4	5.29E-08	1.04E-06	1.83233236	6.820107	8.2808
7867_at	MAPKAPK3	5.29E-08	1.04E-06	-0.94877073	-6.8201	8.28078
9208_at	LRRFIP1	5.35E-08	1.05E-06	-1.06981914	-6.816671	8.27047
5888_at	RAD51	5.35E-08	1.05E-06	0.83188772	6.816433	8.26975
53820_at	RIPPLY3	5.36E-08	1.05E-06	3.53201902	6.816201	8.26905
55902_at	ACSS2	5.36E-08	1.05E-06	-0.98745988	-6.816043	8.26858
4128_at	MAOA	5.37E-08	1.05E-06	-2.53435254	-6.815264	8.26624
91057_at	CCDC34	5.38E-08	1.05E-06	1.86180029	6.814592	8.26421
948_at	CD36	5.39E-08	1.05E-06	-2.54819207	-6.813969	8.26234
93323_at	HAUS8	5.40E-08	1.05E-06	1.22277536	6.813508	8.26095
121268_at	RHEBL1	5.42E-08	1.06E-06	1.30192215	6.812425	8.25769
5873_at	RAB27A	5.43E-08	1.06E-06	-1.02222287	-6.811455	8.25478
161742_at	SPRED1	5.47E-08	1.06E-06	-1.32274414	-6.809133	8.24779
10236_at	HNRNPR	5.48E-08	1.06E-06	0.75505466	6.808776	8.24672
1842_at	ECM2	5.50E-08	1.07E-06	-1.77727173	-6.807534	8.24298
4792_at	NFKBIA	5.50E-08	1.07E-06	-1.36898778	-6.807446	8.24272
2287_at	FKBP3	5.51E-08	1.07E-06	0.77501988	6.80685	8.24092
7411_at	VBP1	5.54E-08	1.07E-06	0.85417365	6.805076	8.23559
653_at	BMP5	5.56E-08	1.08E-06	-2.355925	-6.804009	8.23237
6541_at	SLC7A1	5.63E-08	1.09E-06	0.96160167	6.800108	8.22064
60370_at	AVPI1	5.65E-08	1.09E-06	-1.4686268	-6.798519	8.21586
84515_at	MCM8	5.66E-08	1.09E-06	1.16707351	6.797931	8.21409
7203_at	CCT3	5.78E-08	1.11E-06	0.97272092	6.791567	8.19494
51088_at	KLHL5	5.78E-08	1.11E-06	-1.49820098	-6.791528	8.19482
8367_at	H4C5	5.79E-08	1.11E-06	1.07035207	6.790865	8.19283
57486_at	NLN	5.79E-08	1.11E-06	1.02757667	6.790819	8.19269
11343_at	MGLL	5.82E-08	1.12E-06	-1.7717608	-6.789263	8.188
1528_at	CYB5A	5.83E-08	1.12E-06	-0.82985855	-6.788432	8.1855
4702_at	NDUFA8	5.84E-08	1.12E-06	0.69106263	6.787864	8.18379
1780_at	DYNC1I1	5.87E-08	1.12E-06	2.2776717	6.785999	8.17818
84106_at	PRAM1	5.89E-08	1.13E-06	-1.1374341	-6.785237	8.17589
6444_at	SGCD	5.91E-08	1.13E-06	-0.87896531	-6.783919	8.17192
7791_at	ZYX	5.93E-08	1.13E-06	-1.30074148	-6.783008	8.16918
140462_at	ASB9	5.96E-08	1.13E-06	-1.33102816	-6.781511	8.16467
10938_at	EHD1	5.96E-08	1.13E-06	-0.82040953	-6.781381	8.16428
57659_at	ZBTB4	5.96E-08	1.13E-06	-0.9842358	-6.781017	8.16318
388743_at	CAPN8	5.97E-08	1.13E-06	-2.07854524	-6.780792	8.16251
79625_at	NDNF	5.97E-08	1.13E-06	-3.12145385	-6.780569	8.16184
57228_at	SMAGP	5.98E-08	1.14E-06	-1.23640185	-6.780013	8.16016
55151_at	TMEM38B	6.00E-08	1.14E-06	0.9912471	6.779099	8.15741
64149_at	C17orf75	6.02E-08	1.14E-06	1.16372097	6.778085	8.15436
11270_at	NRM	6.04E-08	1.14E-06	1.10015061	6.776646	8.15003
22915_at	MMRN1	6.08E-08	1.15E-06	-2.65309933	-6.774771	8.14438
64399_at	HHIP	6.10E-08	1.15E-06	-2.44431571	-6.773719	8.14121
5525_at	PPP2R5A	6.11E-08	1.15E-06	-1.0503879	-6.773289	8.13992
1841_at	DTYMK	6.11E-08	1.15E-06	1.31579394	6.772985	8.139
57608_at	JCAD	6.12E-08	1.15E-06	-1.94480513	-6.772386	8.1372
101928000_at	ZNF232-AS1	6.15E-08	1.16E-06	1.47165399	6.771117	8.13338
256126_at	SYCE2	6.23E-08	1.17E-06	1.37516121	6.767012	8.12102
56938_at	ARNTL2	6.30E-08	1.18E-06	1.73744746	6.763356	8.11001
8839_at	CCN5	6.30E-08	1.18E-06	-1.99261767	-6.763011	8.10897
81848_at	SPRY4	6.31E-08	1.18E-06	-1.30770131	-6.762848	8.10848
23513_at	SCRIB	6.31E-08	1.18E-06	0.90756444	6.762381	8.10707
220042_at	DDIAS	6.32E-08	1.18E-06	1.16209513	6.762191	8.1065
100652999_at	LOC100652999	6.35E-08	1.19E-06	-0.4986574	-6.76056	8.10159
6092_at	ROBO2	6.35E-08	1.19E-06	-1.80796027	-6.760316	8.10086
8671_at	SLC4A4	6.37E-08	1.19E-06	-1.12107789	-6.759558	8.09857
22983_at	MAST1	6.37E-08	1.19E-06	0.84310456	6.759461	8.09828
3930_at	LBR	6.42E-08	1.20E-06	0.95198065	6.75721	8.0915
6565_at	SLC15A2	6.43E-08	1.20E-06	-1.69679631	-6.756474	8.08929
83742_at	MARVELD1	6.43E-08	1.20E-06	-0.95514437	-6.756459	8.08924
401152_at	C4orf3	6.44E-08	1.20E-06	-0.84975793	-6.756037	8.08797
646588_at	LOC646588	6.44E-08	1.20E-06	-0.78062445	-6.756031	8.08795
100507057_at	MELTF-AS1	6.45E-08	1.20E-06	1.16886576	6.755684	8.08691
774_at	CACNA1B	6.47E-08	1.20E-06	1.5816916	6.754302	8.08275
1312_at	COMT	6.48E-08	1.20E-06	-0.81839122	-6.754086	8.08209
2161_at	F12	6.48E-08	1.20E-06	1.3964596	6.753783	8.08118
4678_at	NASP	6.49E-08	1.20E-06	1.12701944	6.753343	8.07986
51705_at	EMCN	6.49E-08	1.20E-06	-2.54718963	-6.753246	8.07956
85004_at	RERG	6.51E-08	1.20E-06	-1.98646671	-6.752339	8.07683
26059_at	ERC2	6.51E-08	1.20E-06	1.03353459	6.752183	8.07636
10293_at	TRAIP	6.56E-08	1.21E-06	1.03686052	6.749881	8.06943
22899_at	ARHGEF15	6.57E-08	1.21E-06	-1.30380624	-6.749594	8.06856
55616_at	ASAP3	6.57E-08	1.21E-06	-0.91325639	-6.749266	8.06758
50804_at	MYEF2	6.58E-08	1.21E-06	1.47860285	6.749016	8.06682
1580_at	CYP4B1	6.58E-08	1.21E-06	-3.76394746	-6.748771	8.06609
3835_at	KIF22	6.61E-08	1.21E-06	0.94965425	6.747225	8.06143
3110_at	MNX1	6.66E-08	1.22E-06	1.31482891	6.744822	8.05419
55679_at	LIMS2	6.70E-08	1.23E-06	-1.30204923	-6.743182	8.04925
81035_at	COLEC12	6.71E-08	1.23E-06	-2.11701233	-6.742445	8.04703
128239_at	IQGAP3	6.72E-08	1.23E-06	0.66865832	6.742188	8.04626
84296_at	GINS4	6.73E-08	1.23E-06	0.9770222	6.741809	8.04512
3066_at	HDAC2	6.74E-08	1.23E-06	1.2109443	6.741257	8.04345
7371_at	UCK2	6.74E-08	1.23E-06	1.13421109	6.740956	8.04255
55565_at	ZNF821	6.75E-08	1.23E-06	0.60560727	6.740743	8.0419
170371_at	TMEM273	6.78E-08	1.23E-06	-1.65990308	-6.739339	8.03767
25830_at	SULT4A1	6.78E-08	1.23E-06	1.07951676	6.73911	8.03698
54596_at	L1TD1	6.79E-08	1.23E-06	-0.7237264	-6.738601	8.03545
1901_at	S1PR1	6.81E-08	1.24E-06	-2.11326426	-6.737536	8.03224
55839_at	CENPN	6.96E-08	1.26E-06	0.97541393	6.730809	8.01197
2327_at	FMO2	6.96E-08	1.26E-06	-2.74582038	-6.730469	8.01095
55788_at	LMBRD1	6.97E-08	1.26E-06	-0.74264808	-6.730311	8.01047
6098_at	ROS1	7.00E-08	1.27E-06	-1.40726343	-6.728615	8.00536
9200_at	HACD1	7.02E-08	1.27E-06	-2.12028823	-6.727956	8.00337
4163_at	MCC	7.02E-08	1.27E-06	-1.4546427	-6.727806	8.00292
54830_at	NUP62CL	7.06E-08	1.27E-06	2.20899184	6.72594	7.9973
80243_at	PREX2	7.11E-08	1.28E-06	-0.74731325	-6.723711	7.99058
5425_at	POLD2	7.11E-08	1.28E-06	0.91417904	6.723711	7.99058
80097_at	MZT2B	7.17E-08	1.29E-06	0.6661503	6.720779	7.98175
2996_at	GYPE	7.22E-08	1.30E-06	-0.68968392	-6.718816	7.97583
112483_at	SAT2	7.32E-08	1.31E-06	-0.88590898	-6.7143	7.96222
26005_at	C2CD3	7.39E-08	1.33E-06	0.93323966	6.710951	7.95212
9637_at	FEZ2	7.41E-08	1.33E-06	-0.97907245	-6.710271	7.95007
51182_at	HSPA14	7.41E-08	1.33E-06	0.82116279	6.709947	7.9491
27102_at	EIF2AK1	7.42E-08	1.33E-06	0.65971486	6.70967	7.94826
84722_at	PSRC1	7.45E-08	1.33E-06	1.77491308	6.708477	7.94466
185_at	AGTR1	7.52E-08	1.34E-06	-2.57268753	-6.705392	7.93537
7378_at	UPP1	7.53E-08	1.34E-06	-1.4322604	-6.7049	7.93388
4023_at	LPL	7.54E-08	1.34E-06	-2.16892576	-6.704374	7.9323
23052_at	ENDOD1	7.61E-08	1.35E-06	-1.29269103	-6.701391	7.9233
64110_at	MAGEF1	7.61E-08	1.35E-06	0.94643204	6.701318	7.92308
101928370_at	S1PR1-DT	7.62E-08	1.36E-06	-1.39958594	-6.700896	7.92181
8607_at	RUVBL1	7.64E-08	1.36E-06	0.9712306	6.700013	7.91915
627_at	BDNF	7.68E-08	1.36E-06	-1.31959956	-6.698535	7.91469
153830_at	RNF145	7.71E-08	1.37E-06	-0.94593478	-6.69733	7.91106
93129_at	ORAI3	7.74E-08	1.37E-06	-0.94052781	-6.695755	7.90631
56995_at	TULP4	7.75E-08	1.37E-06	0.92548136	6.695629	7.90593
2004_at	ELK3	7.76E-08	1.37E-06	-1.22168021	-6.695227	7.90472
440465_at	BAIAP2-DT	7.77E-08	1.37E-06	-1.02419599	-6.694767	7.90333
2159_at	F10	7.81E-08	1.38E-06	-0.99031668	-6.693167	7.89851
51348_at	KLRF1	7.81E-08	1.38E-06	-1.8236417	-6.693023	7.89807
57520_at	HECW2	7.84E-08	1.38E-06	-1.47058701	-6.691588	7.89375
5376_at	PMP22	7.91E-08	1.39E-06	-1.57247928	-6.688969	7.88585
5225_at	PGC	7.91E-08	1.39E-06	-3.64404008	-6.688819	7.8854
58190_at	CTDSP1	7.92E-08	1.39E-06	-0.90711727	-6.688521	7.8845
4151_at	MB	7.95E-08	1.40E-06	1.68270894	6.687175	7.88044
26047_at	CNTNAP2	7.96E-08	1.40E-06	2.14848382	6.686999	7.87991
2187_at	FANCB	7.96E-08	1.40E-06	0.82306462	6.68668	7.87894
2949_at	GSTM5	8.05E-08	1.41E-06	-1.4099793	-6.683324	7.86882
1749_at	DLX5	8.10E-08	1.42E-06	3.20473286	6.68091	7.86154
1347_at	COX7A2	8.14E-08	1.42E-06	0.62786897	6.679531	7.85738
55636_at	CHD7	8.21E-08	1.43E-06	1.42684043	6.676614	7.84859
55075_at	UACA	8.24E-08	1.44E-06	-1.30568179	-6.675705	7.84584
255488_at	RNF144B	8.25E-08	1.44E-06	-1.13186836	-6.675031	7.84381
29062_at	WDR91	8.25E-08	1.44E-06	-0.63599496	-6.674946	7.84355
1410_at	CRYAB	8.26E-08	1.44E-06	-1.44118377	-6.674775	7.84304
9961_at	MVP	8.26E-08	1.44E-06	-1.23659467	-6.674691	7.84278
4286_at	MITF	8.31E-08	1.44E-06	-1.08690747	-6.672918	7.83743
10900_at	RUNDC3A	8.34E-08	1.45E-06	1.50032551	6.671514	7.8332
58478_at	ENOPH1	8.41E-08	1.46E-06	0.76272708	6.669019	7.82567
89891_at	DYNC2I2	8.47E-08	1.47E-06	1.54601564	6.666532	7.81817
241_at	ALOX5AP	8.66E-08	1.50E-06	-2.41085022	-6.659273	7.79627
51061_at	TXNDC11	8.69E-08	1.50E-06	-0.78109664	-6.658005	7.79244
256949_at	KANK3	8.70E-08	1.50E-06	-1.91805656	-6.657874	7.79205
3298_at	HSF2	8.70E-08	1.50E-06	1.09093102	6.657697	7.79151
10791_at	VAMP5	8.71E-08	1.50E-06	-1.30055868	-6.657513	7.79096
7775_at	ZNF232	8.71E-08	1.50E-06	1.23184551	6.657485	7.79087
29953_at	TRHDE	8.75E-08	1.51E-06	-1.93964324	-6.65577	7.7857
3914_at	LAMB3	8.76E-08	1.51E-06	-1.9226316	-6.655459	7.78476
25992_at	SNED1	8.78E-08	1.51E-06	-0.98802603	-6.654738	7.78258
349075_at	ZNF713	8.86E-08	1.52E-06	1.3724301	6.651979	7.77426
1805_at	DPT	8.87E-08	1.52E-06	-2.01578048	-6.651543	7.77294
64321_at	SOX17	8.88E-08	1.52E-06	-1.84918236	-6.651272	7.77212
1080_at	CFTR	8.91E-08	1.53E-06	-1.46273462	-6.650069	7.76849
8676_at	STX11	8.92E-08	1.53E-06	-2.00799566	-6.649671	7.76729
7056_at	THBD	9.01E-08	1.54E-06	-2.35386645	-6.646381	7.75736
2627_at	GATA6	9.01E-08	1.54E-06	-2.36950641	-6.646336	7.75723
220359_at	TIGD3	9.05E-08	1.55E-06	1.32530984	6.644804	7.7526
6590_at	SLPI	9.11E-08	1.56E-06	-2.88161208	-6.642733	7.74635
79723_at	SUV39H2	9.12E-08	1.56E-06	1.21752637	6.642318	7.7451
83729_at	INHBE	9.19E-08	1.57E-06	2.38362273	6.639781	7.73744
9813_at	EFCAB14	9.21E-08	1.57E-06	-0.82076451	-6.639296	7.73598
23645_at	PPP1R15A	9.21E-08	1.57E-06	-1.37688428	-6.639185	7.73564
10411_at	RAPGEF3	9.25E-08	1.57E-06	-0.5410964	-6.637987	7.73203
8310_at	ACOX3	9.33E-08	1.58E-06	-0.70252502	-6.635094	7.72329
5372_at	PMM1	9.33E-08	1.58E-06	-0.87195296	-6.63487	7.72262
51400_at	PPME1	9.48E-08	1.61E-06	0.96844746	6.629959	7.70779
81928_at	CABLES2	9.48E-08	1.61E-06	0.98539613	6.629734	7.70712
153571_at	C5orf38	9.52E-08	1.61E-06	-1.03172015	-6.628465	7.70328
2823_at	GPM6A	9.54E-08	1.61E-06	-2.57648896	-6.627814	7.70132
7306_at	TYRP1	9.56E-08	1.62E-06	-2.54881292	-6.627129	7.69925
29114_at	TAGLN3	9.59E-08	1.62E-06	3.53617186	6.626083	7.69609
113828_at	FAM83F	9.61E-08	1.62E-06	1.62615274	6.625534	7.69443
359845_at	RFLNB	9.62E-08	1.62E-06	-1.4055693	-6.625179	7.69336
2202_at	EFEMP1	9.65E-08	1.63E-06	-2.03514961	-6.624123	7.69017
51692_at	CPSF3	9.66E-08	1.63E-06	0.78727458	6.623742	7.68902
8578_at	SCARF1	9.66E-08	1.63E-06	-0.96655411	-6.623694	7.68888
79038_at	ZFYVE21	9.68E-08	1.63E-06	-0.82948462	-6.623047	7.68693
93164_at	HTR7P1	9.69E-08	1.63E-06	-0.47601053	-6.622537	7.68539
5634_at	PRPS2	9.73E-08	1.63E-06	0.81961836	6.621218	7.6814
285440_at	CYP4V2	9.74E-08	1.63E-06	-1.03660118	-6.621091	7.68102
9328_at	GTF3C5	9.77E-08	1.64E-06	0.96131137	6.620024	7.6778
7106_at	TSPAN4	9.87E-08	1.65E-06	-1.13071777	-6.616638	7.66757
375061_at	FAM89A	9.88E-08	1.65E-06	-1.82124473	-6.616222	7.66632
79035_at	NABP2	9.97E-08	1.67E-06	1.05464737	6.613294	7.65747
761_at	CA3	1.00E-07	1.67E-06	-2.20521115	-6.611529	7.65215
9429_at	ABCG2	1.01E-07	1.68E-06	-2.05110393	-6.609476	7.64595
104_at	ADARB1	1.02E-07	1.70E-06	-0.68401466	-6.606129	7.63584
1803_at	DPP4	1.02E-07	1.70E-06	-2.03387837	-6.606057	7.63562
7376_at	NR1H2	1.03E-07	1.72E-06	-0.69404372	-6.602718	7.62553
4000_at	LMNA	1.03E-07	1.72E-06	-1.04700819	-6.602258	7.62414
8243_at	SMC1A	1.03E-07	1.72E-06	0.68798606	6.602063	7.62356
6935_at	ZEB1	1.04E-07	1.73E-06	-1.0925155	-6.599175	7.61483
83463_at	MXD3	1.05E-07	1.74E-06	0.90770328	6.596826	7.60774
4582_at	MUC1	1.05E-07	1.74E-06	-2.12317963	-6.596636	7.60716
9937_at	DCLRE1A	1.05E-07	1.74E-06	0.8508131	6.595588	7.604
8715_at	NOL4	1.06E-07	1.75E-06	4.77047727	6.594465	7.60061
84705_at	GTPBP3	1.06E-07	1.76E-06	0.65626438	6.59298	7.59612
30_at	ACAA1	1.06E-07	1.76E-06	-0.81942801	-6.592085	7.59342
54511_at	HMGCLL1	1.07E-07	1.77E-06	-0.90008554	-6.590099	7.58742
494514_at	TYMSOS	1.07E-07	1.77E-06	1.48378235	6.588935	7.5839
23507_at	LRRC8B	1.09E-07	1.80E-06	1.10672534	6.584034	7.56909
169200_at	TMEM64	1.09E-07	1.80E-06	-1.36653718	-6.583238	7.56669
6050_at	RNH1	1.10E-07	1.80E-06	-0.79744577	-6.58271	7.56509
64785_at	GINS3	1.10E-07	1.81E-06	1.02136398	6.581179	7.56047
57026_at	PDXP	1.10E-07	1.81E-06	1.70389272	6.5811	7.56023
162972_at	ZNF550	1.12E-07	1.84E-06	0.63135752	6.575751	7.54406
10894_at	LYVE1	1.12E-07	1.84E-06	-2.53321966	-6.575168	7.5423
91419_at	ATP23	1.13E-07	1.86E-06	1.06837685	6.572061	7.53291
83903_at	HASPIN	1.15E-07	1.88E-06	1.02404393	6.567058	7.5178
23731_at	TMEM245	1.15E-07	1.89E-06	-0.8710668	-6.566377	7.51574
221749_at	PXDC1	1.15E-07	1.89E-06	-0.97444388	-6.566048	7.51474
130612_at	TMEM198	1.15E-07	1.89E-06	0.75978493	6.565791	7.51396
79915_at	ATAD5	1.15E-07	1.89E-06	0.98725704	6.565548	7.51323
4141_at	MARS1	1.16E-07	1.89E-06	0.69937762	6.564886	7.51123
26056_at	RAB11FIP5	1.17E-07	1.91E-06	-0.83555935	-6.561101	7.49979
90701_at	SEC11C	1.17E-07	1.91E-06	2.12148333	6.561061	7.49967
25888_at	ZNF473	1.17E-07	1.91E-06	0.91142522	6.560812	7.49892
283554_at	GPR137C	1.17E-07	1.91E-06	1.98991652	6.560424	7.49775
253982_at	ASPHD1	1.18E-07	1.91E-06	1.31018419	6.559092	7.49372
27336_at	HTATSF1	1.19E-07	1.93E-06	1.02279283	6.555767	7.48367
1992_at	SERPINB1	1.19E-07	1.93E-06	-1.42267526	-6.555525	7.48294
92667_at	MGME1	1.19E-07	1.93E-06	0.92481935	6.554949	7.4812
100996539_at	ITPR1-DT	1.20E-07	1.94E-06	-0.67592094	-6.554066	7.47853
84300_at	UQCC2	1.21E-07	1.95E-06	0.99274209	6.551076	7.46949
7084_at	TK2	1.21E-07	1.96E-06	-0.74140121	-6.550101	7.46654
6385_at	SDC4	1.21E-07	1.96E-06	-1.34820524	-6.549164	7.46371
57572_at	DOCK6	1.21E-07	1.96E-06	-1.08864778	-6.549126	7.46359
51196_at	PLCE1	1.22E-07	1.97E-06	-1.62919799	-6.547097	7.45746
9124_at	PDLIM1	1.23E-07	1.99E-06	-0.98763838	-6.544517	7.44966
130271_at	PLEKHH2	1.24E-07	2.00E-06	-1.7592107	-6.541484	7.44049
947_at	CD34	1.25E-07	2.01E-06	-1.41126983	-6.540445	7.43735
10266_at	RAMP2	1.25E-07	2.01E-06	-1.45013916	-6.53964	7.43492
4595_at	MUTYH	1.25E-07	2.01E-06	1.02436426	6.538919	7.43273
6256_at	RXRA	1.25E-07	2.01E-06	-0.86734158	-6.538627	7.43185
23598_at	PATZ1	1.26E-07	2.02E-06	0.84764559	6.537403	7.42815
5931_at	RBBP7	1.26E-07	2.02E-06	0.86532795	6.53645	7.42527
100288911_at	CRIM1-DT	1.26E-07	2.03E-06	-1.68797308	-6.536031	7.424
101928429_at	LOC101928429	1.27E-07	2.03E-06	-2.01149011	-6.535291	7.42177
54509_at	RHOF	1.27E-07	2.03E-06	-0.8868733	-6.534811	7.42031
2960_at	GTF2E1	1.28E-07	2.04E-06	0.62707971	6.532449	7.41317
219287_at	AMER2	1.28E-07	2.05E-06	2.0965298	6.531296	7.40968
10205_at	MPZL2	1.29E-07	2.05E-06	-1.7277482	-6.530773	7.4081
54414_at	SIAE	1.29E-07	2.05E-06	-0.86504687	-6.530599	7.40758
54507_at	ADAMTSL4	1.29E-07	2.05E-06	-1.59840333	-6.530514	7.40732
23492_at	CBX7	1.29E-07	2.05E-06	-1.26790405	-6.530278	7.40661
9695_at	EDEM1	1.30E-07	2.07E-06	-1.15537329	-6.527226	7.39738
148932_at	MOB3C	1.32E-07	2.09E-06	-0.9713411	-6.52322	7.38526
51090_at	PLLP	1.32E-07	2.09E-06	-2.23880512	-6.523103	7.38491
54715_at	RBFOX1	1.33E-07	2.11E-06	2.56799491	6.520132	7.37592
164633_at	CABP7	1.33E-07	2.11E-06	0.97766893	6.519557	7.37418
84674_at	CARD6	1.33E-07	2.12E-06	-1.52603837	-6.518456	7.37085
10590_at	SCGN	1.34E-07	2.12E-06	3.93125338	6.517097	7.36674
3167_at	HMX2	1.34E-07	2.12E-06	2.9343214	6.51673	7.36563
4846_at	NOS3	1.35E-07	2.13E-06	-0.86196184	-6.514981	7.36034
9467_at	SH3BP5	1.35E-07	2.13E-06	-1.13898067	-6.514455	7.35875
85409_at	NKD2	1.35E-07	2.14E-06	-1.57945374	-6.513676	7.3564
3953_at	LEPR	1.36E-07	2.14E-06	-1.92135663	-6.513441	7.35568
30008_at	EFEMP2	1.36E-07	2.14E-06	-1.04739599	-6.512218	7.35198
7001_at	PRDX2	1.36E-07	2.14E-06	1.28791038	6.512006	7.35134
6344_at	SCTR	1.36E-07	2.14E-06	-1.17711674	-6.512005	7.35134
141_at	ADPRH	1.36E-07	2.14E-06	-0.88938802	-6.511935	7.35113
93649_at	MYOCD	1.36E-07	2.14E-06	-1.67964542	-6.511288	7.34917
10714_at	POLD3	1.37E-07	2.14E-06	0.71016592	6.510951	7.34815
55841_at	WWC3	1.38E-07	2.16E-06	-0.9086209	-6.507674	7.33824
26575_at	RGS17	1.39E-07	2.18E-06	3.44397842	6.504732	7.32934
6445_at	SGCG	1.40E-07	2.19E-06	-2.12908573	-6.503784	7.32647
57669_at	EPB41L5	1.40E-07	2.20E-06	-1.09995387	-6.501928	7.32086
1003_at	CDH5	1.41E-07	2.20E-06	-2.09968562	-6.501187	7.31861
5493_at	PPL	1.41E-07	2.21E-06	-1.2890349	-6.500408	7.31626
25802_at	LMOD1	1.43E-07	2.24E-06	-1.20858683	-6.495018	7.29995
2252_at	FGF7	1.44E-07	2.24E-06	-2.09603199	-6.494935	7.2997
3730_at	ANOS1	1.44E-07	2.24E-06	-2.56313328	-6.49477	7.2992
55568_at	GALNT10	1.44E-07	2.24E-06	-1.01533075	-6.494493	7.29836
9922_at	IQSEC1	1.44E-07	2.25E-06	-0.93591897	-6.492908	7.29357
80164_at	PRR36	1.45E-07	2.26E-06	1.8221706	6.491221	7.28846
10622_at	POLR3G	1.45E-07	2.26E-06	1.17671633	6.491097	7.28809
144571_at	A2M-AS1	1.45E-07	2.26E-06	-1.3494673	-6.490926	7.28757
4907_at	NT5E	1.46E-07	2.26E-06	-1.09535263	-6.490355	7.28584
7083_at	TK1	1.46E-07	2.26E-06	1.44608338	6.48996	7.28465
9647_at	PPM1F	1.47E-07	2.27E-06	-0.88689658	-6.487705	7.27782
219738_at	FAM241B	1.48E-07	2.28E-06	1.16449569	6.48583	7.27215
8726_at	EED	1.48E-07	2.28E-06	0.84772812	6.485788	7.27202
65059_at	RAPH1	1.48E-07	2.29E-06	-0.84860161	-6.484358	7.2677
2122_at	MECOM	1.48E-07	2.29E-06	-1.78647131	-6.484274	7.26744
115330_at	GPR146	1.49E-07	2.30E-06	-1.39137313	-6.481971	7.26047
29102_at	DROSHA	1.50E-07	2.30E-06	1.10784899	6.481607	7.25937
113174_at	SAAL1	1.50E-07	2.30E-06	1.0040822	6.481567	7.25925
54757_at	FAM20A	1.50E-07	2.30E-06	-1.54963749	-6.481436	7.25885
5690_at	PSMB2	1.52E-07	2.34E-06	0.58472723	6.476557	7.24409
1113_at	CHGA	1.53E-07	2.35E-06	2.83823615	6.474879	7.23901
146429_at	SLC22A31	1.53E-07	2.35E-06	-0.75183087	-6.474381	7.2375
90861_at	JPT2	1.53E-07	2.35E-06	0.92370698	6.474201	7.23696
6860_at	SYT4	1.53E-07	2.35E-06	3.8844186	6.473521	7.2349
3340_at	NDST1	1.56E-07	2.39E-06	-0.67391348	-6.468079	7.21843
92597_at	MOB1B	1.57E-07	2.40E-06	-0.99217379	-6.466738	7.21437
2268_at	FGR	1.57E-07	2.41E-06	-1.79995601	-6.465393	7.2103
79073_at	TMEM109	1.58E-07	2.42E-06	-0.66628732	-6.463493	7.20455
11044_at	TENT4A	1.58E-07	2.42E-06	1.26412343	6.462923	7.20282
221656_at	KDM1B	1.58E-07	2.42E-06	1.08870425	6.462635	7.20195
7414_at	VCL	1.60E-07	2.44E-06	-0.85862435	-6.459749	7.19321
57510_at	XPO5	1.60E-07	2.44E-06	1.09007083	6.459259	7.19173
1634_at	DCN	1.61E-07	2.45E-06	-1.61678249	-6.458255	7.18869
4853_at	NOTCH2	1.61E-07	2.45E-06	-0.96891754	-6.458249	7.18867
1286_at	COL4A4	1.61E-07	2.45E-06	-1.89579993	-6.458045	7.18806
645_at	BLVRB	1.62E-07	2.46E-06	-1.42321541	-6.455542	7.18048
8515_at	ITGA10	1.62E-07	2.47E-06	-0.81150581	-6.454732	7.17803
132203_at	SNTN	1.63E-07	2.47E-06	-3.22840623	-6.454398	7.17702
3075_at	CFH	1.63E-07	2.47E-06	-1.98587891	-6.453524	7.17437
6035_at	RNASE1	1.64E-07	2.48E-06	-2.0702494	-6.451998	7.16975
7027_at	TFDP1	1.65E-07	2.49E-06	1.37451346	6.450352	7.16477
3068_at	HDGF	1.65E-07	2.50E-06	0.97522435	6.448973	7.16059
5905_at	RANGAP1	1.66E-07	2.51E-06	0.73106456	6.448094	7.15793
57545_at	CC2D2A	1.67E-07	2.52E-06	-1.01117331	-6.446455	7.15297
84553_at	FAXC	1.69E-07	2.55E-06	1.53272797	6.441877	7.13911
10129_at	FRY	1.69E-07	2.56E-06	-1.13058919	-6.441063	7.13664
349565_at	NMNAT3	1.70E-07	2.56E-06	1.10569678	6.439973	7.13334
201254_at	CENPX	1.71E-07	2.58E-06	1.00862069	6.438024	7.12744
706_at	TSPO	1.71E-07	2.58E-06	-1.09403889	-6.437716	7.12651
4969_at	OGN	1.72E-07	2.59E-06	-3.27757521	-6.436187	7.12188
3628_at	INPP1	1.73E-07	2.60E-06	-0.83689163	-6.433861	7.11483
54899_at	PXK	1.75E-07	2.63E-06	-0.89622894	-6.43094	7.10599
64115_at	VSIR	1.75E-07	2.63E-06	-1.37821253	-6.430165	7.10364
6468_at	FBXW4	1.75E-07	2.63E-06	-0.61100263	-6.429781	7.10248
260425_at	MAGI3	1.76E-07	2.63E-06	-1.29500686	-6.428996	7.1001
116159_at	CYYR1	1.76E-07	2.63E-06	-1.94602503	-6.428768	7.09941
4337_at	MOCS1	1.76E-07	2.63E-06	-0.79719257	-6.428625	7.09898
81929_at	SEH1L	1.76E-07	2.63E-06	0.82792705	6.428461	7.09848
4883_at	NPR3	1.76E-07	2.63E-06	-1.63627349	-6.428448	7.09844
81796_at	SLCO5A1	1.76E-07	2.64E-06	1.81890386	6.427869	7.09669
57381_at	RHOJ	1.77E-07	2.64E-06	-1.58833258	-6.426912	7.09379
84524_at	ZC3H8	1.77E-07	2.64E-06	0.95638938	6.426813	7.09349
129303_at	TMEM150A	1.78E-07	2.65E-06	-0.89714865	-6.424933	7.0878
23673_at	STX12	1.78E-07	2.65E-06	-0.71394789	-6.424888	7.08766
23221_at	RHOBTB2	1.79E-07	2.66E-06	-1.12074564	-6.423754	7.08423
1942_at	EFNA1	1.79E-07	2.66E-06	-1.4070099	-6.423662	7.08395
26020_at	LRP10	1.79E-07	2.66E-06	-0.9249341	-6.423439	7.08327
55157_at	DARS2	1.80E-07	2.67E-06	0.93062081	6.421394	7.07708
140576_at	S100A16	1.81E-07	2.68E-06	-1.2493441	-6.420177	7.07339
84952_at	CGNL1	1.81E-07	2.68E-06	-1.43505067	-6.419781	7.07219
83439_at	TCF7L1	1.81E-07	2.68E-06	-1.51981925	-6.419323	7.0708
7738_at	ZNF184	1.82E-07	2.69E-06	1.17472506	6.418605	7.06863
4072_at	EPCAM	1.82E-07	2.69E-06	0.9462526	6.418503	7.06832
79890_at	RIN3	1.82E-07	2.69E-06	-1.10809987	-6.417347	7.06482
116535_at	MRGPRF	1.82E-07	2.69E-06	-1.8307636	-6.417339	7.0648
55766_at	H2AJ	1.83E-07	2.70E-06	-0.92912323	-6.416655	7.06272
2819_at	GPD1	1.83E-07	2.70E-06	-1.21698773	-6.415799	7.06013
100873979_at	RBMS3-AS3	1.84E-07	2.71E-06	-1.18138807	-6.414817	7.05716
7419_at	VDAC3	1.85E-07	2.72E-06	0.8570486	6.413271	7.05247
51218_at	GLRX5	1.87E-07	2.76E-06	0.75934213	6.408609	7.03835
2012_at	EMP1	1.87E-07	2.76E-06	-1.80813205	-6.408521	7.03808
27439_at	TMEM121B	1.88E-07	2.76E-06	1.38595095	6.40745	7.03484
400831_at	C20orf202	1.88E-07	2.76E-06	-0.44782762	-6.407015	7.03352
401494_at	HACD4	1.89E-07	2.77E-06	-1.45835378	-6.405573	7.02915
285313_at	IGSF10	1.93E-07	2.83E-06	-2.26476567	-6.399092	7.00952
477_at	ATP1A2	1.94E-07	2.84E-06	-1.43620844	-6.397366	7.00429
4134_at	MAP4	1.95E-07	2.85E-06	-0.61101019	-6.396038	7.00027
285175_at	UNC80	1.96E-07	2.86E-06	1.9716714	6.394362	6.99519
3667_at	IRS1	1.96E-07	2.86E-06	-0.93663189	-6.394262	6.99489
51673_at	TPPP3	1.96E-07	2.87E-06	-1.69645102	-6.392975	6.99099
64834_at	ELOVL1	1.98E-07	2.89E-06	-0.56046735	-6.390741	6.98422
945_at	CD33	1.98E-07	2.89E-06	-1.11257041	-6.390612	6.98383
148304_at	C1orf74	1.98E-07	2.89E-06	0.7748347	6.390499	6.98348
80146_at	UXS1	2.00E-07	2.91E-06	-0.85621652	-6.38793	6.9757
90993_at	CREB3L1	2.00E-07	2.91E-06	-0.48455351	-6.387622	6.97477
8871_at	SYNJ2	2.00E-07	2.91E-06	0.89496249	6.387434	6.9742
11142_at	PKIG	2.01E-07	2.93E-06	-0.92575417	-6.38486	6.9664
8833_at	GMPS	2.02E-07	2.93E-06	1.12460243	6.384452	6.96516
23150_at	FRMD4B	2.02E-07	2.93E-06	-1.81492831	-6.384217	6.96445
57402_at	S100A14	2.02E-07	2.93E-06	-1.79974556	-6.383945	6.96363
10398_at	MYL9	2.02E-07	2.93E-06	-1.70820364	-6.383541	6.9624
9749_at	PHACTR2	2.02E-07	2.93E-06	-1.55600458	-6.383232	6.96147
284340_at	CXCL17	2.03E-07	2.93E-06	-3.00458201	-6.382959	6.96064
2167_at	FABP4	2.03E-07	2.94E-06	-3.56259392	-6.382639	6.95967
85465_at	SELENOI	2.05E-07	2.97E-06	1.14153591	6.378389	6.94679
3708_at	ITPR1	2.06E-07	2.98E-06	-1.53790427	-6.377513	6.94414
8404_at	SPARCL1	2.06E-07	2.98E-06	-1.77782002	-6.377177	6.94312
25979_at	DHRS7B	2.08E-07	3.00E-06	-0.88414758	-6.374773	6.93583
10299_at	MARCHF6	2.08E-07	3.00E-06	1.05010517	6.374512	6.93504
8685_at	MARCO	2.08E-07	3.00E-06	-2.66562311	-6.3744	6.9347
84517_at	ACTRT3	2.10E-07	3.02E-06	-0.60695172	-6.37157	6.92613
7205_at	TRIP6	2.11E-07	3.04E-06	-1.01354078	-6.369743	6.92059
23765_at	IL17RA	2.12E-07	3.05E-06	-0.59368295	-6.368013	6.91534
7048_at	TGFBR2	2.13E-07	3.06E-06	-1.66416845	-6.367156	6.91275
3101_at	HK3	2.15E-07	3.08E-06	-1.24617235	-6.364339	6.90421
84083_at	ZRANB3	2.15E-07	3.09E-06	0.76745596	6.363462	6.90155
306_at	ANXA3	2.15E-07	3.09E-06	-2.96822067	-6.363351	6.90122
1043_at	CD52	2.15E-07	3.09E-06	-2.09118246	-6.36333	6.90115
57179_at	KIAA1191	2.15E-07	3.09E-06	-0.59928808	-6.36307	6.90036
101593348_at	LOC101593348	2.16E-07	3.09E-06	0.63088378	6.362265	6.89792
440836_at	ODF3B	2.16E-07	3.09E-06	-0.92936429	-6.362224	6.8978
9693_at	RAPGEF2	2.17E-07	3.10E-06	-0.91560663	-6.361217	6.89475
84915_at	FAM222A	2.17E-07	3.10E-06	1.83083707	6.360589	6.89284
401505_at	TOMM5	2.17E-07	3.10E-06	0.84360826	6.36058	6.89282
443_at	ASPA	2.18E-07	3.10E-06	-2.04411365	-6.35988	6.89069
4973_at	OLR1	2.18E-07	3.11E-06	-3.1378621	-6.359396	6.88923
339778_at	FAM166C	2.18E-07	3.11E-06	0.70194523	6.358514	6.88655
85007_at	PHYKPL	2.20E-07	3.13E-06	-0.70649557	-6.356582	6.8807
54873_at	PALMD	2.21E-07	3.14E-06	-1.84279187	-6.355421	6.87718
5424_at	POLD1	2.21E-07	3.14E-06	0.90625848	6.355111	6.87624
23511_at	NUP188	2.21E-07	3.14E-06	0.53096477	6.354649	6.87484
100506144_at	TMEM35B	2.22E-07	3.15E-06	-1.00022007	-6.353735	6.87207
23414_at	ZFPM2	2.24E-07	3.17E-06	-1.92191154	-6.350942	6.8636
6664_at	SOX11	2.24E-07	3.17E-06	3.92831595	6.350788	6.86313
56521_at	DNAJC12	2.24E-07	3.18E-06	2.2399432	6.349704	6.85985
23636_at	NUP62	2.25E-07	3.18E-06	0.94294567	6.349019	6.85777
84319_at	CMSS1	2.25E-07	3.18E-06	1.06162065	6.348995	6.8577
2571_at	GAD1	2.26E-07	3.20E-06	2.22788202	6.347286	6.85252
4232_at	MEST	2.27E-07	3.20E-06	2.04749659	6.346493	6.85012
79042_at	TSEN34	2.27E-07	3.20E-06	0.59113851	6.346319	6.84959
5783_at	PTPN13	2.27E-07	3.20E-06	-1.77071827	-6.346008	6.84865
9976_at	CLEC2B	2.30E-07	3.24E-06	-1.56765729	-6.341891	6.83616
10409_at	BASP1	2.30E-07	3.24E-06	1.80469143	6.341688	6.83555
9721_at	GPRIN2	2.31E-07	3.25E-06	-0.91563333	-6.340086	6.83069
165918_at	RNF168	2.31E-07	3.25E-06	0.67283838	6.339972	6.83034
284307_at	ZIK1	2.33E-07	3.27E-06	1.03470005	6.338146	6.82481
170689_at	ADAMTS15	2.34E-07	3.29E-06	-0.6745534	-6.336155	6.81877
95681_at	CEP41	2.35E-07	3.29E-06	1.24885019	6.335419	6.81654
54987_at	CZIB	2.37E-07	3.33E-06	-0.37469123	-6.332044	6.80631
3206_at	HOXA10	2.38E-07	3.33E-06	2.86038145	6.331117	6.8035
10169_at	SERF2	2.40E-07	3.36E-06	-0.61460068	-6.328693	6.79615
154467_at	CCDC167	2.40E-07	3.36E-06	1.08277073	6.328269	6.79486
8508_at	NIPSNAP1	2.41E-07	3.37E-06	0.84854593	6.326988	6.79098
138151_at	NACC2	2.42E-07	3.38E-06	-0.87566902	-6.325941	6.7878
25943_at	DNAAF9	2.42E-07	3.38E-06	-0.94516677	-6.325467	6.78637
6633_at	SNRPD2	2.44E-07	3.41E-06	0.84764465	6.32269	6.77795
10544_at	PROCR	2.46E-07	3.44E-06	-1.28495865	-6.319693	6.76886
57153_at	SLC44A2	2.46E-07	3.44E-06	-0.8565799	-6.319416	6.76802
114757_at	CYGB	2.49E-07	3.46E-06	-0.70053293	-6.316532	6.75927
10232_at	MSLN	2.50E-07	3.48E-06	-2.91089323	-6.315046	6.75477
114088_at	TRIM9	2.52E-07	3.50E-06	2.46959479	6.312384	6.74669
1434_at	CSE1L	2.53E-07	3.52E-06	1.06347482	6.310827	6.74197
10664_at	CTCF	2.53E-07	3.52E-06	0.52376967	6.31076	6.74177
8879_at	SGPL1	2.54E-07	3.53E-06	0.87853558	6.30954	6.73807
10643_at	IGF2BP3	2.56E-07	3.55E-06	2.62836839	6.307144	6.7308
9411_at	ARHGAP29	2.56E-07	3.56E-06	-1.82753336	-6.306509	6.72887
55831_at	EMC3	2.57E-07	3.57E-06	-0.67875739	-6.305261	6.72509
79968_at	WDR76	2.59E-07	3.59E-06	1.87676307	6.303243	6.71897
101929977_at	LOC101929977	2.61E-07	3.61E-06	1.07527778	6.300653	6.71112
54210_at	TREM1	2.62E-07	3.62E-06	-2.69969987	-6.299656	6.70809
8355_at	H3C8	2.62E-07	3.62E-06	0.82198847	6.299412	6.70735
3249_at	HPN	2.62E-07	3.62E-06	-1.04641396	-6.299282	6.70696
157574_at	FBXO16	2.63E-07	3.63E-06	1.15378687	6.298594	6.70487
5919_at	RARRES2	2.63E-07	3.63E-06	-1.5870803	-6.2985	6.70459
54845_at	ESRP1	2.63E-07	3.63E-06	1.23963496	6.298266	6.70388
345630_at	FBLL1	2.64E-07	3.63E-06	1.69632052	6.297331	6.70104
4008_at	LMO7	2.65E-07	3.65E-06	-1.33474119	-6.295977	6.69693
8487_at	GEMIN2	2.65E-07	3.65E-06	1.04920725	6.295733	6.69619
284018_at	C17orf58	2.67E-07	3.66E-06	0.830825	6.294021	6.691
3563_at	IL3RA	2.67E-07	3.66E-06	-1.01096247	-6.294016	6.69098
6643_at	SNX2	2.67E-07	3.66E-06	-0.86838414	-6.293862	6.69052
6792_at	CDKL5	2.68E-07	3.67E-06	-0.89419782	-6.292615	6.68674
10376_at	TUBA1B	2.68E-07	3.67E-06	0.77750783	6.292414	6.68613
80095_at	ZNF606	2.69E-07	3.68E-06	1.04738934	6.291496	6.68334
4641_at	MYO1C	2.70E-07	3.70E-06	-1.11339138	-6.289623	6.67766
126668_at	TDRD10	2.71E-07	3.71E-06	-1.06364156	-6.288637	6.67467
25891_at	PAMR1	2.72E-07	3.72E-06	-1.24405592	-6.287588	6.67149
171024_at	SYNPO2	2.73E-07	3.72E-06	-1.6516995	-6.286706	6.66881
151126_at	ZNF385B	2.73E-07	3.73E-06	-2.65501588	-6.286396	6.66787
9060_at	PAPSS2	2.74E-07	3.73E-06	-1.78927557	-6.28542	6.66491
144348_at	ZNF664	2.74E-07	3.74E-06	0.77972319	6.285168	6.66414
81931_at	ZNF93	2.76E-07	3.76E-06	1.24114938	6.28295	6.65742
3746_at	KCNC1	2.77E-07	3.78E-06	2.02498346	6.281176	6.65204
3837_at	KPNB1	2.78E-07	3.78E-06	0.79072233	6.28097	6.65141
84930_at	MASTL	2.78E-07	3.79E-06	1.22877319	6.279967	6.64837
55299_at	BRIX1	2.79E-07	3.80E-06	1.42245121	6.278887	6.64509
101929759_at	LOC101929759	2.81E-07	3.81E-06	2.11004212	6.277207	6.63999
7546_at	ZIC2	2.81E-07	3.81E-06	4.51107212	6.277112	6.63971
10518_at	CIB2	2.82E-07	3.83E-06	1.25927656	6.275531	6.63491
2977_at	GUCY1A2	2.84E-07	3.84E-06	-1.50321788	-6.274053	6.63043
54332_at	GDAP1	2.84E-07	3.85E-06	1.71847117	6.273557	6.62892
5141_at	PDE4A	2.85E-07	3.86E-06	-0.46489988	-6.272555	6.62588
64123_at	ADGRL4	2.88E-07	3.89E-06	-1.63852069	-6.269326	6.61608
113_at	ADCY7	2.88E-07	3.89E-06	-1.10770386	-6.268796	6.61448
7161_at	TP73	2.89E-07	3.91E-06	0.5877105	6.267437	6.61035
126382_at	NR2C2AP	2.90E-07	3.91E-06	0.83729386	6.267261	6.60982
80304_at	WDCP	2.90E-07	3.91E-06	0.90279039	6.267023	6.6091
6929_at	TCF3	2.91E-07	3.92E-06	0.84994996	6.265664	6.60497
2597_at	GAPDH	2.93E-07	3.95E-06	0.74583878	6.263042	6.59702
81617_at	CAB39L	2.94E-07	3.96E-06	-1.11853736	-6.262141	6.59429
6934_at	TCF7L2	2.95E-07	3.96E-06	-1.24427252	-6.261584	6.59259
64400_at	AKTIP	2.95E-07	3.96E-06	-0.68242911	-6.26139	6.59201
760_at	CA2	2.95E-07	3.96E-06	-2.36200907	-6.261078	6.59106
7431_at	VIM	2.95E-07	3.96E-06	-1.00524755	-6.260918	6.59057
9535_at	GMFG	2.96E-07	3.98E-06	-1.48318776	-6.259546	6.58641
83604_at	TMEM47	2.97E-07	3.98E-06	-1.63684092	-6.259378	6.5859
57544_at	TXNDC16	2.98E-07	3.99E-06	1.36954337	6.258274	6.58255
6586_at	SLIT3	3.01E-07	4.03E-06	-1.57365902	-6.255001	6.57262
101929693_at	RARA-AS1	3.01E-07	4.03E-06	-0.85383198	-6.254718	6.57176
147015_at	DHRS13	3.03E-07	4.05E-06	1.12532185	6.252936	6.56635
652968_at	CASTOR1	3.03E-07	4.05E-06	-1.0480263	-6.252599	6.56533
23331_at	TTC28	3.03E-07	4.05E-06	-0.55414253	-6.252446	6.56487
54885_at	TBC1D8B	3.05E-07	4.07E-06	-1.02521914	-6.250725	6.55965
284904_at	SEC14L4	3.06E-07	4.08E-06	-0.98756571	-6.249513	6.55597
5768_at	QSOX1	3.06E-07	4.08E-06	-1.07788625	-6.249389	6.55559
2982_at	GUCY1A1	3.07E-07	4.09E-06	-1.44496504	-6.248325	6.55236
283248_at	RCOR2	3.08E-07	4.10E-06	0.82939015	6.247559	6.55004
AFFX-M27830_M_at	-	3.08E-07	4.10E-06	1.13633775	6.247281	6.54919
134111_at	UBE2QL1	3.08E-07	4.10E-06	3.54699027	6.246844	6.54787
23382_at	AHCYL2	3.10E-07	4.12E-06	-1.48989563	-6.244916	6.54202
2125_at	EVPL	3.10E-07	4.12E-06	-0.72135649	-6.244785	6.54162
148170_at	CDC42EP5	3.13E-07	4.16E-06	-1.60351718	-6.241579	6.53189
AFFX-HUMGAPDH/M33197_5_at	-	3.13E-07	4.16E-06	1.02244845	6.241562	6.53184
2247_at	FGF2	3.14E-07	4.17E-06	-0.95974471	-6.240569	6.52882
94274_at	PPP1R14A	3.16E-07	4.18E-06	-2.19871806	-6.239248	6.52482
4638_at	MYLK	3.17E-07	4.20E-06	-1.18438996	-6.237661	6.52
9728_at	SECISBP2L	3.19E-07	4.23E-06	-1.28096987	-6.235427	6.51322
11260_at	XPOT	3.20E-07	4.23E-06	0.75235532	6.235183	6.51248
9656_at	MDC1	3.21E-07	4.24E-06	1.02461878	6.234278	6.50973
26084_at	ARHGEF26	3.22E-07	4.25E-06	-1.70004999	-6.233211	6.50649
126393_at	HSPB6	3.22E-07	4.25E-06	-0.96111974	-6.232843	6.50538
55824_at	PAG1	3.22E-07	4.25E-06	-1.26864766	-6.232685	6.5049
22854_at	NTNG1	3.22E-07	4.25E-06	-0.53545997	-6.232491	6.50431
55859_at	BEX1	3.26E-07	4.29E-06	4.15984534	6.228804	6.49312
80704_at	SLC19A3	3.26E-07	4.29E-06	-1.75202298	-6.2287	6.4928
51280_at	GOLM1	3.27E-07	4.30E-06	1.16648468	6.22782	6.49013
4129_at	MAOB	3.27E-07	4.30E-06	-2.03860179	-6.227356	6.48872
1441_at	CSF3R	3.28E-07	4.31E-06	-1.40854363	-6.226482	6.48607
64795_at	RMND5A	3.30E-07	4.33E-06	0.61882267	6.224828	6.48105
64174_at	DPEP2	3.33E-07	4.37E-06	-1.57394861	-6.221877	6.47209
23324_at	MAN2B2	3.37E-07	4.41E-06	-0.94874368	-6.218502	6.46185
56890_at	MDM1	3.38E-07	4.42E-06	1.15216907	6.217581	6.45906
643733_at	CASP4LP	3.38E-07	4.43E-06	-1.56501466	-6.216984	6.45724
221908_at	PPP1R35	3.39E-07	4.43E-06	0.76771364	6.216424	6.45554
117583_at	PARD3B	3.39E-07	4.44E-06	-0.44282811	-6.21595	6.45411
107987251_at	LOC107987251	3.40E-07	4.45E-06	-0.61697344	-6.21478	6.45055
55790_at	CSGALNACT1	3.41E-07	4.45E-06	-1.60739267	-6.214473	6.44962
4482_at	MSRA	3.42E-07	4.46E-06	-0.78132817	-6.213467	6.44657
285203_at	EOGT	3.44E-07	4.48E-06	-1.44999515	-6.211702	6.44121
831_at	CAST	3.45E-07	4.49E-06	-1.06326547	-6.210902	6.43878
6597_at	SMARCA4	3.47E-07	4.52E-06	0.86711607	6.208584	6.43174
115572_at	TENT5B	3.48E-07	4.53E-06	-1.32913749	-6.207691	6.42903
4267_at	CD99	3.50E-07	4.56E-06	-0.79782611	-6.205594	6.42267
8089_at	YEATS4	3.54E-07	4.61E-06	1.00451846	6.201765	6.41104
4360_at	MRC1	3.60E-07	4.68E-06	-2.34838315	-6.196732	6.39576
80345_at	ZSCAN16	3.60E-07	4.68E-06	1.08435871	6.196477	6.39499
58189_at	WFDC1	3.61E-07	4.69E-06	-2.1614212	-6.195412	6.39176
101927720_at	ZNF793-AS1	3.65E-07	4.74E-06	1.68083663	6.191847	6.38094
3908_at	LAMA2	3.66E-07	4.74E-06	-1.56296491	-6.191804	6.3808
171220_at	DSTNP2	3.66E-07	4.74E-06	-0.5378901	-6.191469	6.37979
113691_at	TUBA3FP	3.67E-07	4.74E-06	0.65795697	6.190878	6.37799
388135_at	INSYN1	3.67E-07	4.75E-06	-0.49965835	-6.190243	6.37606
646962_at	HRCT1	3.68E-07	4.76E-06	-1.08166704	-6.189698	6.37441
9254_at	CACNA2D2	3.69E-07	4.77E-06	-2.04827435	-6.188753	6.37154
65005_at	MRPL9	3.72E-07	4.80E-06	0.53487946	6.186102	6.36349
148523_at	CIART	3.73E-07	4.81E-06	1.56368406	6.185361	6.36124
6284_at	S100A13	3.75E-07	4.84E-06	-1.05709807	-6.18351	6.35562
8273_at	SLC10A3	3.79E-07	4.88E-06	-0.68694641	-6.180112	6.3453
55320_at	MIS18BP1	3.79E-07	4.89E-06	0.87186646	6.179757	6.34423
79987_at	SVEP1	3.80E-07	4.90E-06	-0.68415192	-6.178826	6.3414
51412_at	ACTL6B	3.81E-07	4.90E-06	1.99563942	6.178598	6.34071
79969_at	ATAT1	3.81E-07	4.90E-06	0.99327421	6.178491	6.34039
51643_at	TMBIM4	3.83E-07	4.91E-06	-0.65382742	-6.177023	6.33593
57509_at	MTUS1	3.83E-07	4.92E-06	-1.25904578	-6.176504	6.33435
10576_at	CCT2	3.84E-07	4.93E-06	0.85995293	6.17552	6.33136
6804_at	STX1A	3.86E-07	4.95E-06	1.52182445	6.17436	6.32784
7167_at	TPI1	3.88E-07	4.96E-06	0.92256932	6.172733	6.3229
30968_at	STOML2	3.88E-07	4.96E-06	0.73380844	6.172733	6.3229
282679_at	AQP11	3.91E-07	5.00E-06	1.08718072	6.16995	6.31445
51650_at	MRPS33	3.92E-07	5.02E-06	0.65615018	6.169005	6.31158
100507436_at	MICA	3.93E-07	5.02E-06	-1.72566861	-6.168224	6.30921
101927057_at	LOC101927057	3.93E-07	5.02E-06	-2.75036804	-6.168062	6.30872
9926_at	LPGAT1	4.00E-07	5.11E-06	0.81219111	6.1627	6.29243
149603_at	RNF187	4.01E-07	5.11E-06	0.86992518	6.162227	6.291
5000_at	ORC4	4.03E-07	5.14E-06	0.62460667	6.160129	6.28463
149175_at	MANEAL	4.04E-07	5.15E-06	2.57513831	6.159292	6.28209
1725_at	DHPS	4.06E-07	5.17E-06	1.01120216	6.15801	6.27819
9182_at	RASSF9	4.07E-07	5.18E-06	-1.56015819	-6.157069	6.27534
157869_at	SBSPON	4.08E-07	5.19E-06	-1.48007756	-6.156131	6.27249
107984270_at	LOC107984270	4.08E-07	5.19E-06	-1.21687156	-6.155996	6.27208
977_at	CD151	4.09E-07	5.19E-06	-1.09987353	-6.155643	6.27101
9733_at	SART3	4.09E-07	5.19E-06	0.65432759	6.155315	6.27001
7283_at	TUBG1	4.10E-07	5.20E-06	1.2907617	6.154567	6.26774
58191_at	CXCL16	4.10E-07	5.20E-06	-1.71397568	-6.154305	6.26694
7077_at	TIMP2	4.12E-07	5.22E-06	-0.80963738	-6.152946	6.26282
8633_at	UNC5C	4.13E-07	5.23E-06	-0.52225151	-6.152488	6.26142
9934_at	P2RY14	4.14E-07	5.23E-06	-1.89060466	-6.15188	6.25958
7336_at	UBE2V2	4.16E-07	5.26E-06	0.51025568	6.150238	6.25459
9516_at	LITAF	4.19E-07	5.30E-06	-0.74869597	-6.147308	6.2457
120892_at	LRRK2	4.20E-07	5.31E-06	-3.08138809	-6.146614	6.24359
23354_at	HAUS5	4.21E-07	5.32E-06	0.67475834	6.145745	6.24095
10683_at	DLL3	4.22E-07	5.32E-06	1.57391676	6.145449	6.24005
148479_at	PHF13	4.22E-07	5.32E-06	0.89201429	6.145199	6.23929
114804_at	RNF157	4.23E-07	5.33E-06	1.88811669	6.144804	6.23809
58494_at	JAM2	4.25E-07	5.35E-06	-1.88302828	-6.142887	6.23227
64431_at	ACTR6	4.27E-07	5.38E-06	0.72696978	6.141155	6.22701
1978_at	EIF4EBP1	4.28E-07	5.38E-06	1.46286744	6.140886	6.22619
10435_at	CDC42EP2	4.28E-07	5.38E-06	-0.78247314	-6.140768	6.22583
84823_at	LMNB2	4.32E-07	5.43E-06	1.65422526	6.137577	6.21614
2_at	A2M	4.36E-07	5.47E-06	-1.51836717	-6.135072	6.20853
79746_at	ECHDC3	4.38E-07	5.49E-06	-1.28811605	-6.133108	6.20257
51444_at	RNF138	4.38E-07	5.49E-06	0.9858918	6.132916	6.20198
8941_at	CDK5R2	4.39E-07	5.49E-06	1.64892233	6.132727	6.20141
1524_at	CX3CR1	4.39E-07	5.49E-06	-2.59258232	-6.132722	6.20139
5347_at	PLK1	4.39E-07	5.50E-06	1.34724627	6.132427	6.2005
334_at	APLP2	4.43E-07	5.54E-06	-1.02202616	-6.129904	6.19284
200373_at	CFAP221	4.44E-07	5.56E-06	-0.65204481	-6.128529	6.18866
51703_at	ACSL5	4.46E-07	5.57E-06	-1.69931558	-6.127363	6.18512
23255_at	MTCL1	4.50E-07	5.61E-06	2.14583862	6.124869	6.17754
51442_at	VGLL1	4.50E-07	5.61E-06	-1.21618099	-6.124579	6.17666
56475_at	RPRM	4.52E-07	5.63E-06	3.13327692	6.123054	6.17203
439921_at	MXRA7	4.52E-07	5.63E-06	-1.03536134	-6.123048	6.17201
389376_at	SFTA2	4.54E-07	5.66E-06	-4.23283981	-6.121407	6.16703
7813_at	EVI5	4.57E-07	5.68E-06	-0.73243782	-6.119751	6.162
2152_at	F3	4.57E-07	5.68E-06	-1.81044801	-6.119635	6.16165
22994_at	CEP131	4.58E-07	5.70E-06	1.11868651	6.118765	6.159
7136_at	TNNI2	4.62E-07	5.74E-06	-0.8844155	-6.115951	6.15046
9442_at	MED27	4.68E-07	5.82E-06	0.80858502	6.111577	6.13717
28982_at	FLVCR1	4.70E-07	5.83E-06	1.24945514	6.110397	6.13359
404217_at	CTXN1	4.71E-07	5.84E-06	0.46249991	6.109709	6.1315
83872_at	HMCN1	4.72E-07	5.85E-06	-2.12627969	-6.109368	6.13046
285025_at	CCDC141	4.75E-07	5.88E-06	-0.5915355	-6.107376	6.12441
94032_at	CAMK2N2	4.76E-07	5.89E-06	0.93580564	6.106569	6.12196
7798_at	LUZP1	4.77E-07	5.90E-06	-0.66675148	-6.10592	6.11999
51010_at	EXOSC3	4.80E-07	5.93E-06	0.78977289	6.103906	6.11387
8794_at	TNFRSF10C	4.82E-07	5.95E-06	-1.49642016	-6.102578	6.10983
54810_at	GIPC2	4.82E-07	5.96E-06	-1.46793722	-6.102104	6.10839
5163_at	PDK1	4.83E-07	5.96E-06	1.5973827	6.101791	6.10745
3082_at	HGF	4.85E-07	5.98E-06	-0.95902395	-6.100644	6.10396
6641_at	SNTB1	4.86E-07	5.99E-06	-1.22213687	-6.099504	6.1005
9767_at	JADE3	4.87E-07	5.99E-06	1.12226223	6.099276	6.0998
22880_at	MORC2	4.93E-07	6.07E-06	0.63564402	6.095124	6.08719
4282_at	MIF	4.96E-07	6.10E-06	1.10381428	6.092804	6.08014
131873_at	COL6A6	4.96E-07	6.10E-06	-2.3776672	-6.092786	6.08009
3764_at	KCNJ8	4.98E-07	6.13E-06	-1.18572207	-6.091469	6.07609
908_at	CCT6A	4.99E-07	6.13E-06	0.8107011	6.090873	6.07428
3684_at	ITGAM	4.99E-07	6.13E-06	-1.73023719	-6.090806	6.07408
58473_at	PLEKHB1	5.00E-07	6.13E-06	1.48063214	6.090461	6.07303
1316_at	KLF6	5.01E-07	6.14E-06	-1.28182857	-6.089933	6.07142
83595_at	SOX7	5.05E-07	6.19E-06	-2.23185039	-6.08727	6.06333
125_at	ADH1B	5.05E-07	6.19E-06	-3.95268654	-6.087053	6.06267
8193_at	DPF1	5.06E-07	6.19E-06	0.88563689	6.086743	6.06173
200010_at	SLC5A9	5.10E-07	6.23E-06	-1.26870027	-6.084215	6.05405
7514_at	XPO1	5.10E-07	6.24E-06	0.7021156	6.084007	6.05342
54796_at	BNC2	5.11E-07	6.24E-06	-0.94629737	-6.083706	6.05251
59271_at	EVA1C	5.15E-07	6.28E-06	-1.3568222	-6.081187	6.04485
9476_at	NAPSA	5.15E-07	6.28E-06	-3.34448238	-6.081158	6.04477
9496_at	TBX4	5.15E-07	6.28E-06	-1.24641043	-6.080759	6.04355
686_at	BTD	5.16E-07	6.28E-06	-0.53177233	-6.080477	6.04269
84928_at	TMEM209	5.16E-07	6.28E-06	0.71383663	6.080333	6.04226
1952_at	CELSR2	5.18E-07	6.30E-06	1.62250392	6.07915	6.03866
5923_at	RASGRF1	5.19E-07	6.32E-06	-0.64489174	-6.078298	6.03608
153643_at	FAM81B	5.24E-07	6.37E-06	-2.43302327	-6.075494	6.02756
5284_at	PIGR	5.26E-07	6.39E-06	-1.9312403	-6.074199	6.02362
79888_at	LPCAT1	5.27E-07	6.40E-06	-0.92236414	-6.073399	6.02119
1519_at	CTSO	5.29E-07	6.43E-06	-1.52548751	-6.071961	6.01682
400568_at	LINC01996	5.31E-07	6.44E-06	-0.99817386	-6.071306	6.01483
84790_at	TUBA1C	5.31E-07	6.44E-06	0.84723622	6.070851	6.01345
114044_at	MCM3AP-AS1	5.32E-07	6.45E-06	1.57094493	6.070147	6.01131
51272_at	BET1L	5.33E-07	6.45E-06	-0.37294751	-6.069739	6.01007
2549_at	GAB1	5.35E-07	6.47E-06	-0.91964777	-6.068681	6.00686
79834_at	PEAK1	5.37E-07	6.49E-06	-0.82630464	-6.067614	6.00362
51279_at	C1RL	5.37E-07	6.49E-06	-0.70390758	-6.067418	6.00302
139886_at	SPIN4	5.37E-07	6.49E-06	1.60432941	6.067249	6.00251
10087_at	CERT1	5.37E-07	6.49E-06	-0.73731673	-6.067112	6.00209
58472_at	SQOR	5.40E-07	6.52E-06	-1.29174159	-6.065347	5.99673
5865_at	RAB3B	5.41E-07	6.52E-06	2.61318788	6.06492	5.99543
154043_at	CNKSR3	5.43E-07	6.54E-06	1.80785294	6.063774	5.99195
343099_at	CCDC18	5.48E-07	6.60E-06	0.8280276	6.060643	5.98244
378708_at	CENPS	5.49E-07	6.60E-06	0.91073103	6.060445	5.98183
29899_at	GPSM2	5.49E-07	6.61E-06	1.1124888	6.060197	5.98108
51319_at	RSRC1	5.50E-07	6.61E-06	1.0702779	6.059796	5.97986
1622_at	DBI	5.51E-07	6.61E-06	-0.61075048	-6.059331	5.97845
4311_at	MME	5.51E-07	6.61E-06	-2.19324248	-6.059185	5.97801
125488_at	TTC39C	5.54E-07	6.64E-06	0.76636044	6.057533	5.97299
79940_at	LINC00472	5.56E-07	6.67E-06	-1.36864202	-6.056113	5.96867
120103_at	SLC36A4	5.56E-07	6.67E-06	1.99051658	6.05592	5.96809
51435_at	SCARA3	5.58E-07	6.68E-06	-1.1126108	-6.055195	5.96588
55222_at	LRRC20	5.63E-07	6.74E-06	0.89789556	6.052188	5.95675
79671_at	NLRX1	5.68E-07	6.79E-06	-0.42725486	-6.049523	5.94865
164781_at	DAW1	5.70E-07	6.81E-06	-1.80202456	-6.048415	5.94529
644873_at	LINC01184	5.70E-07	6.81E-06	-1.17610574	-6.048224	5.9447
10563_at	CXCL13	5.70E-07	6.81E-06	3.62245539	6.048011	5.94406
23338_at	JADE2	5.71E-07	6.81E-06	-0.74634808	-6.047795	5.9434
283989_at	TSEN54	5.72E-07	6.82E-06	0.71283637	6.047107	5.94131
9754_at	STARD8	5.76E-07	6.87E-06	-1.18960081	-6.044502	5.9334
57685_at	CACHD1	5.80E-07	6.91E-06	-1.04380363	-6.042744	5.92805
3590_at	IL11RA	5.80E-07	6.91E-06	-1.00227733	-6.042601	5.92762
79622_at	SNRNP25	5.81E-07	6.91E-06	1.01431808	6.04211	5.92613
85461_at	TANC1	5.83E-07	6.94E-06	-1.03089586	-6.040738	5.92196
11264_at	PXMP4	5.87E-07	6.98E-06	-0.60733084	-6.038595	5.91545
5580_at	PRKCD	5.87E-07	6.98E-06	-1.12990675	-6.038404	5.91487
59277_at	NTN4	5.88E-07	6.98E-06	-2.49719047	-6.03824	5.91437
9824_at	ARHGAP11A	5.93E-07	7.04E-06	1.67780835	6.035082	5.90477
5874_at	RAB27B	5.96E-07	7.07E-06	-0.96522011	-6.033481	5.89991
23479_at	ISCU	5.98E-07	7.09E-06	-0.57330643	-6.032508	5.89695
489_at	ATP2A3	6.01E-07	7.12E-06	1.39687769	6.031112	5.89271
100885775_at	BANCR	6.02E-07	7.13E-06	-1.32729931	-6.030526	5.89093
105274304_at	LOC105274304	6.02E-07	7.13E-06	0.96715161	6.030325	5.89032
6302_at	TSPAN31	6.03E-07	7.13E-06	-0.74515276	-6.030164	5.88983
7905_at	REEP5	6.03E-07	7.13E-06	-0.96787354	-6.030048	5.88947
286826_at	LIN9	6.05E-07	7.15E-06	0.98495443	6.028962	5.88618
10974_at	ADIRF	6.06E-07	7.15E-06	-2.71974445	-6.028582	5.88502
3316_at	HSPB2	6.06E-07	7.15E-06	-1.29419943	-6.028453	5.88463
374_at	AREG	6.08E-07	7.17E-06	-3.01707426	-6.027435	5.88153
84617_at	TUBB6	6.10E-07	7.18E-06	-1.08298304	-6.026479	5.87863
1365_at	CLDN3	6.12E-07	7.21E-06	1.63800377	6.024946	5.87397
100507524_at	ARHGEF26-AS1	6.15E-07	7.25E-06	-1.48215253	-6.023326	5.86905
3699_at	ITIH3	6.18E-07	7.28E-06	-1.47715592	-6.021781	5.86436
58495_at	OVOL2	6.20E-07	7.29E-06	1.48291158	6.021069	5.86219
9046_at	DOK2	6.21E-07	7.29E-06	-1.22758359	-6.020637	5.86088
64395_at	GMCL1	6.21E-07	7.29E-06	0.63211679	6.020553	5.86062
27339_at	PRPF19	6.24E-07	7.32E-06	0.81132862	6.019091	5.85618
202781_at	PAXIP1-DT	6.25E-07	7.33E-06	1.10902403	6.018301	5.85378
1473_at	CST5	6.30E-07	7.38E-06	-0.75618283	-6.015903	5.84649
11214_at	AKAP13	6.30E-07	7.39E-06	-0.98397121	-6.015636	5.84568
9770_at	RASSF2	6.31E-07	7.40E-06	-1.19282208	-6.015054	5.84391
414328_at	IDNK	6.32E-07	7.40E-06	-0.6560076	-6.014861	5.84333
27010_at	TPK1	6.32E-07	7.40E-06	-1.49181258	-6.014688	5.8428
29993_at	PACSIN1	6.33E-07	7.40E-06	0.50046202	6.014472	5.84215
57616_at	TSHZ3	6.34E-07	7.41E-06	-0.80722085	-6.013523	5.83926
10043_at	TOM1	6.35E-07	7.42E-06	-0.58112845	-6.013148	5.83812
9023_at	CH25H	6.36E-07	7.42E-06	-2.87445187	-6.012677	5.83669
2188_at	FANCF	6.39E-07	7.46E-06	0.79387746	6.011086	5.83186
4137_at	MAPT	6.42E-07	7.49E-06	1.61428445	6.009482	5.82698
6877_at	TAF5	6.43E-07	7.50E-06	0.91666639	6.009063	5.82571
5445_at	PON2	6.44E-07	7.50E-06	-1.48534605	-6.008816	5.82496
221545_at	C6orf136	6.46E-07	7.51E-06	0.8103854	6.007881	5.82212
10736_at	SIX2	6.50E-07	7.56E-06	1.45714368	6.005936	5.81621
5638_at	PRRG1	6.54E-07	7.60E-06	-1.74304511	-6.003941	5.81015
8161_at	COIL	6.59E-07	7.65E-06	0.78079578	6.001474	5.80265
196883_at	ADCY4	6.60E-07	7.66E-06	-1.24807029	-6.000983	5.80116
2045_at	EPHA7	6.61E-07	7.67E-06	1.76901213	6.000239	5.79889
56944_at	OLFML3	6.65E-07	7.71E-06	-1.43477209	-5.998294	5.79299
2206_at	MS4A2	6.66E-07	7.72E-06	-1.76420938	-5.998002	5.7921
51253_at	MRPL37	6.70E-07	7.76E-06	0.75200573	5.995864	5.7856
3184_at	HNRNPD	6.73E-07	7.79E-06	0.51215024	5.994703	5.78207
10575_at	CCT4	6.75E-07	7.81E-06	0.50336654	5.993645	5.77886
5122_at	PCSK1	6.83E-07	7.90E-06	4.36876655	5.989579	5.7665
23180_at	RFTN1	6.84E-07	7.90E-06	-1.20641612	-5.989464	5.76615
9649_at	RALGPS1	6.86E-07	7.93E-06	0.55394686	5.988174	5.76223
11338_at	U2AF2	6.87E-07	7.93E-06	0.47577005	5.98779	5.76106
93517_at	SDR42E1	6.88E-07	7.94E-06	0.85341196	5.987227	5.75935
57583_at	TMEM181	6.89E-07	7.95E-06	0.63693852	5.986652	5.75761
10418_at	SPON1	6.90E-07	7.96E-06	-1.5005183	-5.986331	5.75663
2328_at	FMO3	6.92E-07	7.96E-06	-2.00506484	-5.985704	5.75472
4056_at	LTC4S	6.92E-07	7.96E-06	-1.27223419	-5.985687	5.75467
9521_at	EEF1E1	6.95E-07	7.99E-06	1.00069566	5.984236	5.75026
3426_at	CFI	6.97E-07	8.01E-06	-1.67842973	-5.983332	5.74752
1716_at	DGUOK	6.97E-07	8.01E-06	0.53543399	5.983157	5.74698
28513_at	CDH19	6.97E-07	8.01E-06	-0.99445732	-5.98294	5.74632
7678_at	ZNF124	7.04E-07	8.08E-06	0.92168866	5.979957	5.73726
9510_at	ADAMTS1	7.05E-07	8.09E-06	-2.37071719	-5.979276	5.73519
23078_at	VWA8	7.06E-07	8.09E-06	-0.77136886	-5.979156	5.73483
2491_at	CENPI	7.14E-07	8.18E-06	0.9797419	5.975483	5.72366
159090_at	PABIR2	7.15E-07	8.18E-06	1.02038003	5.975041	5.72232
5860_at	QDPR	7.15E-07	8.18E-06	-0.66875866	-5.974989	5.72216
645369_at	TMEM200C	7.16E-07	8.20E-06	1.61138	5.974282	5.72001
9282_at	MED14	7.17E-07	8.20E-06	0.68929451	5.97393	5.71894
666_at	BOK	7.18E-07	8.20E-06	-1.37837629	-5.973788	5.71851
10947_at	AP3M2	7.18E-07	8.20E-06	1.01629938	5.973592	5.71792
57122_at	NUP107	7.19E-07	8.21E-06	0.83519488	5.973187	5.71668
7508_at	XPC	7.20E-07	8.22E-06	-0.68850527	-5.972689	5.71517
10979_at	FERMT2	7.23E-07	8.25E-06	-1.17611739	-5.971263	5.71084
79077_at	DCTPP1	7.28E-07	8.30E-06	0.78444768	5.969121	5.70433
29843_at	SENP1	7.30E-07	8.32E-06	0.79046606	5.968201	5.70153
200765_at	TIGD1	7.31E-07	8.32E-06	1.1328677	5.967972	5.70084
11259_at	FILIP1L	7.34E-07	8.35E-06	-1.32234793	-5.966472	5.69628
114879_at	OSBPL5	7.35E-07	8.36E-06	-0.71043391	-5.966062	5.69503
1788_at	DNMT3A	7.35E-07	8.36E-06	0.68149596	5.965976	5.69477
84457_at	PHYHIPL	7.37E-07	8.37E-06	2.1965397	5.96529	5.69268
6334_at	SCN8A	7.37E-07	8.37E-06	0.74390333	5.965226	5.69249
79140_at	CCDC28B	7.40E-07	8.40E-06	0.55143005	5.963734	5.68796
8829_at	NRP1	7.41E-07	8.41E-06	-1.10349909	-5.963324	5.68671
101927609_at	LOC101927609	7.48E-07	8.47E-06	-1.36574456	-5.960524	5.6782
5144_at	PDE4D	7.51E-07	8.51E-06	-0.86048355	-5.958917	5.67332
9108_at	MTMR7	7.54E-07	8.54E-06	1.20170825	5.957595	5.6693
51497_at	NELFCD	7.55E-07	8.55E-06	0.86386595	5.957268	5.66831
384_at	ARG2	7.57E-07	8.56E-06	1.37565828	5.956523	5.66604
5991_at	RFX3	7.57E-07	8.56E-06	0.7718185	5.956436	5.66578
118738_at	ZNF488	7.59E-07	8.57E-06	1.4744949	5.955795	5.66383
27233_at	SULT1C4	7.59E-07	8.57E-06	-0.96106447	-5.955687	5.6635
284_at	ANGPT1	7.60E-07	8.57E-06	-2.42825939	-5.955262	5.66221
27440_at	HDHD5	7.62E-07	8.59E-06	0.76429472	5.954413	5.65963
54888_at	NSUN2	7.63E-07	8.60E-06	0.85470019	5.954003	5.65839
3425_at	IDUA	7.63E-07	8.60E-06	-0.56061523	-5.953746	5.6576
84792_at	FAM220A	7.64E-07	8.60E-06	0.52519777	5.953717	5.65751
120425_at	JAML	7.64E-07	8.60E-06	-1.76080333	-5.953399	5.65655
5723_at	PSPH	7.67E-07	8.63E-06	1.44664892	5.952058	5.65247
8345_at	H2BC9	7.69E-07	8.64E-06	1.27393553	5.951512	5.65081
84870_at	RSPO3	7.70E-07	8.65E-06	-2.09470833	-5.95105	5.64941
133690_at	CAPSL	7.71E-07	8.66E-06	-2.76462239	-5.950489	5.64771
11189_at	CELF3	7.77E-07	8.72E-06	0.60128386	5.94813	5.64053
80150_at	ASRGL1	7.79E-07	8.74E-06	1.33859625	5.9472	5.63771
55125_at	CEP192	7.80E-07	8.74E-06	0.8980041	5.946774	5.63641
4774_at	NFIA	7.80E-07	8.74E-06	-1.32035599	-5.946709	5.63622
55176_at	SEC61A2	7.81E-07	8.74E-06	0.80830318	5.946566	5.63578
340554_at	ZC3H12B	7.83E-07	8.77E-06	-0.32737175	-5.945468	5.63245
101928991_at	CCDC92B	7.88E-07	8.82E-06	0.69698683	5.943496	5.62645
5797_at	PTPRM	7.96E-07	8.89E-06	-1.55396048	-5.940453	5.6172
2828_at	GPR4	8.00E-07	8.93E-06	-0.64149366	-5.938837	5.61229
80206_at	FHOD3	8.08E-07	9.02E-06	1.44537958	5.935442	5.60197
4815_at	NINJ2	8.10E-07	9.04E-06	-1.38484834	-5.9347	5.59972
112464_at	CAVIN3	8.11E-07	9.04E-06	-1.25481961	-5.934372	5.59872
8927_at	BSN	8.14E-07	9.07E-06	1.01903632	5.93323	5.59525
55148_at	UBR7	8.14E-07	9.07E-06	1.11639791	5.93316	5.59504
121441_at	NEDD1	8.15E-07	9.08E-06	0.86667574	5.932555	5.5932
23658_at	LSM5	8.16E-07	9.08E-06	0.83843547	5.932225	5.5922
29950_at	SERTAD1	8.26E-07	9.19E-06	-1.33397384	-5.928312	5.58031
3983_at	ABLIM1	8.26E-07	9.19E-06	-1.16380934	-5.928158	5.57984
4131_at	MAP1B	8.30E-07	9.23E-06	1.66112201	5.926692	5.57538
65268_at	WNK2	8.31E-07	9.23E-06	0.59491341	5.926376	5.57442
9771_at	RAPGEF5	8.33E-07	9.24E-06	-1.02087468	-5.92562	5.57213
6426_at	SRSF1	8.33E-07	9.24E-06	0.87892774	5.925446	5.5716
6277_at	S100A6	8.34E-07	9.24E-06	-1.22685987	-5.925341	5.57128
23467_at	NPTXR	8.37E-07	9.28E-06	2.02854875	5.923885	5.56685
284367_at	SIGLEC17P	8.38E-07	9.28E-06	-1.36147967	-5.923583	5.56593
3382_at	ICA1	8.49E-07	9.40E-06	1.15084253	5.919368	5.55312
92304_at	SCGB3A1	8.53E-07	9.44E-06	-3.38168666	-5.91788	5.5486
10015_at	PDCD6IP	8.54E-07	9.44E-06	-0.75698254	-5.917728	5.54814
57217_at	TTC7A	8.55E-07	9.45E-06	-0.51274635	-5.917271	5.54675
25890_at	ABI3BP	8.55E-07	9.45E-06	-2.23486334	-5.917103	5.54624
650_at	BMP2	8.59E-07	9.49E-06	-2.30848465	-5.915576	5.5416
105372881_at	-	8.66E-07	9.56E-06	-0.68693261	-5.91297	5.53368
79886_at	CAAP1	8.70E-07	9.59E-06	0.52976686	5.911686	5.52978
9326_at	ZNHIT3	8.72E-07	9.61E-06	0.68972412	5.91071	5.52681
128710_at	SLX4IP	8.73E-07	9.61E-06	0.96357325	5.91061	5.52651
25845_at	PP7080	8.73E-07	9.62E-06	1.01987939	5.910365	5.52576
134701_at	RIPPLY2	8.76E-07	9.64E-06	1.56814282	5.909395	5.52282
400550_at	FENDRR	8.77E-07	9.65E-06	-1.11703227	-5.908896	5.5213
552889_at	ATXN7L3B	8.84E-07	9.71E-06	0.65846878	5.906541	5.51414
6283_at	S100A12	8.85E-07	9.72E-06	-2.5486142	-5.90613	5.51289
1532_at	CYB5AP4	8.86E-07	9.73E-06	-0.55583587	-5.905755	5.51175
11060_at	WWP2	8.95E-07	9.82E-06	-0.55716638	-5.902588	5.50213
8354_at	H3C11	8.95E-07	9.82E-06	0.65229988	5.902407	5.50158
84879_at	MFSD2A	8.99E-07	9.85E-06	-1.4820663	-5.901053	5.49746
84978_at	FRMD5	9.03E-07	9.89E-06	1.64914755	5.899677	5.49328
26123_at	TCTN3	9.04E-07	9.89E-06	-0.45869227	-5.899333	5.49223
6418_at	SET	9.04E-07	9.89E-06	0.59905279	5.899195	5.49182
149986_at	LSM14B	9.04E-07	9.89E-06	0.90744108	5.899182	5.49178
2022_at	ENG	9.05E-07	9.90E-06	-1.02547826	-5.898708	5.49034
7746_at	ZSCAN9	9.11E-07	9.95E-06	0.76517014	5.896867	5.48474
5937_at	RBMS1	9.13E-07	9.98E-06	-1.00844306	-5.895887	5.48176
11326_at	VSIG4	9.15E-07	9.99E-06	-2.0398741	-5.895264	5.47987
55640_at	FLVCR2	9.19E-07	1.00E-05	-1.30074251	-5.893828	5.47551
8650_at	NUMB	9.21E-07	1.00E-05	-0.78058083	-5.893123	5.47336
7020_at	TFAP2A	9.23E-07	1.01E-05	1.59165641	5.892416	5.47121
26470_at	SEZ6L2	9.23E-07	1.01E-05	0.96837734	5.892335	5.47097
8994_at	LIMD1	9.26E-07	1.01E-05	-1.12982502	-5.891585	5.46869
83468_at	GLT8D2	9.26E-07	1.01E-05	-1.10756345	-5.891356	5.46799
55544_at	RBM38	9.26E-07	1.01E-05	1.65390061	5.891353	5.46798
29785_at	CYP2S1	9.33E-07	1.01E-05	-0.81158096	-5.889057	5.46101
2314_at	FLII	9.35E-07	1.02E-05	-0.67148407	-5.888258	5.45858
130132_at	RFTN2	9.38E-07	1.02E-05	-0.80841206	-5.887356	5.45584
6236_at	RRAD	9.41E-07	1.02E-05	-2.26659829	-5.886269	5.45253
7840_at	ALMS1	9.49E-07	1.03E-05	0.84845718	5.883621	5.44448
1264_at	CNN1	9.57E-07	1.04E-05	-1.5515605	-5.880632	5.4354
9563_at	H6PD	9.58E-07	1.04E-05	-0.66223028	-5.880595	5.43529
896_at	CCND3	9.61E-07	1.04E-05	-0.87956395	-5.879314	5.4314
196294_at	IMMP1L	9.62E-07	1.04E-05	1.26432734	5.879135	5.43085
283576_at	ZDHHC22	9.63E-07	1.04E-05	1.27409064	5.878675	5.42945
221806_at	VWDE	9.64E-07	1.04E-05	1.75842718	5.878324	5.42839
59272_at	ACE2	9.67E-07	1.05E-05	-0.81278725	-5.877383	5.42553
6732_at	SRPK1	9.70E-07	1.05E-05	1.03573273	5.876603	5.42316
84418_at	CYSTM1	9.72E-07	1.05E-05	-0.9012722	-5.875758	5.42059
79822_at	ARHGAP28	9.73E-07	1.05E-05	-0.67847661	-5.875543	5.41994
4902_at	NRTN	9.75E-07	1.05E-05	2.14788531	5.87492	5.41804
219790_at	RTKN2	9.77E-07	1.05E-05	-1.90108759	-5.874266	5.41606
83715_at	ESPN	9.81E-07	1.06E-05	1.1390798	5.872953	5.41206
282974_at	STK32C	9.84E-07	1.06E-05	0.80945969	5.871854	5.40872
101927086_at	KLF9-DT	9.85E-07	1.06E-05	-1.73165205	-5.871454	5.40751
123264_at	SLC51B	9.85E-07	1.06E-05	-1.04676515	-5.871363	5.40723
51690_at	LSM7	9.88E-07	1.06E-05	1.02954027	5.870581	5.40486
1674_at	DES	9.88E-07	1.06E-05	-1.1898696	-5.870514	5.40465
57156_at	TMEM63C	9.94E-07	1.07E-05	0.98463198	5.868616	5.39888
415_at	ARSL	9.94E-07	1.07E-05	-0.94030483	-5.868514	5.39857
9352_at	TXNL1	9.96E-07	1.07E-05	0.44709975	5.867909	5.39674
6368_at	CCL23	9.97E-07	1.07E-05	-1.7839576	-5.86769	5.39607
400954_at	EML6	1.00E-06	1.07E-05	1.08655037	5.865474	5.38934
4054_at	LTBP3	1.00E-06	1.07E-05	-0.71201632	-5.865331	5.3889
7156_at	TOP3A	1.00E-06	1.07E-05	0.54125356	5.865273	5.38873
1996_at	ELAVL4	1.01E-06	1.08E-05	2.06668411	5.864483	5.38633
134548_at	SOWAHA	1.01E-06	1.08E-05	2.15785169	5.863454	5.3832
7068_at	THRB	1.01E-06	1.08E-05	-1.35770918	-5.862916	5.38156
146330_at	FBXL16	1.01E-06	1.08E-05	0.80791618	5.86275	5.38106
7052_at	TGM2	1.01E-06	1.08E-05	-1.34888311	-5.86262	5.38066
80019_at	UBTD1	1.02E-06	1.08E-05	-0.99615224	-5.86179	5.37814
5581_at	PRKCE	1.02E-06	1.08E-05	-0.9458328	-5.861426	5.37703
8082_at	SSPN	1.02E-06	1.08E-05	-1.28809157	-5.860978	5.37567
128602_at	C20orf85	1.02E-06	1.08E-05	-2.62593827	-5.860747	5.37497
114769_at	CARD16	1.02E-06	1.09E-05	-1.71165198	-5.859327	5.37066
11070_at	TMEM115	1.02E-06	1.09E-05	-0.5090795	-5.859027	5.36974
125950_at	RAVER1	1.03E-06	1.10E-05	0.57475188	5.855648	5.35948
5740_at	PTGIS	1.04E-06	1.10E-05	-0.57123707	-5.854313	5.35542
51092_at	SIDT2	1.04E-06	1.10E-05	-1.28222458	-5.854028	5.35455
140609_at	NEK7	1.04E-06	1.11E-05	-1.0202239	-5.853194	5.35202
1412_at	CRYBA2	1.04E-06	1.11E-05	2.4614106	5.85314	5.35185
51582_at	AZIN1	1.04E-06	1.11E-05	0.73055228	5.85301	5.35146
595_at	CCND1	1.05E-06	1.11E-05	-1.4781792	-5.85122	5.34602
506_at	ATP5F1B	1.05E-06	1.12E-05	0.5500808	5.849737	5.34151
51294_at	PCDH12	1.06E-06	1.12E-05	-1.30115838	-5.849226	5.33996
23245_at	ASTN2	1.06E-06	1.12E-05	0.89708357	5.84881	5.3387
254887_at	ZDHHC23	1.06E-06	1.12E-05	1.05222036	5.848481	5.3377
51555_at	PEX5L	1.06E-06	1.13E-05	2.7064054	5.846661	5.33216
5810_at	RAD1	1.07E-06	1.13E-05	0.95430778	5.846177	5.33069
9677_at	PPIP5K1	1.07E-06	1.13E-05	0.62434352	5.844993	5.32709
7132_at	TNFRSF1A	1.07E-06	1.13E-05	-1.08868207	-5.844796	5.3265
107986797_at	-	1.07E-06	1.13E-05	-1.06047275	-5.844786	5.32647
144165_at	PRICKLE1	1.07E-06	1.13E-05	-1.39747074	-5.844373	5.32521
79598_at	CEP97	1.07E-06	1.13E-05	1.07025883	5.844275	5.32491
2273_at	FHL1	1.08E-06	1.14E-05	-2.32307996	-5.84139	5.31615
642_at	BLMH	1.08E-06	1.14E-05	0.62844597	5.841065	5.31516
6693_at	SPN	1.08E-06	1.14E-05	-0.8237287	-5.841003	5.31497
994_at	CDC25B	1.09E-06	1.14E-05	1.26439453	5.840263	5.31272
5793_at	PTPRG	1.09E-06	1.14E-05	-0.96821161	-5.839304	5.30981
143458_at	LDLRAD3	1.09E-06	1.15E-05	1.05058456	5.83878	5.30822
1601_at	DAB2	1.09E-06	1.15E-05	-1.37970649	-5.837992	5.30582
9775_at	EIF4A3	1.09E-06	1.15E-05	0.8245813	5.837769	5.30514
57144_at	PAK5	1.10E-06	1.15E-05	1.11312841	5.836796	5.30219
6598_at	SMARCB1	1.10E-06	1.15E-05	0.80176764	5.8367	5.3019
23433_at	RHOQ	1.10E-06	1.15E-05	-0.89700551	-5.836551	5.30144
100505938_at	ICA1-AS1	1.10E-06	1.15E-05	1.41003321	5.835389	5.29791
9638_at	FEZ1	1.10E-06	1.16E-05	-0.92657003	-5.83465	5.29566
2329_at	FMO4	1.11E-06	1.16E-05	-0.88581748	-5.834206	5.29432
5436_at	POLR2G	1.11E-06	1.16E-05	0.53983113	5.833935	5.29349
126917_at	IFFO2	1.11E-06	1.16E-05	-0.77176844	-5.832942	5.29047
107985287_at	LOC107985287	1.11E-06	1.16E-05	3.44396037	5.832627	5.28952
2104_at	ESRRG	1.11E-06	1.16E-05	1.7750947	5.832033	5.28771
79839_at	CCDC102B	1.11E-06	1.16E-05	-0.78134624	-5.831833	5.2871
200844_at	CFAP20DC	1.11E-06	1.16E-05	0.46924876	5.831681	5.28664
9569_at	GTF2IRD1	1.11E-06	1.16E-05	0.77117116	5.831662	5.28658
80003_at	PCNX2	1.12E-06	1.17E-05	0.76173784	5.829629	5.28041
388335_at	TMEM220	1.12E-06	1.17E-05	-1.41647334	-5.829293	5.27938
7036_at	TFR2	1.12E-06	1.17E-05	0.46912518	5.828868	5.27809
100128537_at	MIR29B2CHG	1.13E-06	1.17E-05	-1.77542001	-5.828202	5.27607
91461_at	PKDCC	1.13E-06	1.18E-05	-1.07257586	-5.826628	5.27129
126374_at	WTIP	1.14E-06	1.18E-05	-0.83281209	-5.825337	5.26737
2719_at	GPC3	1.14E-06	1.19E-05	-2.57431428	-5.824141	5.26373
55781_at	RIOK2	1.14E-06	1.19E-05	-0.64974302	-5.823681	5.26233
375287_at	RBM43	1.14E-06	1.19E-05	-0.89563043	-5.823366	5.26138
201931_at	TMEM192	1.14E-06	1.19E-05	-0.54523905	-5.823136	5.26068
23336_at	SYNM	1.14E-06	1.19E-05	-1.20659677	-5.823111	5.2606
22889_at	KHDC4	1.15E-06	1.19E-05	1.15489374	5.822269	5.25804
257062_at	CATSPERD	1.15E-06	1.19E-05	-2.06695388	-5.821557	5.25588
6897_at	TARS1	1.15E-06	1.19E-05	1.14041383	5.821511	5.25574
65985_at	AACS	1.16E-06	1.20E-05	1.45994859	5.819969	5.25105
283596_at	SNHG10	1.16E-06	1.20E-05	1.33903877	5.818787	5.24746
80174_at	DBF4B	1.16E-06	1.20E-05	0.50896342	5.817351	5.2431
646808_at	LAGE3P1	1.17E-06	1.20E-05	0.62227622	5.817221	5.2427
9465_at	AKAP7	1.17E-06	1.21E-05	-0.87775817	-5.816569	5.24072
255928_at	SYT14	1.18E-06	1.21E-05	1.64985241	5.814499	5.23443
3269_at	HRH1	1.18E-06	1.22E-05	-1.09709294	-5.812682	5.22891
127435_at	PODN	1.18E-06	1.22E-05	-1.15463878	-5.812258	5.22762
157697_at	ERICH1	1.19E-06	1.22E-05	-0.39489683	-5.811563	5.22551
221303_at	FAM162B	1.19E-06	1.22E-05	-2.2292463	-5.811525	5.22539
53335_at	BCL11A	1.19E-06	1.22E-05	1.52116869	5.811477	5.22525
10694_at	CCT8	1.19E-06	1.22E-05	0.58751475	5.811228	5.22449
27346_at	TMEM97	1.19E-06	1.22E-05	1.19861418	5.810654	5.22275
2762_at	GMDS	1.20E-06	1.23E-05	0.69577181	5.809074	5.21795
4208_at	MEF2C	1.20E-06	1.23E-05	-1.15029835	-5.807386	5.21282
10940_at	POP1	1.20E-06	1.24E-05	0.74810519	5.806563	5.21032
340061_at	STING1	1.21E-06	1.24E-05	-1.22814285	-5.805751	5.20785
10440_at	TIMM17A	1.21E-06	1.24E-05	0.50617567	5.80562	5.20745
64881_at	PCDH20	1.21E-06	1.24E-05	-2.01899841	-5.805062	5.20576
148_at	ADRA1A	1.21E-06	1.24E-05	-0.43954042	-5.804271	5.20335
8099_at	CDK2AP1	1.22E-06	1.25E-05	0.84839551	5.802803	5.19889
4615_at	MYD88	1.22E-06	1.25E-05	-0.9423732	-5.801956	5.19632
57291_at	DANCR	1.22E-06	1.25E-05	1.15053271	5.801394	5.19461
440738_at	MAP1LC3C	1.22E-06	1.25E-05	-1.07136263	-5.801226	5.1941
55512_at	SMPD3	1.23E-06	1.26E-05	1.0743036	5.798773	5.18665
92162_at	TMEM88	1.24E-06	1.26E-05	-1.10316534	-5.798257	5.18508
64388_at	GREM2	1.24E-06	1.27E-05	-0.58317062	-5.797214	5.18191
[truncated: 18,426 more rows]
