# Supplementary material for: Identification of Key Biomarkers and Pathways in Small-Cell Lung Cancer Using Biological Analysis
Source: Biomed Res Int. 2021 Oct 19;2021:5953386. doi: 10.1155/2021/5953386 (PMC8548101; doi:10.1155/2021/5953386)
Supplement: Supplementary Materials — Table S1: gene expression microarray datasets for SCLC in GEO datasets, including GSE30219, GSE99316, and GSE149507. Table S2: information for the DEGs identified from the GEO datasets (log2FC ≥ 1, P < 0.05). Table S3: enrichment analysis of the upregulated DEGs. Table S4: enrichment analysis of the downregulated DEGs. Table S5: enrichment analysis of the DEGs of significant module. [file 5953386.f1.zip › Table S1-GSE30219 Gene expression microarray datasets for SCLC in GEO datasets.txt]

ID	Gene.symbol	P.Value	adj.P.Val	logFC	t	B
206600_s_at	SLC16A5	1.50E-25	8.18E-21	-3.0826126	-27.788662	47.46044706
214023_x_at	TUBB2B	3.55E-25	9.71E-21	6.6582686	27.084496	46.67089439
205640_at	ALDH3B1	2.47E-23	4.50E-19	-3.3722419	-23.859804	42.74215662
206754_s_at	CYP2B7P///CYP2B6	6.31E-22	8.63E-18	-4.4921468	-21.629533	39.68240812
236129_at	GALNT5	1.61E-21	1.76E-17	-2.6516807	-21.020362	38.79115553
204931_at	TCF21	1.02E-20	8.50E-17	-4.9166781	-19.858581	37.01908744
209614_at	ADH1B	1.12E-20	8.50E-17	-3.5628245	-19.804694	36.93449038
1555497_a_at	CYP4B1	1.35E-20	8.50E-17	-4.9896424	-19.691124	36.75548041
211689_s_at	TMPRSS2	1.47E-20	8.50E-17	-3.3726601	-19.63769	36.67091857
216333_x_at	TNXB///TNXA	1.55E-20	8.50E-17	-2.8057987	-19.604751	36.6186815
201292_at	TOP2A	1.89E-20	9.40E-17	5.3830582	19.485996	36.4296595
201291_s_at	TOP2A	3.58E-20	1.54E-16	5.7322381	19.104289	35.81467574
241359_at	TLCD2	3.68E-20	1.54E-16	-2.7517663	-19.088677	35.7892772
206102_at	GINS1	3.93E-20	1.54E-16	4.4781116	19.048739	35.72421891
223381_at	NUF2	4.37E-20	1.59E-16	5.1821503	18.986472	35.62253317
213451_x_at	TNXB///TNXA	5.40E-20	1.84E-16	-3.0833176	-18.86226	35.41875656
226553_at	TMPRSS2	6.03E-20	1.94E-16	-2.5851905	-18.797591	35.31217138
206093_x_at	TNXB///TNXA	7.51E-20	2.16E-16	-2.9218827	-18.669565	35.10016112
210272_at	CYP2B7P	7.52E-20	2.16E-16	-2.7519668	-18.668628	35.09860348
203362_s_at	MAD2L1	9.00E-20	2.45E-16	3.9017086	18.564507	34.92518264
205384_at	FXYD1	9.40E-20	2.45E-16	-3.0384548	-18.53897	34.8825122
226992_at	NOSTRIN	1.09E-19	2.63E-16	-3.5170984	-18.453467	34.73924979
241789_at	RBMS3	1.12E-19	2.63E-16	-3.189001	-18.436179	34.71020925
219148_at	PBK	1.15E-19	2.63E-16	5.1827589	18.421364	34.68530417
201387_s_at	UCHL1	1.28E-19	2.80E-16	4.7876135	18.361824	34.58502515
239349_at	C1QTNF7	1.44E-19	3.03E-16	-3.1572396	-18.294017	34.47045973
229839_at	SCARA5	1.57E-19	3.17E-16	-3.4011515	-18.245727	34.38863481
226656_at	CRTAP	1.81E-19	3.53E-16	-1.6971313	-18.163033	34.24805694
203046_s_at	TIMELESS	1.87E-19	3.53E-16	2.8388087	18.144596	34.21663474
204962_s_at	SLC35F6///CENPA	2.14E-19	3.90E-16	4.5413756	18.068121	34.08599151
203358_s_at	EZH2	2.37E-19	4.18E-16	4.2311092	18.010957	33.98801025
203074_at	ANXA8L1///ANXA8	2.53E-19	4.32E-16	-3.3909167	-17.973193	33.9231278
204822_at	TTK	2.66E-19	4.41E-16	4.7539591	17.945137	33.87484555
203764_at	DLGAP5	2.96E-19	4.75E-16	5.1768907	17.885788	33.77248483
205229_s_at	COCH	3.53E-19	5.51E-16	4.6061555	17.786776	33.60103577
218736_s_at	PALMD	3.94E-19	5.98E-16	-3.026476	-17.725433	33.49438568
208609_s_at	TNXB///TNXA	4.21E-19	6.15E-16	-2.1455741	-17.688041	33.42921417
219856_at	C1orf116	4.27E-19	6.15E-16	-2.8199958	-17.679817	33.414865
210052_s_at	TPX2	5.71E-19	7.92E-16	4.7188401	17.518521	33.13220882
211071_s_at	MLLT11	5.80E-19	7.92E-16	4.4757441	17.510654	33.11836387
215382_x_at	TPSAB1	7.83E-19	1.04E-15	-4.3156697	-17.345294	32.82606454
210084_x_at	TPSAB1	9.36E-19	1.20E-15	-5.007024	-17.247582	32.65218573
203755_at	BUB1B	9.43E-19	1.20E-15	4.5744468	17.243629	32.64513482
228988_at	ZNF711	1.05E-18	1.30E-15	3.8263018	17.185846	32.54188039
213590_at	SLC16A5	1.11E-18	1.35E-15	-1.9614395	-17.154629	32.4859722
205624_at	CPA3	1.20E-18	1.42E-15	-5.2582776	-17.113372	32.41194705
208961_s_at	KLF6	1.28E-18	1.47E-15	-2.5132761	-17.07734	32.34716688
201088_at	KPNA2	1.29E-18	1.47E-15	1.9472279	17.073894	32.34096596
218730_s_at	OGN	1.47E-18	1.64E-15	-3.8037332	-17.003819	32.21461864
218355_at	KIF4A	1.62E-18	1.76E-15	4.1582537	16.949513	32.1163918
218039_at	NUSAP1	1.65E-18	1.76E-15	4.5590093	16.939333	32.09794821
206068_s_at	ACADL	1.67E-18	1.76E-15	-3.1082493	-16.933328	32.08706453
220351_at	ACKR4	2.00E-18	2.07E-15	-2.6033507	-16.836079	31.91033307
222722_at	OGN	2.16E-18	2.19E-15	-4.5052588	-16.79481	31.83506756
207741_x_at	TPSAB1	2.57E-18	2.55E-15	-4.244951	-16.703944	31.66878328
207134_x_at	TPSB2	2.85E-18	2.77E-15	-5.0160949	-16.647491	31.5650823
1554242_a_at	COCH	2.89E-18	2.77E-15	3.9378545	16.64115	31.5534165
204146_at	RAD51AP1	3.24E-18	3.05E-15	3.9383853	16.58029	31.44124425
219918_s_at	ASPM	3.52E-18	3.26E-15	5.2917727	16.537068	31.36136649
205792_at	WISP2	3.67E-18	3.35E-15	-3.720996	-16.514182	31.31899975
214091_s_at	GPX3	3.82E-18	3.42E-15	-4.1128616	-16.493691	31.28102359
207828_s_at	CENPF	3.90E-18	3.42E-15	4.5804163	16.482863	31.26094064
1556325_at	FILIP1	3.94E-18	3.42E-15	-3.2223552	-16.476363	31.24887795
223229_at	UBE2T	4.32E-18	3.64E-15	4.2142897	16.428617	31.16015597
204444_at	KIF11	4.35E-18	3.64E-15	4.220409	16.425237	31.15386587
208795_s_at	MCM7	4.39E-18	3.64E-15	2.4392563	16.419513	31.14321378
239262_at		4.71E-18	3.84E-15	-2.9935578	-16.383131	31.07542614
202589_at	TYMS	5.22E-18	4.19E-15	4.0523293	16.329548	30.97535897
236936_at		5.43E-18	4.30E-15	-2.965413	-16.308964	30.93684504
204825_at	MELK	5.69E-18	4.45E-15	4.5110703	16.284145	30.89035136
205683_x_at	TPSAB1	5.90E-18	4.54E-15	-5.0487626	-16.265481	30.8553475
229030_at	CAPN8	6.06E-18	4.60E-15	-3.0493312	-16.251141	30.82843094
206170_at	ADRB2	6.36E-18	4.77E-15	-3.8890303	-16.225973	30.78113952
218711_s_at	SDPR	7.29E-18	5.38E-15	-4.3881825	-16.15499	30.64743045
228890_at	ATOH8	7.38E-18	5.38E-15	-2.4987011	-16.149117	30.63634631
218631_at	AVPI1	8.10E-18	5.83E-15	-2.2658882	-16.100931	30.5452683
202222_s_at	DES	1.03E-17	7.24E-15	-2.3857363	-15.979342	30.31443183
1555758_a_at	CDKN3	1.04E-17	7.24E-15	4.3202937	15.974083	30.30441501
204162_at	NDC80	1.05E-17	7.24E-15	4.5428923	15.968982	30.29469563
219105_x_at	ORC6	1.23E-17	8.38E-15	2.7313513	15.887181	30.13848448
203432_at	TMPO	1.36E-17	9.18E-15	3.1133639	15.834328	30.03719766
202095_s_at	BIRC5	1.51E-17	1.00E-14	4.578693	15.780473	29.9337018
230378_at	SCGB3A1	1.52E-17	1.00E-14	-6.3639673	-15.777198	29.92739785
203743_s_at	TDG	1.59E-17	1.03E-14	1.7472147	15.754177	29.88306106
206599_at	SLC16A5	1.60E-17	1.03E-14	-1.6055882	-15.750903	29.87675042
216474_x_at	TPSB2///TPSAB1	1.64E-17	1.04E-14	-5.0744008	-15.737882	29.85164502
211762_s_at	KPNA2	1.67E-17	1.04E-14	2.2855655	15.731131	29.83862119
217023_x_at	TPSB2///TPSAB1	1.67E-17	1.04E-14	-3.7810935	-15.728308	29.83317441
209714_s_at	CDKN3	1.89E-17	1.15E-14	4.2212175	15.668254	29.71710163
204755_x_at	HLF	1.89E-17	1.15E-14	-2.8411389	-15.66692	29.71451906
238909_at	S100A10	2.02E-17	1.22E-14	-3.4540871	-15.632122	29.64708979
236641_at	KIF14	2.18E-17	1.30E-14	4.1317991	15.593915	29.57291246
204165_at	WASF1	2.28E-17	1.34E-14	3.1743529	15.572192	29.53067121
217504_at	ABCA6	2.42E-17	1.40E-14	-2.6526444	-15.543127	29.47407721
205898_at	CX3CR1	2.62E-17	1.51E-14	-3.5974635	-15.50286	29.39552792
215559_at	LOC101930322///ABCC6	2.68E-17	1.53E-14	-2.2260878	-15.489997	29.37040135
206364_at	KIF14	2.72E-17	1.53E-14	4.1562556	15.483744	29.35817987
218009_s_at	PRC1	2.78E-17	1.55E-14	4.326391	15.472994	29.33716085
223307_at	CDCA3	2.92E-17	1.61E-14	3.8620843	15.447096	29.28647272
201926_s_at	CD55	3.02E-17	1.65E-14	-3.5080019	-15.430409	29.25377738
219597_s_at	DUOX1	3.27E-17	1.76E-14	-3.5505236	-15.390928	29.17630419
219371_s_at	KLF2	3.29E-17	1.76E-14	-2.9223652	-15.388406	29.17134972
209464_at	AURKB	3.80E-17	2.02E-14	3.3901757	15.315901	29.02863193
202580_x_at	FOXM1	3.87E-17	2.03E-14	3.7797549	15.307635	29.01232714
207781_s_at	ZNF711	4.05E-17	2.11E-14	3.0700924	15.284262	28.966183
222039_at	KIF18B	4.20E-17	2.15E-14	3.5488601	15.266341	28.93076319
200783_s_at	STMN1	4.21E-17	2.15E-14	3.1014736	15.265711	28.92951874
228729_at	CCNB1	4.36E-17	2.21E-14	4.3391673	15.247954	28.89438951
208079_s_at	AURKA	4.51E-17	2.26E-14	3.4521038	15.231306	28.86142442
221591_s_at	FAM64A	4.58E-17	2.27E-14	3.2986276	15.223775	28.84650249
220244_at	LINC00312	4.61E-17	2.27E-14	-3.331658	-15.220715	28.84043755
204641_at	NEK2	4.65E-17	2.27E-14	4.6070284	15.21633	28.83174551
229177_at	C16orf89	4.98E-17	2.41E-14	-4.6385631	-15.182227	28.76407244
209616_s_at	LOC100653057///CES1	5.05E-17	2.42E-14	-4.9986506	-15.175521	28.75075001
225655_at	UHRF1	5.11E-17	2.43E-14	4.6362742	15.169332	28.73845155
222725_s_at	PALMD	5.22E-17	2.46E-14	-2.0536576	-15.158898	28.7177086
1555950_a_at	CD55	5.43E-17	2.52E-14	-3.5267825	-15.13958	28.67927256
221520_s_at	CDCA8	5.44E-17	2.52E-14	3.3096204	15.137921	28.67596873
204026_s_at	ZWINT	5.52E-17	2.53E-14	3.9802384	15.131466	28.66311665
213007_at	FANCI	5.61E-17	2.56E-14	3.3842974	15.122697	28.64564939
230051_at	PROSER2	5.90E-17	2.64E-14	-2.0608384	-15.098604	28.59761483
219306_at	KIF15	5.91E-17	2.64E-14	3.6892635	15.097143	28.59469978
203213_at	CDK1	5.98E-17	2.64E-14	3.7033156	15.091301	28.58304156
202911_at	MSH6	5.99E-17	2.64E-14	1.7908043	15.091048	28.58253589
211986_at	AHNAK	6.14E-17	2.69E-14	-3.2635929	-15.078483	28.55745173
222394_at	PDCD6IP	6.28E-17	2.72E-14	-1.3731718	-15.067885	28.53627873
39729_at	PRDX2	6.35E-17	2.73E-14	1.7532287	15.062339	28.52519567
200057_s_at	NONO	7.02E-17	2.98E-14	1.2124095	15.012719	28.42588132
1556185_a_at		7.03E-17	2.98E-14	-1.8730206	-15.012105	28.42465221
209408_at	KIF2C	7.40E-17	3.11E-14	3.7607706	14.987116	28.37453559
204603_at	EXO1	7.58E-17	3.16E-14	3.2474308	14.97504	28.35029267
202870_s_at	CDC20	7.69E-17	3.19E-14	4.3421859	14.967855	28.33586103
221521_s_at	GINS2	8.01E-17	3.29E-14	3.6614396	14.947903	28.29575911
222958_s_at	DEPDC1	8.05E-17	3.29E-14	4.3197924	14.945438	28.29080155
201380_at	CRTAP	9.38E-17	3.80E-14	-1.9145508	-14.871304	28.14140084
236577_at	PRDM6	9.48E-17	3.81E-14	-2.3935358	-14.86597	28.13062763
207808_s_at	PROS1	1.02E-16	4.08E-14	-3.2978597	-14.828892	28.05566264
211316_x_at	CFLAR	1.03E-16	4.08E-14	-2.1289362	-14.82552	28.0488371
38158_at	ESPL1	1.07E-16	4.21E-14	3.4213189	14.807227	28.01179083
224061_at	INMT	1.10E-16	4.31E-14	-4.1428615	-14.791881	27.98068392
202107_s_at	MCM2	1.12E-16	4.32E-14	3.7794932	14.78584	27.96843156
209064_x_at	PAIP1	1.12E-16	4.32E-14	2.2280553	14.783737	27.96416475
225834_at	FAM72A///FAM72D///FAM72B///FAM72C	1.14E-16	4.36E-14	4.2469008	14.776645	27.94977553
201890_at	RRM2	1.22E-16	4.62E-14	4.4420227	14.745156	27.88581429
218350_s_at	GMNN	1.24E-16	4.69E-14	2.6677702	14.733895	27.86291459
208960_s_at	KLF6	1.26E-16	4.72E-14	-2.7165915	-14.727954	27.85082937
202705_at	CCNB2	1.29E-16	4.80E-14	4.3575053	14.716046	27.82659083
227727_at	MRGPRF	1.34E-16	4.95E-14	-2.5574062	-14.698496	27.79084184
205046_at	CENPE	1.39E-16	5.09E-14	3.2072687	14.681155	27.75548372
220060_s_at	PARPBP	1.41E-16	5.13E-14	2.5419382	14.674302	27.74150277
208051_s_at	PAIP1	1.45E-16	5.24E-14	2.2518205	14.660521	27.71336982
208808_s_at	HMGB2	1.48E-16	5.33E-14	2.2582296	14.649569	27.69099786
229659_s_at		1.58E-16	5.66E-14	-4.244824	-14.617591	27.62560207
222571_at	ST6GALNAC6	1.67E-16	5.93E-14	-1.4243669	-14.592117	27.5734249
204885_s_at	MSLN	1.74E-16	6.11E-14	-3.4394147	-14.573403	27.53505044
217437_s_at	TACC1	1.74E-16	6.11E-14	-2.8944714	-14.57154	27.53122811
201925_s_at	CD55	1.76E-16	6.13E-14	-3.3639154	-14.566779	27.52145723
222717_at	SDPR	1.91E-16	6.62E-14	-4.9229675	-14.526513	27.43872716
205608_s_at	ANGPT1	2.06E-16	7.09E-14	-3.0709544	-14.490635	27.36486144
204244_s_at	DBF4	2.12E-16	7.24E-14	2.5820568	14.47781	27.33842297
235849_at	SCARA5	2.17E-16	7.38E-14	-2.7653611	-14.465966	27.31398984
206069_s_at	ACADL	2.28E-16	7.66E-14	-2.5716457	-14.443363	27.26732057
207496_at	MS4A2	2.28E-16	7.66E-14	-2.7132464	-14.441823	27.26413709
218662_s_at	NCAPG	2.35E-16	7.82E-14	3.8649599	14.429184	27.23801468
221909_at	RNFT2	2.36E-16	7.83E-14	2.5316617	14.4257	27.23081031
205083_at	AOX1	2.45E-16	8.08E-14	-3.1734101	-14.408171	27.1945434
209074_s_at	FAM107A	2.51E-16	8.21E-14	-4.494123	-14.397435	27.17231476
201348_at	GPX3	2.62E-16	8.51E-14	-3.8545884	-14.376275	27.12846575
205421_at	SLC22A3	2.63E-16	8.51E-14	-2.7513377	-14.374696	27.12519172
211862_x_at	CFLAR	2.70E-16	8.68E-14	-2.1700846	-14.362566	27.10002994
226506_at	THSD4	2.86E-16	9.16E-14	-1.2612395	-14.334396	27.04153358
1554648_a_at	DUOXA1	2.90E-16	9.21E-14	-1.8522554	-14.328293	27.02884843
222036_s_at	MCM4	2.91E-16	9.21E-14	3.0279958	14.326224	27.02454656
209612_s_at	ADH1B	3.07E-16	9.64E-14	-5.7955133	-14.301786	26.9737055
206726_at	HPGDS	3.12E-16	9.75E-14	-2.9332816	-14.29373	26.95693254
204092_s_at	AURKA	3.42E-16	1.06E-13	3.2503387	14.250736	26.86728442
222077_s_at	RACGAP1	3.50E-16	1.08E-13	3.0705023	14.239868	26.84459282
202779_s_at	UBE2S	3.62E-16	1.11E-13	3.8627768	14.223923	26.81127302
235609_at	BRIP1	3.67E-16	1.12E-13	3.4859339	14.216401	26.79554428
206159_at	GDF10	3.75E-16	1.14E-13	-3.1982353	-14.206902	26.77567458
225300_at	KNSTRN	3.79E-16	1.15E-13	2.3126996	14.201524	26.7644183
234863_x_at	FBXO5	3.84E-16	1.15E-13	3.1515932	14.195452	26.7517076
226611_s_at	CENPV	3.89E-16	1.16E-13	3.5137514	14.189959	26.74020561
205122_at	MSANTD3-TMEFF1///TMEFF1	4.01E-16	1.19E-13	3.8951682	14.175228	26.70934118
204817_at	ESPL1	4.17E-16	1.23E-13	3.3639353	14.156478	26.67002227
202954_at	UBE2C	4.34E-16	1.27E-13	4.6317826	14.138509	26.63230316
205609_at	ANGPT1	4.52E-16	1.32E-13	-3.7615722	-14.118702	26.59068356
210559_s_at	CDK1	4.58E-16	1.33E-13	3.7778673	14.112308	26.57723712
214710_s_at	CCNB1	4.61E-16	1.33E-13	4.0147684	14.109341	26.57099794
218875_s_at	FBXO5	4.78E-16	1.37E-13	3.2152873	14.093221	26.53707589
204023_at	RFC4	4.91E-16	1.41E-13	3.2314475	14.079846	26.50890667
203145_at	SPAG5	4.95E-16	1.41E-13	3.2529919	14.076507	26.50187108
204719_at	ABCA8	4.97E-16	1.41E-13	-4.6275457	-14.074917	26.49852144
205200_at	EXOSC7///CLEC3B	5.10E-16	1.44E-13	-4.5155105	-14.062696	26.47275859
218883_s_at	CENPU	5.28E-16	1.48E-13	3.7845605	14.045993	26.43752054
228885_at	MAMDC2	5.34E-16	1.49E-13	-4.6127574	-14.040879	26.42672551
209642_at	BUB1	5.56E-16	1.54E-13	4.0042427	14.021759	26.38633712
220327_at	VGLL3	5.72E-16	1.58E-13	-3.4791862	-14.008629	26.35857954
226610_at	CENPV	5.77E-16	1.58E-13	3.4447188	14.005058	26.35102547
218723_s_at	RGCC	5.88E-16	1.61E-13	-3.3278288	-13.996233	26.33235348
203071_at	MIR6872///SEMA3B	6.00E-16	1.63E-13	-2.0294521	-13.986727	26.31223061
204754_at	HLF	6.28E-16	1.70E-13	-3.1580093	-13.965095	26.26639986
220108_at	GNA14	6.33E-16	1.71E-13	-2.2224399	-13.961266	26.25828381
208838_at	CAND1	6.43E-16	1.72E-13	1.7015569	13.954483	26.2438989
224428_s_at	CDCA7	6.56E-16	1.74E-13	3.9979949	13.945175	26.22414985
1554768_a_at	MAD2L1	6.60E-16	1.74E-13	3.5160571	13.942231	26.21790276
215617_at	SPATS2L	6.60E-16	1.74E-13	-2.1166794	-13.941807	26.21700142
235871_at	LIPH	6.99E-16	1.83E-13	-1.6813574	-13.915613	26.16136519
206030_at	ASPA	7.00E-16	1.83E-13	-2.4157259	-13.914555	26.15911676
225162_at	SH3D19	7.03E-16	1.83E-13	-2.8564986	-13.913035	26.15588472
209421_at	MSH2	7.19E-16	1.86E-13	2.186633	13.902445	26.13336509
235649_at	ADAMTS8	7.49E-16	1.93E-13	-3.7358409	-13.883586	26.09323194
211519_s_at	KIF2C	7.67E-16	1.97E-13	3.3804833	13.872386	26.06937693
231947_at	MYCT1	8.02E-16	2.04E-13	-2.4966399	-13.851667	26.02520877
213911_s_at	H2AFZ	8.04E-16	2.04E-13	1.1683949	13.850659	26.02306029
201833_at	HDAC2	8.09E-16	2.05E-13	1.8890541	13.847564	26.0164565
206167_s_at	ARHGAP6	8.19E-16	2.05E-13	-2.9547755	-13.841832	26.00422616
220677_s_at	ADAMTS8	8.21E-16	2.05E-13	-2.7367475	-13.840994	26.00243826
213247_at	SVEP1	8.23E-16	2.05E-13	-2.8890462	-13.839646	25.99956208
208839_s_at	CAND1	8.38E-16	2.08E-13	1.5249007	13.831243	25.98162444
202690_s_at	SNRPD1	8.44E-16	2.09E-13	1.7405035	13.82802	25.97474041
219787_s_at	ECT2	8.53E-16	2.10E-13	3.4881916	13.822893	25.96378973
205935_at	FOXF1	8.76E-16	2.15E-13	-3.6629267	-13.810964	25.93829854
202666_s_at	ACTL6A	9.09E-16	2.22E-13	2.1854343	13.793512	25.90097517
221747_at	TNS1	9.44E-16	2.29E-13	-2.9932118	-13.776272	25.86407252
203209_at	RFC5	9.55E-16	2.31E-13	2.3207789	13.770812	25.8523763
229309_at	ADRB1	9.86E-16	2.37E-13	-4.7624654	-13.756122	25.82089483
213715_s_at	KANK3	9.89E-16	2.37E-13	-2.8044937	-13.754712	25.81787241
224606_at	KLF6	9.98E-16	2.38E-13	-2.0498741	-13.750672	25.80920789
227928_at	PARPBP	1.01E-15	2.40E-13	2.6321137	13.74532	25.79773003
212949_at	NCAPH	1.14E-15	2.69E-13	2.8788925	13.690543	25.68004712
204318_s_at	GTSE1	1.15E-15	2.72E-13	4.02006	13.684111	25.66620467
201417_at	SOX4	1.17E-15	2.75E-13	2.1930822	13.676954	25.6507979
219277_s_at	OGDHL	1.19E-15	2.78E-13	2.2503062	13.670516	25.63693335
218252_at	CKAP2	1.21E-15	2.81E-13	2.8432498	13.663374	25.62154719
203560_at	GGH	1.30E-15	3.00E-13	2.6759051	13.630589	25.55084235
226943_at	C12orf73	1.34E-15	3.08E-13	2.257652	13.616438	25.52028479
213610_s_at	PHOSPHO2-KLHL23///KLHL23	1.36E-15	3.13E-13	2.1013998	13.607982	25.50201469
205382_s_at	CFD	1.39E-15	3.17E-13	-4.2005255	-13.600019	25.48480001
209891_at	SPC25	1.40E-15	3.19E-13	3.984259	13.595731	25.47552858
226661_at	CDCA2	1.44E-15	3.25E-13	3.2819227	13.582706	25.44735025
243813_at	LINC00968	1.44E-15	3.25E-13	-3.5245318	-13.582562	25.44703751
204105_s_at	NRCAM	1.45E-15	3.25E-13	3.7831241	13.578917	25.43914967
208485_x_at	CFLAR	1.45E-15	3.25E-13	-2.0551398	-13.578815	25.43892838
218726_at	HJURP	1.55E-15	3.46E-13	3.550444	13.549141	25.37464373
226287_at	CCDC34	1.58E-15	3.50E-13	3.5284058	13.541467	25.35800269
218782_s_at	ATAD2	1.61E-15	3.56E-13	3.0110387	13.531406	25.33617423
228273_at	PRR11	1.61E-15	3.56E-13	3.5779584	13.530258	25.33368129
206316_s_at	KNTC1	1.63E-15	3.58E-13	2.6545864	13.525468	25.32328439
231855_at	KIAA1524	1.65E-15	3.59E-13	2.5860234	13.521183	25.31398087
213226_at	CCNA2	1.65E-15	3.59E-13	3.0268133	13.520275	25.31201023
205883_at	ZBTB16	1.67E-15	3.62E-13	-3.6246786	-13.515038	25.30063638
209534_x_at	AKAP13	1.73E-15	3.74E-13	-1.541709	-13.498189	25.26402097
219978_s_at	NUSAP1	1.76E-15	3.79E-13	4.0043084	13.491152	25.24871802
243276_at	ALS2CL	1.82E-15	3.90E-13	-1.7077539	-13.476055	25.21587137
200985_s_at	CD59	1.82E-15	3.90E-13	-1.801683	-13.47479	25.21311677
220011_at	AUNIP	1.85E-15	3.92E-13	2.409293	13.467645	25.1975598
229657_at	THRB	1.86E-15	3.92E-13	-1.8991673	-13.466641	25.19537455
204127_at	RFC3	1.86E-15	3.92E-13	2.7263624	13.46537	25.19260637
228268_at	FMO2	1.87E-15	3.92E-13	-4.4304734	-13.464368	25.19042345
230311_s_at	PRDM6	1.90E-15	3.98E-13	-2.1388639	-13.455921	25.17201992
232278_s_at	DEPDC1	1.92E-15	4.02E-13	4.0415536	13.450328	25.15983091
211495_x_at	TNFSF12-TNFSF13///TNFSF13	1.96E-15	4.07E-13	-2.6252685	-13.443066	25.14399925
222608_s_at	ANLN	2.01E-15	4.16E-13	3.9667303	13.430023	25.11554696
201202_at	PCNA	2.02E-15	4.16E-13	2.3447233	13.429299	25.1139666
209613_s_at	ADH1B	2.04E-15	4.19E-13	-5.9465283	-13.42443	25.10333972
224753_at	CDCA5	2.07E-15	4.24E-13	3.447483	13.417387	25.08796374
228033_at	E2F7	2.08E-15	4.24E-13	4.5511508	13.415679	25.08423289
202094_at	BIRC5	2.11E-15	4.28E-13	3.2722671	13.409186	25.07005191
205158_at	RNASE4	2.18E-15	4.42E-13	-3.9316727	-13.393788	25.0363982
219000_s_at	DSCC1	2.33E-15	4.69E-13	2.7554879	13.363837	24.97085923
225166_at	ARHGAP18	2.33E-15	4.69E-13	-2.9520031	-13.363202	24.96946859
201177_s_at	UBA2	2.41E-15	4.83E-13	1.2956012	13.348135	24.93645731
217625_x_at	LINC00963	2.45E-15	4.89E-13	-1.4308506	-13.341131	24.92110131
213008_at	FANCI	2.47E-15	4.89E-13	2.7941883	13.338125	24.91451068
218663_at	NCAPG	2.48E-15	4.89E-13	3.8791128	13.336045	24.90994746
235545_at	DEPDC1	2.48E-15	4.89E-13	3.2773932	13.336021	24.90989582
231773_at	ANGPTL1	2.50E-15	4.91E-13	-2.0964601	-13.332278	24.90168393
1556427_s_at	LRRN4CL	2.51E-15	4.91E-13	-1.781703	-13.330864	24.89858302
220180_at	CCDC68	2.54E-15	4.96E-13	-2.7996749	-13.324418	24.88443838
209680_s_at	KIFC1	2.59E-15	5.04E-13	2.2717544	13.315771	24.86545625
209172_s_at	CENPF	2.62E-15	5.08E-13	3.8535372	13.311163	24.85533785
210983_s_at	MCM7	2.63E-15	5.08E-13	2.4937988	13.309479	24.85163926
222453_at	CYBRD1	2.70E-15	5.19E-13	-3.5821416	-13.297764	24.82589828
224944_at	TMPO	2.83E-15	5.42E-13	2.1860256	13.275803	24.77760111
203088_at	FBLN5	2.84E-15	5.42E-13	-3.6172381	-13.274811	24.77541837
238720_at	LOC101927057///OMG	2.85E-15	5.42E-13	-3.8797899	-13.273462	24.77245033
203214_x_at	CDK1	2.97E-15	5.65E-13	3.7217046	13.25374	24.72902256
235363_at		3.00E-15	5.68E-13	2.6324424	13.249437	24.7195422
222843_at	FIGNL1	3.16E-15	5.95E-13	2.3969016	13.226695	24.66939614
205043_at	CFTR	3.17E-15	5.95E-13	-2.2087787	-13.224888	24.66540797
238451_at	MPP7	3.18E-15	5.95E-13	-2.1266507	-13.223875	24.66317387
229801_at	PROSER2	3.31E-15	6.18E-13	-1.6392054	-13.205249	24.62204888
205909_at	POLE2	3.46E-15	6.43E-13	2.9463172	13.186354	24.58028951
204126_s_at	CDC45	3.55E-15	6.57E-13	2.8925464	13.174839	24.55482089
213599_at	OIP5	3.57E-15	6.60E-13	3.4505506	13.171733	24.54794633
203747_at	AQP3	3.60E-15	6.63E-13	-2.1197763	-13.167845	24.53934333
220651_s_at	MCM10	4.03E-15	7.39E-13	3.223656	13.117316	24.42734566
228865_at	C1orf116	4.04E-15	7.39E-13	-3.4564962	-13.116774	24.42614206
201518_at	CBX1	4.06E-15	7.40E-13	1.9169886	13.114505	24.42110511
206205_at	MPHOSPH9	4.08E-15	7.41E-13	2.2115884	13.112381	24.4163912
222740_at	ATAD2	4.12E-15	7.46E-13	3.0335635	13.107932	24.40651104
235183_at	FILIP1	4.19E-15	7.56E-13	-3.1091248	-13.100621	24.39027285
200878_at	EPAS1	4.23E-15	7.60E-13	-3.2782433	-13.096499	24.38111448
233223_at		4.31E-15	7.71E-13	-3.5467572	-13.087894	24.36199098
213488_at	SNED1	4.32E-15	7.71E-13	-1.4937585	-13.087071	24.36015965
203058_s_at	PAPSS2	4.34E-15	7.73E-13	-3.2208867	-13.084625	24.35472228
211726_s_at	FMO2	4.50E-15	7.97E-13	-4.2269957	-13.069025	24.32002121
206023_at	NMU	4.50E-15	7.97E-13	4.3592878	13.068302	24.31841213
203766_s_at	LMOD1	4.67E-15	8.23E-13	-2.3979578	-13.052432	24.2830789
241898_at	LIPH	4.85E-15	8.51E-13	-1.4926508	-13.035066	24.24437937
220187_at	STEAP4	4.86E-15	8.51E-13	-2.9925996	-13.034874	24.24395216
235225_at	SCN2B	5.11E-15	8.93E-13	-1.0918601	-13.012174	24.19331183
230935_at	HAGLROS	5.24E-15	9.12E-13	2.383313	13.001202	24.16881192
205752_s_at	GSTM5	5.51E-15	9.57E-13	-1.3911254	-12.978572	24.11823457
1555270_a_at	WFS1	5.68E-15	9.83E-13	-2.3134662	-12.965227	24.08837962
202150_s_at	NEDD9	5.75E-15	9.91E-13	-2.9054581	-12.960033	24.07675306
203065_s_at	CAV1	5.94E-15	1.02E-12	-4.4229958	-12.945584	24.04439523
240397_x_at		6.12E-15	1.05E-12	-1.7679507	-12.932025	24.01400667
217525_at	OLFML1	6.48E-15	1.11E-12	-2.7741953	-12.90682	23.95745998
205102_at	TMPRSS2	6.70E-15	1.14E-12	-0.8776572	-12.892626	23.92558047
213712_at	ELOVL2	6.98E-15	1.18E-12	3.7017827	12.873995	23.88369882
222173_s_at	TBC1D2	6.99E-15	1.18E-12	-2.1215019	-12.873424	23.88241326
204887_s_at	PLK4	7.00E-15	1.18E-12	2.1144536	12.872903	23.881242
239272_at	MMP28	7.46E-15	1.25E-12	-2.9129501	-12.845012	23.81846113
238619_at		7.50E-15	1.26E-12	-3.0488717	-12.842788	23.81345047
203554_x_at	PTTG1	7.57E-15	1.26E-12	3.342101	12.838494	23.80377714
228868_x_at	CDT1	7.58E-15	1.26E-12	2.7695992	12.837963	23.80258001
229613_at		7.59E-15	1.26E-12	-2.2088585	-12.837172	23.80079715
242945_at	FAM20A	7.73E-15	1.28E-12	-2.4118674	-12.829347	23.78315909
238018_at	FAM150B	7.95E-15	1.31E-12	-3.1293731	-12.816932	23.75515868
203016_s_at	SSX2IP	7.97E-15	1.31E-12	2.5457297	12.815654	23.75227445
221685_s_at	SPDL1	8.06E-15	1.32E-12	1.9841744	12.810736	23.74117792
226446_at	HES6	8.24E-15	1.35E-12	4.8434942	12.801526	23.72038717
1552309_a_at	NEXN	8.26E-15	1.35E-12	-3.1073137	-12.800472	23.71800811
218717_s_at	P3H2	8.41E-15	1.37E-12	-3.1855919	-12.792192	23.69930501
239587_at	TLR3	8.45E-15	1.37E-12	-2.8857167	-12.79008	23.69453404
213699_s_at	YWHAQ	8.47E-15	1.37E-12	0.738084	12.789336	23.69285256
228323_at	KNL1	8.57E-15	1.38E-12	3.6105081	12.784277	23.68142136
209372_x_at	TUBB2B///TUBB2A	8.60E-15	1.38E-12	2.473821	12.782399	23.67717582
201785_at	RNASE1	8.73E-15	1.40E-12	-3.5409825	-12.77614	23.66302587
226980_at	DEPDC1B	8.85E-15	1.42E-12	4.2059991	12.769888	23.64888845
209792_s_at	KLK10	9.08E-15	1.44E-12	-2.8372863	-12.758548	23.6232309
1554696_s_at	TYMS	9.09E-15	1.44E-12	3.5921155	12.758432	23.62296831
218397_at	FANCL	9.21E-15	1.46E-12	2.1474152	12.752501	23.6095408
239331_at		9.47E-15	1.50E-12	-3.1135032	-12.740386	23.58210406
210751_s_at	RGN	9.56E-15	1.51E-12	-1.9893381	-12.735975	23.5721105
209964_s_at	ATXN7	9.61E-15	1.51E-12	-1.7912163	-12.733746	23.5670582
213706_at	GPD1	9.97E-15	1.56E-12	-1.7366377	-12.717975	23.53130187
209894_at	LEPROT///LEPR	1.02E-14	1.59E-12	-3.8257382	-12.708823	23.51053565
220295_x_at	DEPDC1	1.02E-14	1.59E-12	3.5361881	12.706522	23.50531406
200853_at	H2AFZ	1.08E-14	1.67E-12	1.2710015	12.68373	23.45355223
227762_at		1.08E-14	1.67E-12	-2.9510335	-12.682365	23.45045048
32625_at	NPR1	1.11E-14	1.70E-12	-1.7796106	-12.672489	23.42799766
200037_s_at	CBX3	1.11E-14	1.70E-12	1.0558345	12.672187	23.42731228
206480_at	LTC4S	1.12E-14	1.72E-12	-1.6761536	-12.668273	23.41841124
211356_x_at	LEPROT///LEPR	1.12E-14	1.72E-12	-2.5077093	-12.666715	23.4148676
204826_at	CCNF	1.13E-14	1.72E-12	1.9178139	12.663941	23.40855612
221935_s_at	EOGT	1.13E-14	1.72E-12	-2.1713208	-12.662848	23.40607065
238949_at	RNF145	1.13E-14	1.72E-12	-1.7402802	-12.661716	23.40349537
242137_at	RBMS3	1.15E-14	1.74E-12	-2.0229805	-12.654804	23.38776546
201930_at	MCM6	1.15E-14	1.74E-12	2.3658343	12.653983	23.38589753
205047_s_at	ASNS	1.21E-14	1.82E-12	2.4049469	12.635058	23.3427987
213006_at	CEBPD	1.21E-14	1.82E-12	-3.3844649	-12.633638	23.33956276
210564_x_at	CFLAR	1.22E-14	1.83E-12	-2.095253	-12.629688	23.33055998
201843_s_at	EFEMP1	1.22E-14	1.83E-12	-3.6742288	-12.62896	23.32890169
204021_s_at	PURA	1.23E-14	1.83E-12	-1.8659145	-12.627531	23.32564379
237465_at	USP53	1.26E-14	1.87E-12	-2.223111	-12.617018	23.30167275
200044_at	GATC///SRSF9	1.30E-14	1.92E-12	0.7971986	12.603445	23.27070565
205168_at	DDR2	1.31E-14	1.93E-12	-2.2674155	-12.599848	23.26249335
241981_at	FAM20A	1.35E-14	1.99E-12	-2.9308446	-12.58649	23.23198777
211004_s_at	ALDH3B1	1.35E-14	1.99E-12	-1.3346432	-12.584628	23.22773385
213675_at	PARVA	1.36E-14	1.99E-12	-1.7308226	-12.583721	23.22566171
203021_at	SLPI	1.38E-14	2.01E-12	-5.9309062	-12.575372	23.20658099
229490_s_at		1.38E-14	2.01E-12	3.3451288	12.575222	23.20623694
218755_at	KIF20A	1.38E-14	2.01E-12	3.599556	12.57498	23.20568518
203228_at	PAFAH1B3	1.40E-14	2.03E-12	2.4607788	12.571038	23.19667273
205430_at	BMP5	1.41E-14	2.04E-12	-3.1150188	-12.56624	23.18569959
211317_s_at	CFLAR	1.42E-14	2.05E-12	-2.3590909	-12.564449	23.18160408
223477_s_at	C12orf65	1.42E-14	2.05E-12	1.4161833	12.563158	23.17865087
225778_at	RBMS2	1.43E-14	2.06E-12	-1.9184458	-12.559463	23.17019728
225372_at	C10orf54	1.46E-14	2.09E-12	-1.8475905	-12.551543	23.1520733
214486_x_at	CFLAR	1.50E-14	2.15E-12	-1.931788	-12.538954	23.12324806
220170_at	FHL5	1.53E-14	2.17E-12	-2.6079767	-12.532675	23.10886389
228504_at	SCN7A	1.53E-14	2.18E-12	-4.9623644	-12.530473	23.10381923
206502_s_at	INSM1	1.56E-14	2.21E-12	7.7250657	12.523232	23.08722314
1555832_s_at	KLF6	1.56E-14	2.21E-12	-2.1362356	-12.522791	23.08621135
227780_s_at	ECSCR	1.60E-14	2.25E-12	-2.3684196	-12.512602	23.06284615
235570_at	RBMS3	1.63E-14	2.29E-12	-3.3005824	-12.503968	23.04303851
228325_at	SPIDR	1.66E-14	2.32E-12	-3.5086216	-12.497053	23.02716616
212226_s_at	PLPP3	1.67E-14	2.33E-12	-2.2374194	-12.494109	23.02040725
206767_at	RBMS3	1.68E-14	2.34E-12	-1.9272762	-12.490679	23.01253102
212463_at	CD59	1.68E-14	2.34E-12	-1.8552558	-12.490024	23.01102611
209499_x_at	TNFSF12-TNFSF13///TNFSF13	1.69E-14	2.34E-12	-2.7650374	-12.489025	23.00873273
209508_x_at	CFLAR	1.69E-14	2.34E-12	-1.9819909	-12.488842	23.00831238
221276_s_at	SYNC	1.75E-14	2.42E-12	-2.3282237	-12.47287	22.97161249
201842_s_at	EFEMP1	1.77E-14	2.43E-12	-3.3298388	-12.469383	22.96359545
45297_at	EHD2	1.78E-14	2.44E-12	-2.0959182	-12.466288	22.95647828
207016_s_at	LOC101928635///ALDH1A2	1.81E-14	2.49E-12	-2.2640063	-12.457982	22.93737481
204753_s_at	HLF	1.87E-14	2.56E-12	-2.9433645	-12.443961	22.90510667
210619_s_at	HYAL1	1.89E-14	2.58E-12	-3.1371933	-12.439494	22.89482
221246_x_at	TNS1	1.91E-14	2.59E-12	-1.9067153	-12.43617	22.88716355
228232_s_at	VSIG2	1.93E-14	2.62E-12	-2.6151755	-12.431403	22.87618371
202796_at	SYNPO	1.98E-14	2.68E-12	-2.4144013	-12.420357	22.85072744
208789_at	PTRF	1.99E-14	2.68E-12	-2.2470037	-12.418828	22.84720202
205220_at	HCAR3	2.00E-14	2.69E-12	-4.0684685	-12.415621	22.83980597
238327_at	ODF3B	2.02E-14	2.71E-12	-3.1539408	-12.411455	22.83019892
204437_s_at	FOLR1	2.06E-14	2.76E-12	-5.0224631	-12.403328	22.81145123
205317_s_at	SLC15A2	2.10E-14	2.81E-12	-1.9744048	-12.394169	22.79031137
202330_s_at	UNG	2.13E-14	2.85E-12	2.2572012	12.387865	22.77575697
231945_at	FILIP1	2.15E-14	2.86E-12	-1.3541946	-12.384423	22.76780621
208119_s_at	ZNF93	2.16E-14	2.87E-12	2.0777553	12.382658	22.76372857
236154_at	QKI	2.21E-14	2.92E-12	-2.1516095	-12.373774	22.74320229
220765_s_at	LIMS2	2.27E-14	3.00E-12	-1.7972032	-12.3618	22.71551824
203418_at	CCNA2	2.29E-14	3.02E-12	3.5088661	12.357447	22.70545194
226484_at	ZBTB47	2.33E-14	3.07E-12	-1.435557	-12.349568	22.68722233
238015_at	C4orf46	2.47E-14	3.24E-12	1.8605062	12.324664	22.62954991
243041_s_at		2.56E-14	3.35E-12	-2.3988212	-12.309131	22.59353936
209244_s_at	KIF1C	2.58E-14	3.37E-12	-1.7368441	-12.30602	22.586323
203324_s_at	CAV2	2.62E-14	3.41E-12	-3.9433858	-12.299917	22.57216483
227038_at	SGMS2	2.64E-14	3.43E-12	-3.7801372	-12.296353	22.56389348
208893_s_at	DUSP6	2.66E-14	3.45E-12	-2.4118427	-12.292897	22.55587209
204767_s_at	FEN1	2.67E-14	3.45E-12	2.8714	12.2918	22.55332561
203799_at	LY75-CD302///CD302///LY75	2.67E-14	3.45E-12	-3.0767366	-12.291408	22.55241356
241897_at		2.69E-14	3.46E-12	-2.9147634	-12.288413	22.54546063
205394_at	CHEK1	2.71E-14	3.48E-12	3.4352967	12.284914	22.537337
208955_at	DUT	2.72E-14	3.48E-12	1.9053617	12.28461	22.53663067
228193_s_at	RGCC	2.74E-14	3.50E-12	-2.3008348	-12.280289	22.52659368
225177_at	RAB11FIP1	2.77E-14	3.52E-12	-2.5072264	-12.276131	22.51693266
208944_at	TGFBR2	2.77E-14	3.52E-12	-3.2648983	-12.276092	22.51684307
226303_at	PGM5	2.79E-14	3.53E-12	-3.2786195	-12.273769	22.51144507
39248_at	AQP3	2.80E-14	3.54E-12	-4.6274482	-12.27198	22.50728698
227499_at	FZD3	2.81E-14	3.55E-12	2.5197862	12.270456	22.50374639
225557_at	CSRNP1	2.84E-14	3.58E-12	-2.9837758	-12.265727	22.49275482
243584_at		2.88E-14	3.62E-12	-2.4053277	-12.26005	22.47955365
200879_s_at	EPAS1	2.89E-14	3.62E-12	-3.2289299	-12.258422	22.47576752
205339_at	STIL	2.91E-14	3.64E-12	3.0588862	12.255443	22.46883796
205393_s_at	CHEK1	2.98E-14	3.72E-12	3.3455276	12.244816	22.44411349
219476_at	C1orf116	3.06E-14	3.81E-12	-4.8925723	-12.233786	22.41843246
205726_at	DIAPH2	3.09E-14	3.83E-12	-2.0211325	-12.230105	22.40986107
223556_at	HELLS	3.09E-14	3.83E-12	2.9773495	12.229456	22.40834869
212419_at	ZCCHC24	3.15E-14	3.90E-12	-2.143733	-12.221224	22.38916865
209355_s_at	PLPP3	3.23E-14	3.98E-12	-2.356943	-12.210313	22.36373333
209773_s_at	RRM2	3.23E-14	3.98E-12	4.0619546	12.210297	22.3636962
212097_at	CAV1	3.24E-14	3.98E-12	-3.7385873	-12.208838	22.36029571
238178_at		3.24E-14	3.98E-12	-2.2549614	-12.208738	22.36006145
227721_at	CPAMD8	3.30E-14	4.04E-12	-1.7305311	-12.201261	22.34262116
242294_at	FBXO45	3.35E-14	4.09E-12	2.4842558	12.195195	22.32846775
235666_at	ITGA8	3.36E-14	4.09E-12	-3.4633445	-12.193461	22.32442161
229464_at	MYEF2	3.37E-14	4.09E-12	2.5309749	12.192819	22.3229226
214433_s_at	SELENBP1	3.39E-14	4.11E-12	-4.0719276	-12.190134	22.31665575
230132_at	PCAT19	3.43E-14	4.15E-12	-2.2739912	-12.184867	22.30435872
225099_at	FBXO45	3.49E-14	4.21E-12	1.9952596	12.178095	22.28854234
205141_at	ANG	3.52E-14	4.24E-12	-2.8180798	-12.174004	22.27898634
204558_at	RAD54L	3.54E-14	4.25E-12	2.5068999	12.172029	22.2743711
209500_x_at	TNFSF12-TNFSF13///TNFSF13	3.61E-14	4.33E-12	-2.5946601	-12.163243	22.25383675
235568_at	MCEMP1	3.71E-14	4.44E-12	-4.8018927	-12.151444	22.22624381
200644_at	MARCKSL1	3.73E-14	4.45E-12	2.3279677	12.149945	22.22273777
212230_at	PLPP3	3.74E-14	4.45E-12	-2.3484109	-12.148825	22.22011708
209904_at	TNNC1	3.79E-14	4.50E-12	-4.5769552	-12.142889	22.20622803
228618_at	PEAR1	3.82E-14	4.52E-12	-2.1295374	-12.139919	22.19927702
235421_at	MAP3K8	3.84E-14	4.54E-12	-2.9336619	-12.137676	22.19402431
212494_at	TNS2	3.90E-14	4.61E-12	-1.966793	-12.130441	22.17708436
201957_at	PPP1R12B	3.93E-14	4.63E-12	-1.523413	-12.127146	22.16936852
228748_at	CD59	3.96E-14	4.66E-12	-1.8472743	-12.123883	22.16172269
221892_at	H6PD	4.00E-14	4.70E-12	-1.2955049	-12.119471	22.15138705
239295_at	SRSF12	4.03E-14	4.71E-12	1.7783816	12.116841	22.14522304
204531_s_at	BRCA1	4.03E-14	4.71E-12	2.0694774	12.116215	22.14375466
219059_s_at	LYVE1	4.04E-14	4.71E-12	-2.9878327	-12.115421	22.1418947
222466_s_at	MRPL42	4.14E-14	4.81E-12	1.1669215	12.105179	22.1178825
228728_at	CPED1	4.15E-14	4.81E-12	-3.0034231	-12.10473	22.11682933
218381_s_at	U2AF2	4.18E-14	4.83E-12	0.8854963	12.101495	22.10924268
238447_at	RBMS3	4.18E-14	4.83E-12	-3.564008	-12.100979	22.10803093
1554127_s_at	MSRB3	4.24E-14	4.90E-12	-2.0180855	-12.094755	22.09342955
226147_s_at	PIGR	4.29E-14	4.94E-12	-6.3478723	-12.090014	22.082304
213664_at	SLC1A1	4.35E-14	5.00E-12	-3.5281224	-12.084369	22.06905323
212444_at	GPRC5A	4.36E-14	5.00E-12	-4.9339477	-12.083153	22.06619648
212845_at	SAMD4A	4.37E-14	5.00E-12	-2.2401714	-12.082254	22.06408713
203316_s_at	SNRPE	4.45E-14	5.08E-12	1.4827804	12.074833	22.04665738
214696_at	MIR22///MIR22HG	4.51E-14	5.13E-12	-3.0676218	-12.06924	22.03351879
226985_at	FGD5	4.58E-14	5.21E-12	-2.2054933	-12.062388	22.01741391
228962_at	PDE4D	4.62E-14	5.23E-12	-2.302426	-12.058826	22.00904035
201496_x_at	MYH11	4.62E-14	5.23E-12	-3.386354	-12.058464	22.00819057
208335_s_at	ACKR1	4.81E-14	5.44E-12	-3.3204727	-12.041695	21.96874532
210096_at	CYP4B1	4.90E-14	5.52E-12	-6.4923795	-12.034406	21.95158854
228774_at	CEP78	4.91E-14	5.52E-12	1.8300147	12.03312	21.94856294
235239_at	QSOX2	4.92E-14	5.52E-12	1.2401493	12.03236	21.94677357
202413_s_at	USP1	5.14E-14	5.75E-12	1.8551409	12.01408	21.90371177
228540_at	QKI	5.14E-14	5.75E-12	-1.8386884	-12.013675	21.90275698
228401_at	ATAD2	5.16E-14	5.76E-12	2.5272674	12.012345	21.8996238
215299_x_at	SULT1A1	5.34E-14	5.95E-12	-2.0869082	-11.997747	21.86520134
243395_at		5.62E-14	6.25E-12	-2.810187	-11.97619	21.81432123
52285_f_at	CEP76	5.77E-14	6.40E-12	1.8091593	11.965207	21.78837677
225987_at	STEAP4	5.86E-14	6.49E-12	-4.7834089	-11.95856	21.7726675
205034_at	CCNE2	5.91E-14	6.52E-12	4.6937449	11.955002	21.76425518
1552619_a_at	ANLN	5.92E-14	6.52E-12	2.9047434	11.954744	21.76364597
203390_s_at	KIF3C	6.00E-14	6.60E-12	1.7597553	11.94889	21.74980077
217889_s_at	CYBRD1	6.08E-14	6.68E-12	-2.975741	-11.943037	21.73595602
212741_at	MAOA	6.20E-14	6.80E-12	-3.4028921	-11.934657	21.71612539
230165_at	SGO2	6.30E-14	6.87E-12	2.986703	11.928522	21.70160299
223245_at	STRBP	6.30E-14	6.87E-12	1.5918795	11.928458	21.70145043
230518_at	MPZL2	6.68E-14	7.28E-12	-1.9819212	-11.903559	21.64245589
212426_s_at	YWHAQ	6.70E-14	7.28E-12	0.8628702	11.902535	21.64002872
240242_at		6.91E-14	7.50E-12	-3.3267055	-11.889508	21.60912931
203721_s_at	UTP18	6.96E-14	7.53E-12	1.0580633	11.886772	21.60263733
212423_at	ZCCHC24	6.99E-14	7.56E-12	-2.2812346	-11.884515	21.59728073
230523_at	QSOX1	7.04E-14	7.59E-12	-1.6038751	-11.881849	21.59095215
234672_s_at	NDC1	7.11E-14	7.65E-12	1.6906867	11.877858	21.58147829
241682_at	KLHL23	7.16E-14	7.69E-12	2.176004	11.874642	21.57384029
200984_s_at	CD59	7.26E-14	7.78E-12	-1.8855346	-11.868956	21.56033608
219588_s_at	NCAPG2	7.31E-14	7.82E-12	2.7819306	11.866103	21.55355879
243690_at	TRIOBP	7.33E-14	7.83E-12	-1.1939343	-11.864653	21.55011331
201112_s_at	CSE1L	7.38E-14	7.87E-12	1.3587357	11.86182	21.54338207
228716_at	THRB	7.70E-14	8.19E-12	-1.7793576	-11.844342	21.50182899
241412_at	BTC	7.75E-14	8.22E-12	-2.3191513	-11.841627	21.49537178
207183_at	GPR19	7.76E-14	8.22E-12	2.5308922	11.841021	21.49392897
204170_s_at	CKS2	7.88E-14	8.33E-12	2.780487	11.834641	21.47874792
235549_at	RNF144B	7.89E-14	8.33E-12	-1.8236035	-11.834185	21.47766444
226936_at	CENPW	7.99E-14	8.41E-12	2.6440566	11.828974	21.46526112
215800_at	DUOX1	8.10E-14	8.51E-12	-2.0362907	-11.823229	21.45158148
212814_at	AHCYL2	8.18E-14	8.59E-12	-2.1395675	-11.818906	21.44128593
205184_at	GNG4	8.39E-14	8.78E-12	4.8969882	11.808656	21.41686649
201472_at	VBP1	8.42E-14	8.80E-12	1.5583826	11.807066	21.41307515
227920_at	BEND3	8.53E-14	8.90E-12	1.5892756	11.801467	21.39972957
211806_s_at	KCNJ15	8.60E-14	8.94E-12	-2.3210688	-11.798272	21.39211174
208510_s_at	PPARG	8.60E-14	8.94E-12	-2.6637566	-11.798144	21.39180739
202908_at	WFS1	8.62E-14	8.95E-12	-2.3684854	-11.796963	21.38899129
1570515_a_at	FILIP1	8.72E-14	9.03E-12	-1.4954777	-11.792403	21.37811519
219494_at	RAD54B	8.74E-14	9.03E-12	2.4657836	11.79133	21.37555553
206277_at	P2RY2	8.85E-14	9.13E-12	-0.9990385	-11.786052	21.36296361
243582_at	SH3RF2	9.13E-14	9.40E-12	-1.4929203	-11.773364	21.33267663
221258_s_at	KIF18A	9.23E-14	9.48E-12	2.967651	11.768731	21.32161309
41644_at	SASH1	9.25E-14	9.48E-12	-1.8662049	-11.767973	21.31980335
206481_s_at	LDB2	9.38E-14	9.61E-12	-3.03576	-11.761881	21.30525052
223700_at	MND1	9.61E-14	9.79E-12	2.7327279	11.752026	21.28169876
236201_at	SPTLC3	9.62E-14	9.79E-12	-1.7284768	-11.751616	21.2807182
235349_at	RMDN2	9.62E-14	9.79E-12	-1.8203698	-11.751477	21.28038574
226769_at	FIBIN	9.92E-14	1.01E-11	-3.4721682	-11.738843	21.25017318
240422_at		9.96E-14	1.01E-11	-2.1722068	-11.73682	21.24533379
1559425_at		9.98E-14	1.01E-11	-2.5458135	-11.736287	21.24405889
207222_at	LOC100652777///PLA2G10	1.01E-13	1.02E-11	-1.5724944	-11.730829	21.23099841
228781_at	OBFC1	1.03E-13	1.04E-11	-1.7309339	-11.722333	21.21066024
222304_x_at	OR7E47P	1.03E-13	1.04E-11	-1.9613677	-11.72107	21.20763562
204442_x_at	LTBP4	1.04E-13	1.05E-11	-2.3705642	-11.718133	21.20060402
213397_x_at	RNASE4	1.05E-13	1.05E-11	-3.9820683	-11.716218	21.19601714
238512_at	WNT2B	1.05E-13	1.05E-11	-1.4879782	-11.715569	21.19446171
242268_at	CELF2	1.06E-13	1.06E-11	-2.607967	-11.711873	21.18560765
227165_at	SKA3	1.06E-13	1.06E-11	1.8459483	11.709881	21.18083588
227826_s_at	SORBS2	1.06E-13	1.06E-11	-3.033999	-11.709234	21.17928534
221965_at		1.07E-13	1.07E-11	1.9988461	11.706541	21.17283312
214027_x_at	SUPT20H///DES	1.08E-13	1.07E-11	-1.2799977	-11.703171	21.16475579
201044_x_at	DUSP1	1.09E-13	1.08E-11	-3.4644316	-11.701338	21.16036174
210665_at	TFPI	1.09E-13	1.08E-11	-2.6737025	-11.700565	21.15851008
214051_at	TMSB15B///TMSB15A	1.09E-13	1.08E-11	3.4515947	11.699636	21.15628263
207165_at	HMMR	1.10E-13	1.08E-11	3.5495574	11.697339	21.15077664
204422_s_at	FGF2	1.10E-13	1.08E-11	-2.1125535	-11.697067	21.15012338
210314_x_at	TNFSF13	1.12E-13	1.10E-11	-2.8586991	-11.689294	21.13148368
202503_s_at	KIAA0101	1.13E-13	1.11E-11	3.5375014	11.685137	21.12151105
204803_s_at	RRAD	1.13E-13	1.11E-11	-3.5332331	-11.683646	21.11793262
226856_at	TMEM110-MUSTN1///MUSTN1///TMEM110	1.15E-13	1.12E-11	-2.9130724	-11.678602	21.10582855
206050_s_at	RNH1	1.15E-13	1.12E-11	-1.2871737	-11.676842	21.10160421
203821_at	HBEGF	1.16E-13	1.13E-11	-3.1117256	-11.674326	21.09556561
224414_s_at	CARD6	1.16E-13	1.13E-11	-2.5071626	-11.672084	21.09018303
213342_at	YAP1	1.17E-13	1.14E-11	-2.8500673	-11.668941	21.08263635
1558706_a_at	ATOH8	1.19E-13	1.15E-11	-0.9216726	-11.6622	21.06644645
213236_at	SASH1	1.26E-13	1.22E-11	-1.9796565	-11.638013	21.00830893
227827_at	SORBS2	1.27E-13	1.22E-11	-3.1561071	-11.637241	21.00645092
203060_s_at	PAPSS2	1.27E-13	1.22E-11	-3.2354399	-11.637107	21.00612847
204510_at	CDC7	1.27E-13	1.22E-11	2.769769	11.634856	21.00071472
205237_at	FCN1	1.28E-13	1.22E-11	-3.1307613	-11.634119	20.99894198
203625_x_at	SKP2	1.28E-13	1.23E-11	2.7204075	11.632025	20.9939024
222802_at	EDN1	1.29E-13	1.24E-11	-3.2948134	-11.62904	20.98672054
226118_at	CENPO	1.29E-13	1.24E-11	2.0039103	11.628221	20.98474931
232686_at	SIGLEC17P	1.31E-13	1.25E-11	-1.5369668	-11.623132	20.97250144
227411_at	WTIP	1.34E-13	1.27E-11	-0.9959315	-11.614624	20.95201435
242868_at		1.34E-13	1.27E-11	-3.8776121	-11.613767	20.94995232
212020_s_at	MKI67	1.35E-13	1.28E-11	2.9635174	11.612031	20.94576993
215509_s_at	BUB1	1.35E-13	1.28E-11	2.644125	11.610045	20.94098599
236302_at	PPM1E	1.36E-13	1.28E-11	3.9209102	11.607913	20.93584911
205239_at	AREG	1.36E-13	1.29E-11	-4.2934499	-11.606739	20.93302236
211355_x_at	LEPROT///LEPR	1.38E-13	1.30E-11	-2.3296391	-11.603006	20.92402653
222037_at	MCM4	1.38E-13	1.30E-11	2.7078008	11.600926	20.9190136
239919_at	TBX5-AS1	1.38E-13	1.30E-11	-2.3816158	-11.600886	20.91891656
203913_s_at	HPGD	1.44E-13	1.35E-11	-4.7200029	-11.584016	20.87824089
231896_s_at	DENR	1.45E-13	1.36E-11	1.2088051	11.58064	20.8700947
36829_at	MIR6883///PER1	1.48E-13	1.39E-11	-1.5107531	-11.571838	20.84885277
220147_s_at	FAM60A	1.49E-13	1.39E-11	1.99748	11.57064	20.8459603
219478_at	WFDC1	1.49E-13	1.39E-11	-2.7008827	-11.569036	20.84208984
205316_at	SLC15A2	1.50E-13	1.39E-11	-3.1357743	-11.567546	20.8384916
221748_s_at	TNS1	1.52E-13	1.41E-11	-3.146977	-11.562062	20.82524745
221677_s_at	DONSON	1.53E-13	1.42E-11	2.6101603	11.558557	20.81678261
203744_at	HMGB3	1.55E-13	1.43E-11	2.7809226	11.554016	20.80581161
213088_s_at	DNAJC9	1.55E-13	1.43E-11	1.6135684	11.553898	20.80552568
213103_at	STARD13	1.56E-13	1.43E-11	-1.955731	-11.552442	20.80200773
211385_x_at	SULT1A2	1.64E-13	1.51E-11	-1.8448573	-11.530569	20.74912286
222835_at	THSD4	1.65E-13	1.51E-11	-2.0530188	-11.529268	20.74597473
201381_x_at	CACYBP	1.66E-13	1.52E-11	1.3501446	11.524966	20.73556485
204731_at	TGFBR3	1.67E-13	1.52E-11	-3.2348887	-11.524346	20.73406508
211354_s_at	LEPROT///LEPR	1.68E-13	1.53E-11	-2.3561047	-11.521763	20.72781446
215731_s_at	MPHOSPH9	1.71E-13	1.56E-11	2.1039729	11.513136	20.70692781
239942_at	GNG11	1.75E-13	1.59E-11	-2.5269035	-11.504435	20.68585138
200693_at	YWHAQ	1.77E-13	1.60E-11	0.8462548	11.50025	20.67571247
203281_s_at	MIR5193///UBA7	1.79E-13	1.62E-11	-1.980961	-11.494507	20.66179375
201906_s_at	CTDSPL	1.79E-13	1.62E-11	-1.5585447	-11.493856	20.6602144
229305_at	CENPU	1.80E-13	1.63E-11	2.9289769	11.491815	20.65526739
211761_s_at	CACYBP	1.81E-13	1.63E-11	1.2835165	11.490115	20.65114623
221509_at	DENR	1.81E-13	1.63E-11	1.003446	11.489447	20.64952632
209710_at	GATA2	1.83E-13	1.65E-11	-2.004871	-11.485424	20.63977051
207864_at	SCN7A	1.84E-13	1.65E-11	-2.9255965	-11.483233	20.63445676
204802_at	RRAD	1.86E-13	1.67E-11	-3.5272012	-11.479317	20.62495711
202995_s_at	FBLN1	1.92E-13	1.72E-11	-3.6595367	-11.466374	20.59354648
219360_s_at	TRPM4	1.93E-13	1.72E-11	-1.5940755	-11.464426	20.58881772
205123_s_at	MSANTD3-TMEFF1///TMEFF1	1.95E-13	1.74E-11	3.4087543	11.459459	20.57675597
222772_at	MYEF2	1.96E-13	1.74E-11	2.4550469	11.458746	20.57502532
225776_at	RBMS2	1.98E-13	1.76E-11	-2.6247988	-11.453397	20.56203258
205347_s_at	TMSB15B///TMSB15A	1.98E-13	1.76E-11	5.0832058	11.45323	20.56162559
242500_at		1.99E-13	1.76E-11	-2.2890738	-11.452393	20.55959348
215918_s_at	SPTBN1	1.99E-13	1.76E-11	-2.6783176	-11.452335	20.55945215
227138_at	CRTAP	2.00E-13	1.77E-11	-1.2759718	-11.449364	20.55223284
239082_at	FZD3	2.01E-13	1.77E-11	2.2187216	11.446944	20.54635171
224752_at	LOC101930655///C7orf73	2.09E-13	1.84E-11	1.3072419	11.432001	20.51002246
235425_at	SGO2	2.09E-13	1.84E-11	2.5817724	11.431788	20.5095058
205392_s_at	CCL15-CCL14///CCL14	2.11E-13	1.85E-11	-3.782698	-11.428128	20.50060288
226380_at	PTPN21	2.14E-13	1.87E-11	-2.8589622	-11.421475	20.48441545
AFFX-HUMGAPDH/M33197_3_at	GAPDH	2.14E-13	1.87E-11	0.9493625	11.421272	20.48392029
221261_x_at	SNORA11E///SNORA11D///MAGED4///MAGED4B	2.17E-13	1.90E-11	3.2390235	11.415143	20.46900222
228597_at	MIS18A	2.18E-13	1.90E-11	2.3790565	11.413509	20.46502504
218757_s_at	UPF3B	2.19E-13	1.91E-11	2.0491679	11.411529	20.46020425
204795_at	PRR3	2.23E-13	1.94E-11	1.2770332	11.4054	20.44527812
202994_s_at	FBLN1	2.23E-13	1.94E-11	-3.1797012	-11.404115	20.44214796
203022_at	RNASEH2A	2.24E-13	1.94E-11	3.1329263	11.402663	20.43861078
210762_s_at	DLC1	2.29E-13	1.98E-11	-3.3101244	-11.394556	20.41885941
222024_s_at	AKAP13	2.30E-13	1.98E-11	-2.1055558	-11.392873	20.41475661
205125_at	PLCD1	2.30E-13	1.99E-11	-1.0266493	-11.391858	20.41228338
221436_s_at	CDCA3	2.33E-13	2.01E-11	2.7776891	11.386905	20.40020833
209335_at	DCN	2.38E-13	2.04E-11	-4.1014606	-11.378994	20.38091751
201584_s_at	DDX39A	2.41E-13	2.07E-11	2.0488132	11.373789	20.36821937
218211_s_at	MLPH	2.41E-13	2.07E-11	-3.0213301	-11.372676	20.36550362
201697_s_at	DNMT1	2.43E-13	2.08E-11	1.6030155	11.369765	20.35840071
205730_s_at	ABLIM3	2.43E-13	2.08E-11	-1.7783983	-11.369052	20.35666043
235170_at	ZNF92	2.45E-13	2.09E-11	2.0728847	11.366823	20.35122093
221870_at	EHD2	2.46E-13	2.10E-11	-1.9384947	-11.364497	20.34554374
207122_x_at	SULT1A2	2.52E-13	2.14E-11	-1.765801	-11.35536	20.32323289
224895_at	YAP1	2.55E-13	2.16E-11	-3.1025847	-11.350504	20.31137174
207547_s_at	FAM107A	2.59E-13	2.19E-11	-2.3225573	-11.344469	20.29662736
223631_s_at	C19orf33	2.59E-13	2.19E-11	-4.2792669	-11.34374	20.29484722
213800_at	CFH	2.62E-13	2.21E-11	-3.6195689	-11.339361	20.28414493
201373_at	PLEC	2.73E-13	2.31E-11	-1.2458835	-11.32186	20.24134525
218096_at	AGPAT5	2.77E-13	2.34E-11	2.3504123	11.31593	20.22683578
236312_at	MAD2L1	2.83E-13	2.38E-11	1.8877475	11.307235	20.20554889
220037_s_at	LYVE1	2.86E-13	2.40E-11	-3.1091639	-11.304206	20.19813164
203517_at	MTX2	2.92E-13	2.45E-11	1.1633051	11.295405	20.17657463
204649_at	TROAP	2.93E-13	2.46E-11	2.6978028	11.293306	20.17142984
219909_at	MMP28	2.95E-13	2.46E-11	-2.5725881	-11.291369	20.16668338
222043_at	CLU	2.96E-13	2.47E-11	-4.5214163	-11.289681	20.16254724
229887_at	ALS2CL	3.00E-13	2.50E-11	-1.1461603	-11.284788	20.15055323
218995_s_at	EDN1	3.02E-13	2.51E-11	-2.9014121	-11.281013	20.14129885
235279_at	PARVA	3.03E-13	2.51E-11	-1.3606191	-11.280097	20.13905268
240929_at	RBPMS-AS1	3.03E-13	2.51E-11	-1.7166442	-11.279945	20.13867839
229308_at	ANKRD29	3.10E-13	2.56E-11	-3.5679557	-11.271367	20.11763868
229529_at	TCF21	3.10E-13	2.57E-11	-2.7476902	-11.270573	20.11569304
210119_at	KCNJ15	3.23E-13	2.67E-11	-3.8524928	-11.25375	20.07439951
206377_at	FOXF2	3.23E-13	2.67E-11	-2.741971	-11.253697	20.07426951
202861_at	MIR6883///PER1	3.25E-13	2.67E-11	-2.2910432	-11.251682	20.06932124
203904_x_at	CD82	3.25E-13	2.67E-11	-1.2804427	-11.251281	20.06833665
1556421_at	C8orf34-AS1	3.26E-13	2.68E-11	-2.4414088	-11.250377	20.06611624
205024_s_at	RAD51	3.31E-13	2.71E-11	2.3984034	11.244546	20.05179425
231817_at	USP53	3.35E-13	2.74E-11	-1.9460458	-11.239729	20.03995585
204240_s_at	SMC2	3.42E-13	2.79E-11	2.5700769	11.230719	20.01780988
201904_s_at	CTDSPL	3.42E-13	2.79E-11	-2.0325043	-11.230551	20.01739675
233947_s_at	TBX5-AS1	3.44E-13	2.79E-11	-2.8860951	-11.229131	20.01390634
206091_at	MATN3	3.44E-13	2.79E-11	-1.6125842	-11.228971	20.01351235
231001_at	FIBIN	3.44E-13	2.79E-11	-2.3780943	-11.228854	20.01322351
213253_at	SMC2	3.45E-13	2.80E-11	2.2639074	11.227666	20.0103021
204886_at	PLK4	3.45E-13	2.80E-11	2.1735289	11.227415	20.00968716
229307_at	ANKRD28	3.47E-13	2.81E-11	-2.0278845	-11.225153	20.00412339
235754_at	HFE	3.48E-13	2.81E-11	-1.3052311	-11.224143	20.0016386
212822_at	HEG1	3.51E-13	2.83E-11	-2.4295579	-11.221013	19.99394092
221019_s_at	COLEC12	3.53E-13	2.84E-11	-3.718379	-11.218512	19.98778658
204768_s_at	FEN1	3.54E-13	2.84E-11	2.8184263	11.217074	19.98425033
213381_at	VSTM4	3.54E-13	2.84E-11	-1.3455361	-11.216773	19.98351016
203615_x_at	SULT1A1	3.58E-13	2.87E-11	-1.8481474	-11.212811	19.9737607
219869_s_at	SLC39A8	3.58E-13	2.87E-11	-4.4066783	-11.212054	19.97189661
218204_s_at	FYCO1	3.60E-13	2.88E-11	-2.1658728	-11.210443	19.96793198
226728_at	SLC27A1	3.62E-13	2.89E-11	-1.2818681	-11.207831	19.96150353
220840_s_at	C1orf112	3.68E-13	2.93E-11	2.3315165	11.201482	19.94586987
209026_x_at	TUBB	3.69E-13	2.94E-11	1.6672566	11.200355	19.94309591
206271_at	TLR3	3.70E-13	2.94E-11	-2.3242048	-11.198692	19.93900062
203276_at	LMNB1	3.74E-13	2.97E-11	2.8384174	11.195115	19.93018958
200052_s_at	ILF2	3.74E-13	2.97E-11	1.569606	11.19457	19.92884753
218979_at	RMI1	3.80E-13	3.00E-11	2.1307021	11.188422	19.9137004
232331_at		3.80E-13	3.00E-11	-1.4154236	-11.1881	19.91290489
225455_at	TADA1	3.84E-13	3.03E-11	1.571678	11.184273	19.9034751
239704_at	RNF144B	4.05E-13	3.19E-11	-1.2088531	-11.162677	19.85021497
226846_at	PHYHD1	4.05E-13	3.19E-11	-2.2419525	-11.162668	19.85019096
203323_at	CAV2	4.10E-13	3.22E-11	-4.0762375	-11.158036	19.83875971
201839_s_at	EPCAM	4.12E-13	3.23E-11	1.2479113	11.155654	19.83288099
205830_at	CLGN	4.17E-13	3.27E-11	3.5406092	11.151069	19.82156147
209832_s_at	CDT1	4.28E-13	3.35E-11	2.384608	11.140116	19.79450766
218349_s_at	ZWILCH	4.41E-13	3.44E-11	2.1033397	11.128605	19.76605957
236600_at	SPG20	4.44E-13	3.47E-11	-1.8298131	-11.125194	19.75762856
219311_at	CEP76	4.52E-13	3.52E-11	1.6741874	11.118698	19.74156211
211042_x_at	MIR6756///MCAM	4.52E-13	3.52E-11	2.3439677	11.118319	19.74062605
210766_s_at	CSE1L	4.56E-13	3.54E-11	1.3843341	11.114805	19.7319331
200040_at	KHDRBS1	4.57E-13	3.54E-11	0.8330103	11.114244	19.73054384
225716_at	BRI3BP	4.65E-13	3.60E-11	2.1763656	11.106989	19.71259326
211714_x_at	TUBB	4.66E-13	3.61E-11	1.5949148	11.105774	19.709584
204997_at	GPD1	4.71E-13	3.63E-11	-1.4932207	-11.10217	19.70066398
227848_at	PEBP4	4.73E-13	3.65E-11	-5.034757	-11.10019	19.69576106
212196_at	IL6ST	4.76E-13	3.67E-11	-2.2384103	-11.097659	19.68949571
203059_s_at	PAPSS2	4.81E-13	3.70E-11	-2.08816	-11.093582	19.67939772
215942_s_at	GTSE1	4.83E-13	3.71E-11	3.3202806	11.092005	19.67549325
203967_at	CDC6	4.87E-13	3.73E-11	3.2715648	11.088729	19.66737658
226456_at	RMI2	4.91E-13	3.76E-11	2.9638508	11.085128	19.65845563
214170_x_at	FH	5.00E-13	3.82E-11	1.0388039	11.078148	19.64115583
201896_s_at	PSRC1	5.00E-13	3.82E-11	2.6976326	11.077599	19.63979672
210871_x_at	SSX2IP	5.02E-13	3.83E-11	2.4037538	11.07628	19.63652611
219866_at	CLIC5	5.26E-13	4.01E-11	-3.7335228	-11.057167	19.58911913
222752_s_at	TMEM206	5.31E-13	4.04E-11	1.8983975	11.053802	19.58076874
227995_at	PLXDC2	5.49E-13	4.17E-11	-2.293432	-11.040672	19.54816874
208704_x_at	APLP2	5.52E-13	4.19E-11	-1.6261028	-11.038004	19.54153969
239849_at		5.54E-13	4.19E-11	-2.5766592	-11.036864	19.53870869
215185_at	LINC00963	5.54E-13	4.19E-11	-1.6559369	-11.036649	19.53817452
209470_s_at	GPM6A	5.58E-13	4.21E-11	-4.5568612	-11.034003	19.53160071
236026_at	GPATCH2	5.66E-13	4.27E-11	1.6843335	11.02835	19.51755184
201273_s_at	SRP9	5.82E-13	4.38E-11	0.9596468	11.016955	19.48922304
227350_at	HELLS	5.84E-13	4.39E-11	2.9599526	11.015578	19.48579733
205082_s_at	AOX1	5.88E-13	4.42E-11	-1.8549174	-11.012557	19.47828344
243636_s_at		6.01E-13	4.51E-11	-1.5752964	-11.00425	19.45761525
200910_at	LOC101927137///CCT3	6.06E-13	4.54E-11	1.3110897	11.000895	19.44926691
215059_at		6.13E-13	4.58E-11	-4.2811718	-10.996268	19.43774803
220266_s_at	KLF4	6.14E-13	4.59E-11	-2.8408434	-10.995469	19.43575921
224822_at	DLC1	6.15E-13	4.59E-11	-3.3371757	-10.994602	19.43360026
202420_s_at	DHX9	6.20E-13	4.62E-11	0.9260204	10.991624	19.42618547
221841_s_at	KLF4	6.22E-13	4.63E-11	-3.4137939	-10.990103	19.42239721
213974_at	ADAMTSL3	6.29E-13	4.67E-11	-2.5728875	-10.986207	19.41269207
201558_at	RAE1	6.36E-13	4.72E-11	1.5833029	10.981438	19.40081289
216264_s_at	LAMB2	6.40E-13	4.74E-11	-1.9467598	-10.979098	19.39498186
242541_at	ABCA9	6.48E-13	4.79E-11	-1.8056897	-10.974273	19.38295526
212647_at	RRAS	6.51E-13	4.80E-11	-2.5787074	-10.971944	19.37715125
225482_at	KIF1A	6.52E-13	4.80E-11	3.1572874	10.97181	19.37681703
202487_s_at	H2AFV	6.52E-13	4.80E-11	1.5753954	10.971617	19.37633607
213541_s_at	ERG	6.60E-13	4.85E-11	-2.4597537	-10.966958	19.3647193
203571_s_at	ADIRF	6.63E-13	4.87E-11	-3.543892	-10.965098	19.36008153
1557136_at	ATP13A4	6.80E-13	4.98E-11	-2.227531	-10.954946	19.33475711
221970_s_at	NOL11	6.80E-13	4.98E-11	1.0604024	10.954845	19.33450443
226160_at	H6PD	6.80E-13	4.98E-11	-1.488489	-10.954632	19.33397319
222848_at	CENPK	6.83E-13	4.99E-11	3.1519937	10.953223	19.33045675
1554043_a_at		6.84E-13	4.99E-11	1.7710739	10.952617	19.3289457
209657_s_at	HSF2	6.91E-13	5.03E-11	1.6236164	10.948563	19.3188275
229886_at	C5orf34	6.99E-13	5.09E-11	2.7288573	10.943613	19.30647077
206453_s_at	NDRG2	7.06E-13	5.13E-11	-2.7617028	-10.939662	19.29660636
206049_at	SELP	7.09E-13	5.15E-11	-2.166323	-10.938005	19.29246746
221667_s_at	HSPB8	7.11E-13	5.15E-11	-3.0175258	-10.937167	19.29037356
209709_s_at	HMMR	7.26E-13	5.26E-11	3.2528093	10.92862	19.26902315
203780_at	MPZL2	7.28E-13	5.26E-11	-2.8845073	-10.92781	19.2670001
213523_at	CCNE1	7.31E-13	5.28E-11	2.6219052	10.925878	19.26217281
206496_at	FMO3	7.36E-13	5.31E-11	-2.6592569	-10.923117	19.25527235
228434_at	BTNL9	7.42E-13	5.35E-11	-3.277769	-10.9197	19.24673017
201425_at	ALDH2	7.47E-13	5.38E-11	-2.6097728	-10.91707	19.24015643
238017_at	SDR16C5	7.49E-13	5.38E-11	-4.6807288	-10.916127	19.23779876
223395_at	ABI3BP	7.60E-13	5.45E-11	-3.7208613	-10.91054	19.22382685
232488_at	PHYKPL	7.77E-13	5.57E-11	-1.1302344	-10.901387	19.20092998
212023_s_at	MKI67	7.87E-13	5.63E-11	2.8631077	10.896479	19.18864508
200934_at	DEK	7.88E-13	5.63E-11	1.3574222	10.896223	19.18800623
210139_s_at	PMP22	8.04E-13	5.74E-11	-2.683685	-10.887992	19.16739901
209302_at	POLR2H	8.07E-13	5.75E-11	1.4827727	10.886715	19.16420229
231925_at	P2RY1	8.11E-13	5.77E-11	-2.3851597	-10.884504	19.15866501
230830_at	SLC51B	8.13E-13	5.78E-11	-1.3567467	-10.8837	19.1566512
205235_s_at	KIF20B	8.13E-13	5.78E-11	1.3286722	10.883402	19.15590338
228444_at	ARRB1	8.25E-13	5.84E-11	-2.1646791	-10.877966	19.14228562
225618_at	ARHGAP27	8.25E-13	5.84E-11	-1.3001328	-10.877702	19.14162609
232027_at	SYNE1	8.44E-13	5.97E-11	-1.3469017	-10.86882	19.11936791
223570_at	MCM10	8.46E-13	5.97E-11	2.1335557	10.867829	19.11688294
235572_at	SPC24	8.47E-13	5.97E-11	1.9535312	10.867442	19.11591375
214798_at	ATP2C2	8.50E-13	5.99E-11	-1.4121758	-10.865855	19.11193369
226103_at	NEXN	8.57E-13	6.03E-11	-3.0454951	-10.862438	19.10336694
217746_s_at	PDCD6IP	8.63E-13	6.06E-11	-1.0769435	-10.859995	19.09724081
206702_at	TEK	8.72E-13	6.12E-11	-3.233099	-10.855889	19.08694251
229404_at	TWIST2	8.82E-13	6.18E-11	-1.7138411	-10.851147	19.07504673
227334_at	USP54	8.86E-13	6.20E-11	-1.5322627	-10.84964	19.07126701
213009_s_at	TRIM37	9.01E-13	6.30E-11	1.4431396	10.842755	19.05398798
203017_s_at	SSX2IP	9.03E-13	6.30E-11	2.2300697	10.842055	19.0522308
223062_s_at	PSAT1	9.03E-13	6.30E-11	3.6698842	10.841774	19.0515261
202149_at	NEDD9	9.21E-13	6.41E-11	-3.5814582	-10.834185	19.03247097
217730_at	MIR6513///TMBIM1	9.25E-13	6.44E-11	-1.982197	-10.832178	19.02743071
232122_s_at	VEPH1	9.36E-13	6.50E-11	-3.7036167	-10.827663	19.01609114
202200_s_at	SRPK1	9.49E-13	6.59E-11	1.490323	10.822138	19.00220878
224578_at	RCC2	9.64E-13	6.68E-11	1.7226101	10.815975	18.98671866
244358_at		9.69E-13	6.71E-11	-1.9597691	-10.813917	18.98154607
217852_s_at	ARL8B	9.73E-13	6.73E-11	-0.9630855	-10.812242	18.9773353
228245_s_at	LOC100509445///LOC728715///OVOS///OVOS2	1.01E-12	6.95E-11	4.0836135	10.79867	18.94320153
208790_s_at	PTRF	1.01E-12	6.97E-11	-2.1501922	-10.797223	18.93956047
218901_at	PLSCR4	1.01E-12	6.97E-11	-2.5338005	-10.796869	18.93867061
223290_at	PDXP///SH3BP1	1.01E-12	6.97E-11	2.180454	10.795862	18.93613738
203564_at	FANCG	1.02E-12	6.99E-11	2.1672702	10.794285	18.9321681
1553102_a_at	CCDC69	1.03E-12	7.04E-11	-2.7856485	-10.791365	18.92481992
201041_s_at	DUSP1	1.04E-12	7.10E-11	-3.2192884	-10.78748	18.91503975
230319_at		1.04E-12	7.14E-11	-5.2092505	-10.784859	18.90844193
243259_at	ATXN7	1.05E-12	7.16E-11	-1.0103486	-10.782909	18.90353122
202180_s_at	MVP	1.07E-12	7.30E-11	-1.9671427	-10.775082	18.88381778
208892_s_at	DUSP6	1.08E-12	7.39E-11	-2.5063075	-10.769682	18.87021263
223313_s_at	SNORA11E///SNORA11D///MAGED4///MAGED4B	1.09E-12	7.44E-11	2.9633911	10.766154	18.86132205
212621_at	NEMP1	1.11E-12	7.53E-11	1.6863503	10.760956	18.84822164
209821_at	IL33	1.12E-12	7.64E-11	-3.3400802	-10.754879	18.83289806
1557938_s_at	PTRF	1.13E-12	7.69E-11	-2.0970968	-10.751624	18.82468854
204048_s_at	PHACTR2	1.14E-12	7.70E-11	-2.4205208	-10.750395	18.82158934
223232_s_at	CGN	1.14E-12	7.70E-11	-1.5923488	-10.750332	18.8214301
224320_s_at	MCM8	1.14E-12	7.70E-11	2.2279962	10.74975	18.81996274
219213_at	JAM2	1.14E-12	7.71E-11	-2.4880097	-10.749089	18.81829476
214203_s_at	LOC102724788///PRODH	1.17E-12	7.86E-11	-1.546839	-10.740872	18.79756119
201477_s_at	RRM1	1.17E-12	7.86E-11	1.915997	10.740045	18.79547603
228094_at	JAML	1.20E-12	8.03E-11	-2.4054427	-10.730946	18.77250475
1555867_at	GNG4	1.20E-12	8.03E-11	5.2028635	10.73074	18.77198493
1554271_a_at	CENPL	1.20E-12	8.07E-11	2.4463181	10.728553	18.76646277
238332_at	ANKRD29	1.21E-12	8.10E-11	-3.6419075	-10.726336	18.76086384
204675_at	SRD5A1	1.21E-12	8.12E-11	3.059213	10.725208	18.75801634
229331_at	SPATA18	1.24E-12	8.28E-11	-3.2054304	-10.716858	18.73691983
1559571_a_at	ATP13A4	1.29E-12	8.60E-11	-1.4774305	-10.701539	18.69819637
225777_at	SAPCD2	1.30E-12	8.65E-11	2.1708782	10.698753	18.69115096
204124_at	SLC34A2	1.30E-12	8.66E-11	-4.5818699	-10.697546	18.68809656
212021_s_at	MKI67	1.31E-12	8.70E-11	2.7378761	10.695136	18.68200109
219747_at	NDNF	1.31E-12	8.70E-11	-4.4723364	-10.694899	18.68140194
231785_at	CGB7///NTF4	1.32E-12	8.74E-11	-0.8992682	-10.692472	18.67526014
225314_at	OCIAD2	1.34E-12	8.86E-11	1.7157999	10.686141	18.65924033
205436_s_at	H2AFX	1.34E-12	8.86E-11	2.5048913	10.686091	18.65911288
212040_at	TGOLN2	1.35E-12	8.90E-11	-1.5250487	-10.684029	18.6538951
229934_at		1.35E-12	8.94E-11	-1.7367494	-10.681794	18.64823841
229551_x_at	ZNF367	1.36E-12	8.98E-11	3.3903348	10.679552	18.64256081
201479_at	MIR664B///SNORA56///DKC1	1.37E-12	9.00E-11	1.7699854	10.678424	18.63970507
206658_at	UPK3B	1.37E-12	9.03E-11	-3.4325214	-10.676574	18.63502026
230711_at		1.38E-12	9.04E-11	-2.4476438	-10.67538	18.6319976
204835_at	POLA1	1.40E-12	9.16E-11	1.7092856	10.669373	18.61678249
226473_at	CBX2	1.40E-12	9.16E-11	3.188099	10.66935	18.61672375
207830_s_at	PPP1R8	1.40E-12	9.18E-11	0.8938334	10.66803	18.61337918
211318_s_at	RAE1	1.41E-12	9.23E-11	1.64238	10.665336	18.60655626
201555_at	MCM3	1.42E-12	9.26E-11	1.8213354	10.663881	18.60286952
211922_s_at	CAT	1.42E-12	9.26E-11	-2.0791728	-10.663067	18.60080624
209437_s_at	SPON1	1.42E-12	9.27E-11	-1.8038213	-10.66247	18.59929173
218209_s_at	RPRD1A	1.44E-12	9.36E-11	1.4935353	10.657883	18.58766643
226519_s_at	PHYKPL	1.44E-12	9.36E-11	-1.4448077	-10.657708	18.5872249
209267_s_at	SLC39A8	1.45E-12	9.40E-11	-4.5120008	-10.655411	18.58140133
224339_s_at	ANGPTL1	1.46E-12	9.46E-11	-1.7820126	-10.652472	18.57395066
229538_s_at	IQGAP3	1.46E-12	9.46E-11	2.4450849	10.651869	18.57242071
218888_s_at	NETO2	1.47E-12	9.51E-11	2.5982859	10.649507	18.56643172
201761_at	MTHFD2	1.47E-12	9.53E-11	2.0282031	10.648158	18.56301086
203019_x_at	SSX2IP	1.48E-12	9.53E-11	2.3843946	10.647592	18.56157459
201531_at	ZFP36	1.48E-12	9.56E-11	-3.357372	-10.646133	18.55787395
207334_s_at	TGFBR2	1.49E-12	9.57E-11	-1.8623696	-10.645335	18.55585212
208248_x_at	APLP2	1.49E-12	9.58E-11	-1.5477308	-10.644142	18.55282626
211695_x_at	MUC1	1.49E-12	9.58E-11	-2.4430338	-10.643734	18.55178949
205236_x_at	SOD3	1.50E-12	9.66E-11	-2.1117733	-10.640246	18.54294154
229011_at	EMP1	1.51E-12	9.70E-11	-2.3306765	-10.637947	18.53710962
235670_at	STX11	1.52E-12	9.72E-11	-3.4615731	-10.636651	18.53381996
32811_at	MYO1C	1.52E-12	9.74E-11	-1.1045638	-10.635429	18.53071998
237400_at	ATP5S	1.57E-12	1.00E-10	-2.22506	-10.623973	18.50163906
213048_s_at	SET	1.58E-12	1.01E-10	1.2986366	10.62223	18.49721201
213453_x_at	GAPDH	1.58E-12	1.01E-10	1.0041977	10.621397	18.49509668
219502_at	NEIL3	1.60E-12	1.02E-10	2.2162332	10.615121	18.47915486
209488_s_at	RBPMS	1.61E-12	1.02E-10	-2.1719384	-10.613835	18.47588888
212022_s_at	MKI67	1.62E-12	1.03E-10	2.8685112	10.611064	18.46884845
214933_at	LOC100507353///CACNA1A	1.63E-12	1.03E-10	4.1168778	10.610064	18.46630531
227417_at	2-Mar	1.64E-12	1.04E-10	-2.238983	-10.607049	18.45864444
200631_s_at	SETSIP///SET	1.65E-12	1.05E-10	0.8499342	10.60305	18.44847919
227399_at	VGLL3	1.68E-12	1.06E-10	-2.8065788	-10.597214	18.43364071
213520_at	RECQL4	1.70E-12	1.07E-10	1.5366659	10.59354	18.42429759
231827_at		1.70E-12	1.07E-10	1.0936639	10.593193	18.42341693
236065_at		1.70E-12	1.07E-10	-3.2564875	-10.591787	18.41983908
223233_s_at	CGN	1.71E-12	1.07E-10	-1.7957262	-10.590439	18.41641032
205846_at	PTPRB	1.72E-12	1.08E-10	-2.7145463	-10.587838	18.40979377
212886_at	CCDC69	1.72E-12	1.08E-10	-2.416229	-10.587447	18.40880033
227066_at	MOB3C	1.72E-12	1.08E-10	-1.5386804	-10.586837	18.40724629
228339_at	ECSCR	1.72E-12	1.08E-10	-2.2686728	-10.58681	18.40717794
205167_s_at	CDC25C	1.72E-12	1.08E-10	2.2541019	10.58678	18.40710312
219580_s_at	TMC5	1.72E-12	1.08E-10	-3.750548	-10.586724	18.40696029
208983_s_at	PECAM1	1.74E-12	1.09E-10	-2.7860947	-10.582712	18.39675097
212581_x_at	GAPDH	1.75E-12	1.09E-10	0.9607605	10.581861	18.39458572
234936_s_at	CC2D2A	1.75E-12	1.09E-10	-1.6116697	-10.580661	18.39153093
218542_at	CEP55	1.75E-12	1.09E-10	3.7237365	10.580181	18.39030919
219990_at	E2F8	1.76E-12	1.09E-10	3.1545201	10.579923	18.38965312
212975_at	DENND3	1.76E-12	1.09E-10	-1.9350712	-10.579882	18.38955018
230250_at	PTPRB	1.77E-12	1.10E-10	-3.3912677	-10.576147	18.38004236
220634_at	TBX4	1.78E-12	1.10E-10	-1.4818391	-10.573747	18.37393312
201111_at	CSE1L	1.79E-12	1.11E-10	1.7822569	10.571139	18.36729255
212843_at	NCAM1	1.80E-12	1.11E-10	4.1706965	10.569884	18.36409654
203968_s_at	CDC6	1.80E-12	1.11E-10	2.9025063	10.569251	18.36248409
1556364_at	ADAMTS9-AS2	1.81E-12	1.12E-10	-1.8680446	-10.567603	18.35828747
209373_at	MALL	1.84E-12	1.14E-10	-3.4330127	-10.560668	18.34062131
210471_s_at	KCNAB1	1.86E-12	1.14E-10	-1.4397097	-10.557266	18.33195495
232267_at	ADGRD1	1.87E-12	1.15E-10	-3.1505274	-10.554648	18.32528091
209676_at	TFPI	1.87E-12	1.15E-10	-3.3008916	-10.554549	18.32503052
219957_at	RUFY2	1.87E-12	1.15E-10	-2.5349929	-10.554356	18.32453675
213993_at	SPON1	1.89E-12	1.16E-10	-2.3334539	-10.550295	18.31418831
227113_at	ADHFE1	1.91E-12	1.17E-10	-1.2643902	-10.546777	18.30521941
223274_at	TCF19	1.95E-12	1.19E-10	2.7301305	10.539716	18.28721221
229127_at	JAM2	1.95E-12	1.19E-10	-2.8351531	-10.538031	18.28291435
204709_s_at	KIF23	1.96E-12	1.20E-10	3.2030998	10.536476	18.27894914
212064_x_at	MAZ	1.96E-12	1.20E-10	1.4582827	10.535999	18.27773049
215039_at	LINC01140	1.99E-12	1.21E-10	-1.8235545	-10.531587	18.26647488
213317_at	CLIC5	1.99E-12	1.21E-10	-4.7877211	-10.531003	18.26498504
206550_s_at	NUP155	2.02E-12	1.22E-10	2.0363782	10.525535	18.25103038
228111_s_at	DNAH1	2.02E-12	1.23E-10	-1.3838214	-10.524379	18.24807861
235427_at	CFLAR	2.03E-12	1.23E-10	-2.1662889	-10.523511	18.24586397
212510_at	GPD1L	2.06E-12	1.25E-10	-1.9280653	-10.51719	18.22972458
212099_at	RHOB	2.10E-12	1.27E-10	-1.9629194	-10.510465	18.21254862
215143_at	DPY19L2P2	2.11E-12	1.27E-10	3.0936141	10.508361	18.20717381
201773_at	ADNP	2.11E-12	1.27E-10	1.1595898	10.507946	18.20611562
201774_s_at	NCAPD2	2.11E-12	1.27E-10	2.1728297	10.507252	18.20434062
219427_at	FAT4	2.15E-12	1.29E-10	-2.1352157	-10.501254	18.18901439
1555236_a_at	PGC	2.15E-12	1.29E-10	-4.1650087	-10.499946	18.18567179
201148_s_at	TIMP3	2.18E-12	1.31E-10	-2.4147569	-10.496042	18.17569242
241459_at		2.18E-12	1.31E-10	-2.714195	-10.495757	18.17496357
1553015_a_at	RECQL4	2.21E-12	1.32E-10	1.3646472	10.489724	18.15953941
240245_at		2.23E-12	1.33E-10	-2.1571386	-10.486274	18.15071621
225380_at	PKDCC	2.24E-12	1.34E-10	-1.9399334	-10.485385	18.14844325
226625_at	TGFBR3	2.24E-12	1.34E-10	-2.8654416	-10.484826	18.14701333
203726_s_at	LAMA3	2.25E-12	1.34E-10	-2.3755609	-10.482272	18.14047862
211549_s_at	HPGD	2.31E-12	1.38E-10	-3.5132805	-10.472665	18.11589577
204389_at	MAOA	2.32E-12	1.38E-10	-2.6888308	-10.470977	18.11157611
206324_s_at	DAPK2	2.34E-12	1.39E-10	-1.5068496	-10.468433	18.10506246
204223_at	PRELP	2.35E-12	1.39E-10	-2.602289	-10.466613	18.10040394
203108_at	GPRC5A	2.35E-12	1.39E-10	-4.9841583	-10.46587	18.09850057
227085_at	H2AFV	2.36E-12	1.40E-10	1.4390758	10.464977	18.09621359
204906_at	RPS6KA2	2.36E-12	1.40E-10	-1.5856265	-10.464488	18.09496203
204049_s_at	PHACTR2	2.37E-12	1.40E-10	-2.456262	-10.462426	18.08968216
215380_s_at	GGCT	2.38E-12	1.40E-10	1.5180651	10.461678	18.08776543
203015_s_at	SSX2IP	2.38E-12	1.40E-10	2.0891981	10.461577	18.08750701
208866_at	CSNK1A1	2.41E-12	1.42E-10	-1.4328895	-10.45667	18.07493999
202246_s_at	CDK4	2.41E-12	1.42E-10	1.6119782	10.456391	18.07422601
200983_x_at	CD59	2.42E-12	1.42E-10	-1.8197487	-10.454263	18.06877333
204955_at	SRPX	2.43E-12	1.42E-10	-3.3040424	-10.45328	18.06625372
228153_at	RNF144B	2.43E-12	1.42E-10	-2.2300169	-10.453151	18.06592538
201947_s_at	CCT2	2.43E-12	1.43E-10	1.2851009	10.45232	18.0637952
213994_s_at	SPON1	2.47E-12	1.44E-10	-2.8513415	-10.447115	18.05045688
218934_s_at	HSPB7	2.47E-12	1.45E-10	-1.2806608	-10.445962	18.04750169
37384_at	PPM1F	2.49E-12	1.45E-10	-1.2840188	-10.444202	18.04299081
223690_at	LTBP2	2.52E-12	1.47E-10	-2.4455712	-10.438543	18.02848264
202820_at	AHR	2.54E-12	1.48E-10	-2.2701042	-10.43622	18.02252651
204735_at	PDE4A	2.57E-12	1.49E-10	-1.9895882	-10.431523	18.01047909
226927_at	C12orf73	2.58E-12	1.50E-10	1.2777464	10.430346	18.00746152
201693_s_at	EGR1	2.60E-12	1.51E-10	-3.6174375	-10.426261	17.99697924
201432_at	CAT	2.60E-12	1.51E-10	-1.8933639	-10.42619	17.99679748
208703_s_at	APLP2	2.62E-12	1.52E-10	-1.845935	-10.424076	17.99137387
239273_s_at	MMP28	2.62E-12	1.52E-10	-2.420931	-10.423168	17.98904514
228770_at	GPR146	2.62E-12	1.52E-10	-1.9534015	-10.423011	17.9886412
236236_at	WNK3	2.63E-12	1.52E-10	2.4888616	10.422611	17.9876139
203499_at	EPHA2	2.65E-12	1.53E-10	-2.053133	-10.419661	17.98004475
202551_s_at	LOC101929500///CRIM1	2.66E-12	1.53E-10	-2.7388428	-10.418381	17.9767592
228698_at	SOX7	2.66E-12	1.53E-10	-2.7053531	-10.417248	17.97384997
223315_at	NTN4	2.70E-12	1.55E-10	-3.2409818	-10.411838	17.95996175
203389_at	KIF3C	2.74E-12	1.58E-10	1.2395637	10.405766	17.94436676
208981_at	PECAM1	2.76E-12	1.58E-10	-2.5973283	-10.403685	17.9390236
219529_at	CLIC3	2.77E-12	1.59E-10	-4.1366576	-10.401659	17.93381764
202613_at	CTPS1	2.79E-12	1.60E-10	2.0753426	10.398846	17.92659012
209369_at	ANXA3	2.79E-12	1.60E-10	-5.0072555	-10.398738	17.92631412
202674_s_at	LMO7	2.80E-12	1.60E-10	-2.7203967	-10.398201	17.92493384
39249_at	AQP3	2.83E-12	1.62E-10	-2.1308113	-10.393448	17.91271895
1554572_a_at	SUV39H2	2.83E-12	1.62E-10	2.3591989	10.39327	17.91226083
207836_s_at	RBPMS	2.86E-12	1.63E-10	-1.9856379	-10.38984	17.90344603
1563111_a_at	PIGX	2.86E-12	1.63E-10	1.6524054	10.389761	17.90324176
221884_at	MECOM	2.87E-12	1.63E-10	-2.6897362	-10.388887	17.90099503
205019_s_at	VIPR1	2.87E-12	1.63E-10	-2.49958	-10.388651	17.9003903
1569477_at		2.87E-12	1.63E-10	-1.9664834	-10.387863	17.89836378
232056_at	SCEL	2.88E-12	1.63E-10	-4.4301185	-10.386708	17.89539399
212586_at	CAST	2.91E-12	1.65E-10	-1.9081242	-10.382904	17.88561194
226646_at	KLF2	2.96E-12	1.68E-10	-1.2071115	-10.376065	17.86802202
203186_s_at	S100A4	2.97E-12	1.68E-10	-3.5027199	-10.374768	17.86468751
1555889_a_at	CRTAP	3.03E-12	1.71E-10	-1.7419367	-10.367483	17.84594051
229518_at	FAM46B	3.03E-12	1.71E-10	-2.1114083	-10.366917	17.8444855
223244_s_at	NDUFA12	3.03E-12	1.71E-10	0.7573779	10.366822	17.8442391
219715_s_at	TDP1	3.05E-12	1.72E-10	1.6489031	10.365034	17.83963932
228854_at		3.07E-12	1.73E-10	-4.0483021	-10.362423	17.83291828
210004_at	OLR1	3.07E-12	1.73E-10	-4.8258788	-10.362143	17.8321967
206043_s_at	ATP2C2	3.07E-12	1.73E-10	-2.2350805	-10.361589	17.83077061
222738_at	WWC2///CLDN22	3.10E-12	1.74E-10	-2.545694	-10.357919	17.82132212
211270_x_at	PTBP1	3.11E-12	1.74E-10	0.9218572	10.35759	17.82047341
208766_s_at	HNRNPR	3.12E-12	1.75E-10	0.9519873	10.355898	17.81611706
202189_x_at	MIR4745///PTBP1	3.13E-12	1.75E-10	0.9370383	10.354549	17.81264432
225501_at	PHF6	3.14E-12	1.75E-10	1.5656689	10.353477	17.80988299
217398_x_at	GAPDH	3.14E-12	1.75E-10	0.9835196	10.352839	17.80824015
238541_at	C21orf58	3.15E-12	1.75E-10	1.4409943	10.352421	17.80716294
211548_s_at	HPGD	3.17E-12	1.76E-10	-4.7963155	-10.350374	17.80188924
210298_x_at	FHL1	3.19E-12	1.77E-10	-2.9549535	-10.347855	17.7954003
215184_at	DAPK2	3.19E-12	1.77E-10	-2.1887612	-10.347253	17.79384989
243172_at		3.31E-12	1.84E-10	-1.9186446	-10.333213	17.75766488
227512_at	MEX3A	3.34E-12	1.85E-10	2.2509764	10.329226	17.74738533
200750_s_at	RAN	3.38E-12	1.87E-10	1.3060167	10.324585	17.73541616
1557985_s_at	CEP78	3.49E-12	1.93E-10	1.2945104	10.31226	17.70361447
211450_s_at	MSH6	3.50E-12	1.93E-10	1.9076343	10.311293	17.70111849
200696_s_at	GSN	3.51E-12	1.93E-10	-2.1042569	-10.3107	17.69959004
1559605_a_at	LOC285043	3.51E-12	1.93E-10	-2.0058423	-10.31028	17.69850388
40665_at	FMO3	3.51E-12	1.93E-10	-3.2087184	-10.310109	17.69806252
203806_s_at	FANCA	3.51E-12	1.93E-10	1.5686316	10.310108	17.69806052
244026_at		3.51E-12	1.93E-10	-2.9882382	-10.310017	17.69782673
215706_x_at	ZYX	3.52E-12	1.94E-10	-1.8819794	-10.308883	17.69489956
204047_s_at	PHACTR2	3.53E-12	1.94E-10	-1.8535985	-10.308226	17.69320394
204695_at	CDC25A	3.56E-12	1.95E-10	2.2804678	10.304554	17.68372167
209161_at	PRPF4	3.64E-12	1.99E-10	1.2097143	10.296662	17.66334142
40524_at	PTPN21	3.64E-12	1.99E-10	-1.4809455	-10.295815	17.66115338
213493_at	SNED1	3.72E-12	2.03E-10	-0.8810452	-10.288054	17.6410996
226028_at	ROBO4	3.73E-12	2.04E-10	-2.6273616	-10.28714	17.63873884
225080_at	MYO1C	3.77E-12	2.06E-10	-1.8975778	-10.282677	17.62720452
38037_at	HBEGF	3.78E-12	2.06E-10	-2.7315524	-10.281377	17.62384192
213071_at	DPT	3.82E-12	2.08E-10	-2.780548	-10.277625	17.61414176
214505_s_at	FHL1	3.86E-12	2.10E-10	-2.9058236	-10.274153	17.60516322
225673_at	MYADM	3.87E-12	2.10E-10	-2.3326657	-10.272878	17.60186817
235439_at	RBMS2	3.89E-12	2.11E-10	-1.6750924	-10.271083	17.59722367
209387_s_at	TM4SF1	3.89E-12	2.11E-10	-2.8317652	-10.270496	17.59570702
209283_at	CRYAB	3.90E-12	2.11E-10	-2.1101706	-10.27006	17.59457715
218392_x_at	SFXN1	3.90E-12	2.11E-10	1.406968	10.269979	17.5943699
205085_at	ORC1	3.90E-12	2.11E-10	1.9473872	10.269249	17.59248017
201539_s_at	FHL1	3.92E-12	2.12E-10	-2.8735549	-10.267701	17.58847488
219761_at	CLEC1A	3.92E-12	2.12E-10	-1.9240344	-10.267336	17.58753094
204995_at	CDK5R1	3.94E-12	2.12E-10	4.1967705	10.265547	17.58290398
207153_s_at	GLMN	3.94E-12	2.12E-10	1.4098655	10.265393	17.58250419
227752_at	SPTLC3	4.00E-12	2.15E-10	-1.4022302	-10.260429	17.56965905
226101_at	PRKCE	4.02E-12	2.16E-10	-2.3141859	-10.257973	17.56330423
210078_s_at	KCNAB1	4.14E-12	2.23E-10	-2.2721671	-10.246267	17.53299567
202947_s_at	GYPC	4.17E-12	2.24E-10	-2.0168129	-10.243768	17.52652518
236262_at	MMRN2	4.19E-12	2.25E-10	-2.1564459	-10.242172	17.52238915
203729_at	EMP3	4.27E-12	2.29E-10	-2.4809448	-10.23484	17.5033933
206884_s_at	SCEL	4.29E-12	2.30E-10	-4.5694527	-10.232963	17.49852892
208982_at	PECAM1	4.32E-12	2.31E-10	-2.4845522	-10.230425	17.49195205
204020_at	PURA	4.33E-12	2.31E-10	-1.568194	-10.229047	17.48838032
204516_at	ATXN7	4.37E-12	2.33E-10	-1.4332535	-10.225939	17.48032279
223422_s_at	ARHGAP24	4.39E-12	2.34E-10	-1.6654347	-10.224267	17.47598854
226048_at	MAPK8	4.43E-12	2.36E-10	1.6777544	10.220345	17.46581725
211562_s_at	LMOD1	4.49E-12	2.39E-10	-1.0171064	-10.21573	17.45384709
204215_at	TMEM243	4.49E-12	2.39E-10	-1.7719932	-10.215065	17.45212435
216504_s_at	SLC39A8	4.53E-12	2.40E-10	-2.8208603	-10.212417	17.44525299
226132_s_at	MANEAL	4.57E-12	2.42E-10	3.2419778	10.208991	17.43636398
203279_at	EDEM1	4.59E-12	2.43E-10	-1.7683047	-10.207343	17.43208779
204748_at	PTGS2	4.59E-12	2.43E-10	-4.6407184	-10.206915	17.43097864
209434_s_at	PPAT	4.62E-12	2.44E-10	2.215854	10.20451	17.42473665
219152_at	PODXL2	4.66E-12	2.46E-10	2.0875205	10.201258	17.41629611
225373_at	C10orf54	4.72E-12	2.49E-10	-2.2180699	-10.196567	17.40411697
227480_at	SUSD2	4.75E-12	2.51E-10	-4.1932801	-10.193647	17.3965347
226346_at	MEX3A	4.77E-12	2.51E-10	2.7204817	10.192208	17.3927973
227983_at	RILPL2	4.82E-12	2.53E-10	-2.0555727	-10.188544	17.38327916
227838_at	UNC5C	4.84E-12	2.54E-10	-1.3940739	-10.187036	17.37936247
203914_x_at	HPGD	4.84E-12	2.54E-10	-4.6222767	-10.186582	17.37818318
215034_s_at	TM4SF1	4.86E-12	2.54E-10	-2.9928512	-10.184881	17.37376511
222250_s_at	INTS7	4.87E-12	2.54E-10	1.7680752	10.184659	17.37318731
201061_s_at	STOM	4.87E-12	2.54E-10	-2.4647757	-10.184446	17.37263335
204354_at	POT1	4.87E-12	2.54E-10	1.3617527	10.184444	17.37262854
234989_at	MIR612///NEAT1	4.87E-12	2.54E-10	-3.1031155	-10.184382	17.37246905
222559_s_at	RPRD1A	4.92E-12	2.57E-10	1.4200852	10.180055	17.36122352
203812_at	SLIT3	4.94E-12	2.58E-10	-1.591124	-10.178719	17.35775215
225310_at	LOC101928747///RBMX///SNORD61	4.97E-12	2.59E-10	1.4856872	10.176204	17.3512165
203779_s_at	MPZL2	5.00E-12	2.60E-10	-1.9630262	-10.174055	17.34563031
244677_at	MIR6883///PER1	5.02E-12	2.61E-10	-2.3012875	-10.172874	17.34256072
227970_at	GPR157	5.03E-12	2.62E-10	-1.8523007	-10.171753	17.33964624
1294_at	MIR5193///UBA7	5.09E-12	2.64E-10	-1.7374461	-10.167583	17.32880235
1557286_at		5.13E-12	2.66E-10	-1.0328839	-10.164001	17.31948755
242560_at	FANCD2	5.14E-12	2.66E-10	1.665139	10.16358	17.31839157
225239_at	MIR612///NEAT1	5.14E-12	2.66E-10	-3.1679118	-10.163455	17.31806724
224480_s_at	GPAT3	5.15E-12	2.66E-10	-2.3366723	-10.163103	17.31715299
205725_at	SCGB1A1	5.22E-12	2.70E-10	-6.9897566	-10.157464	17.30248348
203592_s_at	FSTL3	5.29E-12	2.73E-10	-1.6369131	-10.152248	17.2889099
228396_at	PRKG1	5.33E-12	2.75E-10	-2.0820375	-10.149875	17.28273356
211080_s_at	NEK2	5.36E-12	2.76E-10	2.9841538	10.147637	17.27690958
231772_x_at	CENPH	5.36E-12	2.76E-10	2.6758267	10.147367	17.27620684
219630_at	PDZK1IP1	5.37E-12	2.76E-10	-3.1244383	-10.147107	17.27552879
219436_s_at	EMCN	5.37E-12	2.76E-10	-2.8902161	-10.146725	17.27453484
1556601_a_at	SPATA13	5.38E-12	2.76E-10	-2.0733848	-10.145895	17.27237434
218864_at	TNS1	5.43E-12	2.78E-10	-1.5839505	-10.142641	17.26390325
229172_at	HSPA12B	5.43E-12	2.78E-10	-2.0118431	-10.142366	17.26318821
226488_at	RCCD1	5.50E-12	2.81E-10	1.3484069	10.137905	17.25157016
204728_s_at	WDHD1	5.52E-12	2.83E-10	2.2011427	10.135938	17.24644803
238429_at	TMEM71	5.56E-12	2.84E-10	-2.2708187	-10.133819	17.24092731
202555_s_at	MYLK	5.58E-12	2.85E-10	-2.2429045	-10.132148	17.2365744
215833_s_at	SPPL2B	5.64E-12	2.87E-10	0.7631741	10.128238	17.22638687
201664_at	SMC4	5.73E-12	2.92E-10	2.1667354	10.121962	17.21003246
234310_s_at	SUSD2	5.74E-12	2.92E-10	-2.0664275	-10.121252	17.20818032
208511_at	PTTG3P	5.78E-12	2.94E-10	1.7316239	10.11857	17.20119021
236123_at	WNT2B	5.83E-12	2.96E-10	-1.1726317	-10.115151	17.19227503
220668_s_at	DNMT3B	5.87E-12	2.98E-10	1.9963714	10.112762	17.18604625
210190_at	STX11	6.00E-12	3.04E-10	-2.149787	-10.104247	17.16383735
227916_x_at	EXOSC3	6.02E-12	3.05E-10	1.6214342	10.103186	17.16106885
210334_x_at	BIRC5	6.04E-12	3.06E-10	2.630378	10.102093	17.15821832
221636_s_at	2-Mar	6.05E-12	3.06E-10	-1.6828424	-10.101368	17.15632662
204894_s_at	AOC3	6.10E-12	3.08E-10	-3.820926	-10.097994	17.14752189
224929_at	TMEM173	6.14E-12	3.10E-10	-1.8216119	-10.095779	17.14173954
213272_s_at	TMEM159	6.15E-12	3.10E-10	-1.5249893	-10.094682	17.13887796
217628_at	CLIC5	6.16E-12	3.10E-10	-2.9747773	-10.094361	17.13803868
205431_s_at	BMP5	6.19E-12	3.12E-10	-1.9384863	-10.09248	17.13312898
222774_s_at	NETO2	6.24E-12	3.14E-10	2.1018868	10.089261	17.12472642
234465_at	EME1	6.25E-12	3.14E-10	0.9460904	10.08887	17.123704
204712_at	WIF1	6.27E-12	3.15E-10	-5.385452	-10.087807	17.12092822
204775_at	CHAF1B	6.30E-12	3.16E-10	1.4435169	10.085669	17.11534717
202201_at	BLVRB	6.38E-12	3.20E-10	-2.3959436	-10.080887	17.10285879
227419_x_at	PLAC9	6.39E-12	3.20E-10	-2.7806894	-10.080098	17.10079693
202910_s_at	ADGRE5	6.42E-12	3.21E-10	-2.8136234	-10.07863	17.09696118
202768_at	FOSB	6.48E-12	3.24E-10	-4.4604836	-10.074778	17.08689802
205418_at	FES	6.60E-12	3.29E-10	-1.0658096	-10.06805	17.06931756
228191_at	FLVCR1	6.69E-12	3.34E-10	2.0967998	10.062849	17.05572134
225442_at	DDR2	6.82E-12	3.40E-10	-2.362078	-10.055416	17.03628564
210691_s_at	CACYBP	6.90E-12	3.44E-10	1.4346935	10.050819	17.02426104
215147_at		6.92E-12	3.44E-10	-1.6392756	-10.049808	17.02161631
224751_at	LOC101930655///C7orf73	6.99E-12	3.48E-10	1.4747876	10.045843	17.01124003
222558_at	RPRD1A	7.01E-12	3.48E-10	1.2683722	10.045106	17.00931151
209940_at	PARP3	7.06E-12	3.50E-10	-1.1728794	-10.042084	17.001405
209047_at	AQP1	7.08E-12	3.51E-10	-3.1824388	-10.041381	16.99956439
233867_at		7.13E-12	3.53E-10	-2.4748371	-10.03829	16.99147313
240038_at		7.17E-12	3.54E-10	-2.861106	-10.036577	16.98698799
204018_x_at	HBA2///HBA1	7.17E-12	3.54E-10	-3.9151924	-10.03631	16.98628917
218115_at	ASF1B	7.18E-12	3.54E-10	3.3209431	10.036026	16.985548
225782_at	MSRB3	7.25E-12	3.58E-10	-2.5879339	-10.031936	16.97483754
213258_at	TFPI	7.26E-12	3.58E-10	-3.052367	-10.031755	16.97436387
209386_at	TM4SF1	7.26E-12	3.58E-10	-2.447665	-10.031698	16.97421453
205407_at	RECK	7.34E-12	3.61E-10	-2.5082797	-10.027447	16.96308209
202412_s_at	USP1	7.45E-12	3.66E-10	2.4137446	10.021747	16.94815158
238036_at	SHE	7.55E-12	3.71E-10	-1.4164976	-10.016541	16.9345091
230083_at	USP53	7.61E-12	3.73E-10	-2.1087225	-10.013862	16.92748832
202534_x_at	DHFR	7.61E-12	3.73E-10	1.9711381	10.013679	16.92700936
213047_x_at	SETSIP///SET	7.62E-12	3.73E-10	0.9116472	10.013156	16.92563798
213248_at	LOC730101	7.71E-12	3.77E-10	2.0968353	10.008946	16.91460339
218894_s_at	MAGOHB	7.72E-12	3.77E-10	1.9055146	10.008268	16.91282442
214665_s_at	CHP1	7.74E-12	3.78E-10	-1.3371152	-10.007141	16.90987139
225274_at	PCYOX1	7.75E-12	3.78E-10	-1.7546728	-10.006684	16.90867221
218585_s_at	DTL	7.76E-12	3.79E-10	3.3957562	10.006176	16.90733963
209825_s_at	MIR3658///UCK2	7.77E-12	3.79E-10	2.0416213	10.005611	16.90585918
203514_at	MAP3K3	7.86E-12	3.83E-10	-1.3668055	-10.001428	16.89489001
225790_at	MSRB3	7.88E-12	3.83E-10	-1.9026466	-10.000465	16.89236397
222771_s_at	MYEF2	7.91E-12	3.85E-10	2.4656321	9.998786	16.88796019
206595_at	CST6	7.97E-12	3.87E-10	-2.9546306	-9.996183	16.88113229
218019_s_at	PDXK	8.03E-12	3.89E-10	-1.3861069	-9.993327	16.8736386
205739_x_at	ZNF107	8.03E-12	3.89E-10	1.9246682	9.993169	16.87322502
226658_at	PDPN	8.04E-12	3.89E-10	-1.8876168	-9.99264	16.87183772
206283_s_at	TAL1	8.09E-12	3.91E-10	-2.2244711	-9.990544	16.86633774
216969_s_at	KIF22	8.09E-12	3.91E-10	1.5950737	9.990441	16.86606752
201969_at	NASP	8.12E-12	3.92E-10	1.7077966	9.988965	16.86219279
200944_s_at	LOC101927733///HMGN1	8.12E-12	3.92E-10	0.8210233	9.988896	16.86201236
238151_at		8.14E-12	3.92E-10	-1.8635518	-9.988098	16.85991807
214426_x_at	CHAF1A	8.20E-12	3.95E-10	1.941686	9.985455	16.85298211
207233_s_at	MITF	8.22E-12	3.96E-10	-2.1565362	-9.984302	16.84995378
210299_s_at	FHL1	8.25E-12	3.96E-10	-3.3773571	-9.983182	16.84701468
205498_at	GHR	8.25E-12	3.97E-10	-2.7152977	-9.982751	16.8458842
225711_at	ARL6IP6	8.28E-12	3.97E-10	1.6972595	9.981673	16.84305253
201714_at	TUBG1	8.34E-12	4.00E-10	1.7813721	9.978677	16.8351879
211896_s_at	DCN	8.42E-12	4.04E-10	-3.5538661	-9.975009	16.82555548
220088_at	C5AR1	8.49E-12	4.06E-10	-3.1822959	-9.972161	16.81807698
204866_at	JADE3	8.50E-12	4.06E-10	1.9741758	9.971831	16.81720911
230650_at	SLCO5A1	8.51E-12	4.06E-10	3.5852146	9.971271	16.81573935
241950_at	WWC1	8.51E-12	4.06E-10	-1.1577409	-9.971063	16.81519247
243818_at	SFTA1P	8.53E-12	4.07E-10	-3.2445407	-9.970338	16.81328835
222680_s_at	DTL	8.53E-12	4.07E-10	3.047818	9.970298	16.81318191
201368_at	ZFP36L2	8.55E-12	4.07E-10	-1.7340819	-9.969434	16.8109133
213378_s_at	LOC642846///DDX12P///DDX11	8.59E-12	4.09E-10	2.1915702	9.967819	16.80666958
228554_at	PGR	8.66E-12	4.12E-10	-1.9437007	-9.964612	16.79824312
214804_at	CENPI	8.66E-12	4.12E-10	2.3784145	9.964359	16.79757855
204579_at	FGFR4	8.71E-12	4.13E-10	-2.8952854	-9.962502	16.79269964
239146_at	CLDND1	8.71E-12	4.13E-10	-1.4577891	-9.962293	16.79214966
207497_s_at	MS4A2	8.72E-12	4.13E-10	-2.1747362	-9.961999	16.7913772
206311_s_at	PLA2G1B	8.77E-12	4.15E-10	-3.7770372	-9.959824	16.78566276
227312_at	SNTB2	8.79E-12	4.16E-10	-1.733904	-9.958716	16.78275099
230769_at	DENND2C	8.83E-12	4.17E-10	-1.4944907	-9.957125	16.77856785
227618_at	NHSL2	8.86E-12	4.18E-10	-1.9266018	-9.955805	16.77509713
203591_s_at	CSF3R	8.87E-12	4.18E-10	-2.4204845	-9.955447	16.77415763
201536_at	DUSP3	8.89E-12	4.19E-10	-1.3889519	-9.954778	16.77239989
204271_s_at	EDNRB	8.99E-12	4.23E-10	-2.8973905	-9.950239	16.76046406
205611_at	TNFSF12-TNFSF13///TNFSF12	9.00E-12	4.24E-10	-1.5177961	-9.949811	16.75933878
213951_s_at	PSMC3IP	9.23E-12	4.34E-10	1.9345752	9.940256	16.73420837
224605_at	C4orf3	9.34E-12	4.39E-10	-1.2277476	-9.935959	16.722902
226549_at	SBK1	9.55E-12	4.48E-10	2.6039888	9.92727	16.70003373
217795_s_at	TMEM43	9.67E-12	4.54E-10	-1.2460488	-9.922582	16.6876908
219049_at	CSGALNACT1	9.76E-12	4.57E-10	-2.216445	-9.919088	16.6784883
215171_s_at	TIMM17A	9.79E-12	4.58E-10	1.0024622	9.918122	16.67594452
242605_at	DCN	9.83E-12	4.60E-10	-0.9727803	-9.916491	16.67164997
218418_s_at	KANK2	9.87E-12	4.61E-10	-1.7318933	-9.915038	16.66782258
224013_s_at	SOX7	9.89E-12	4.62E-10	-2.0732989	-9.914231	16.6656957
209263_x_at	TSPAN4	9.91E-12	4.62E-10	-1.6401828	-9.913476	16.66370826
221132_at	CLDN18	9.96E-12	4.64E-10	-4.5508281	-9.911449	16.65836718
227394_at	NCAM1	9.97E-12	4.64E-10	3.5103874	9.911221	16.65776693
231098_at		9.98E-12	4.64E-10	-1.4551955	-9.910763	16.65655908
242963_at	SGMS2	1.01E-11	4.68E-10	-2.6056865	-9.907527	16.64803203
227238_at	MUC15	1.01E-11	4.69E-10	-3.5539958	-9.906123	16.64433219
219434_at	TREM1	1.01E-11	4.71E-10	-4.4518401	-9.904571	16.64024279
210470_x_at	NONO	1.02E-11	4.71E-10	1.3839505	9.904288	16.63949748
203210_s_at	RFC5	1.02E-11	4.71E-10	2.0426592	9.903863	16.63837601
1565639_a_at	PMP22	1.02E-11	4.74E-10	-1.5659089	-9.901247	16.63148208
227561_at	DDR2	1.02E-11	4.74E-10	-2.149724	-9.900838	16.63040438
205259_at	NR3C2	1.03E-11	4.74E-10	-2.6797597	-9.900607	16.62979585
215447_at		1.04E-11	4.79E-10	-2.5170784	-9.895992	16.61762761
200965_s_at	ABLIM1	1.04E-11	4.80E-10	-1.8819738	-9.894885	16.61470767
217403_s_at	ZNF227	1.04E-11	4.80E-10	1.3773695	9.894711	16.61425003
205260_s_at	ACYP1	1.06E-11	4.86E-10	2.7006413	9.889372	16.60016988
207847_s_at	MUC1	1.06E-11	4.87E-10	-3.3092377	-9.888761	16.59855724
230708_at	PRICKLE1	1.06E-11	4.87E-10	-1.7857513	-9.888058	16.59670475
228772_at	HNMT	1.06E-11	4.89E-10	-2.4047227	-9.886445	16.59244957
211375_s_at	ILF3	1.07E-11	4.90E-10	1.3362934	9.885223	16.58922526
200829_x_at	ZNF207	1.07E-11	4.92E-10	0.6399362	9.88372	16.58525865
200069_at	SART3	1.08E-11	4.94E-10	1.023156	9.881877	16.5803963
228224_at	PRELP	1.08E-11	4.94E-10	-2.667465	-9.881251	16.57874447
226140_s_at	OTUD1	1.08E-11	4.95E-10	-1.750151	-9.880604	16.57703824
227035_x_at	RP9P	1.08E-11	4.95E-10	0.8743854	9.879983	16.57539892
203693_s_at	E2F3	1.10E-11	5.03E-10	1.5982671	9.873769	16.55899933
214318_s_at	FRY	1.12E-11	5.10E-10	-2.1050693	-9.868278	16.54450312
221718_s_at	AKAP13	1.12E-11	5.10E-10	-2.1088319	-9.867926	16.54357235
211784_s_at	SRSF1	1.12E-11	5.11E-10	0.7981833	9.866358	16.53943321
228471_at	ANKRD44	1.12E-11	5.12E-10	-2.4697727	-9.865611	16.53745986
218574_s_at	LMCD1	1.13E-11	5.13E-10	-2.1636633	-9.864662	16.53495375
219363_s_at	MTERF3	1.14E-11	5.17E-10	1.012464	9.861407	16.52635608
219383_at	PRR5L	1.16E-11	5.25E-10	-1.4132921	-9.855094	16.50967829
202699_s_at	TMEM63A	1.16E-11	5.27E-10	-1.1150792	-9.853536	16.50556383
40189_at	SETSIP///SET	1.16E-11	5.27E-10	0.8218441	9.853207	16.50469232
205176_s_at	ITGB3BP	1.16E-11	5.27E-10	1.7890068	9.853034	16.50423576
214033_at	LOC101930322///ABCC6P2///ABCC6P1///ABCC6	1.17E-11	5.30E-10	-2.361274	-9.850265	16.49691775
203980_at	FABP4	1.17E-11	5.31E-10	-5.0203891	-9.849457	16.49478434
217546_at	MT1M	1.19E-11	5.36E-10	-3.4262956	-9.845357	16.48394719
226865_at	PLXDC2	1.19E-11	5.38E-10	-2.8059515	-9.843599	16.47929816
219167_at	RASL12	1.20E-11	5.41E-10	-2.1688769	-9.841129	16.47276723
201897_s_at	CKS1B	1.20E-11	5.41E-10	2.1390237	9.84089	16.47213607
211813_x_at	DCN	1.21E-11	5.46E-10	-3.4614428	-9.836881	16.4615359
230585_at	KCNJ15	1.21E-11	5.46E-10	-3.2976387	-9.836692	16.46103493
1555756_a_at	CLEC7A	1.22E-11	5.47E-10	-3.0894397	-9.835766	16.45858586
211699_x_at	HBA2///HBA1	1.22E-11	5.48E-10	-4.0494208	-9.834769	16.45594989
232676_x_at	MYEF2	1.23E-11	5.54E-10	2.1207642	9.83051	16.44468446
212759_s_at	TCF7L2	1.24E-11	5.56E-10	-1.0011852	-9.828654	16.43977295
214306_at	OPA1	1.25E-11	5.61E-10	1.7478219	9.825303	16.43090615
213971_s_at	SUZ12P1///SUZ12	1.25E-11	5.61E-10	1.4610524	9.824693	16.4292932
37028_at	PPP1R15A	1.26E-11	5.62E-10	-1.8806528	-9.824037	16.42755631
221898_at	PDPN	1.26E-11	5.62E-10	-2.4829458	-9.823526	16.42620588
218981_at	SDHAF3	1.27E-11	5.68E-10	1.4584548	9.819513	16.41558257
226056_at	ARHGAP31	1.29E-11	5.74E-10	-2.3801148	-9.815112	16.40393227
230867_at	COL6A6	1.30E-11	5.78E-10	-3.7721079	-9.81189	16.39540368
209436_at	SPON1	1.31E-11	5.84E-10	-2.3241639	-9.808162	16.38552915
230130_at	SLIT2	1.32E-11	5.86E-10	-2.6195305	-9.80656	16.38128677
217046_s_at	AGER	1.32E-11	5.87E-10	-3.3883757	-9.805552	16.37861731
226619_at	SENP1	1.32E-11	5.88E-10	1.4254066	9.804044	16.37462218
205313_at	HNF1B	1.33E-11	5.89E-10	-0.9633728	-9.803114	16.37215955
1557729_at	GRK5	1.33E-11	5.92E-10	-1.3188046	-9.801071	16.36674653
204368_at	SLCO2A1	1.34E-11	5.92E-10	-2.2968282	-9.800665	16.36567077
218014_at	NUP85	1.35E-11	5.99E-10	1.1867065	9.795998	16.35330573
219595_at	ZNF26	1.36E-11	6.02E-10	1.2712314	9.794156	16.34842247
212566_at	MAP4	1.37E-11	6.05E-10	-1.2987986	-9.791964	16.34261357
231380_at	C8orf34	1.37E-11	6.05E-10	-1.6211936	-9.79146	16.34127844
215454_x_at	SFTPC	1.37E-11	6.05E-10	-5.3350271	-9.791244	16.34070552
244655_at	LOC100507311	1.37E-11	6.05E-10	-1.9799479	-9.790793	16.3395091
206209_s_at	CA4	1.37E-11	6.05E-10	-3.2874662	-9.790576	16.33893427
226522_at	PODN	1.38E-11	6.08E-10	-1.3751479	-9.788605	16.33370785
226244_at	CLEC14A	1.39E-11	6.14E-10	-2.298742	-9.784378	16.32250065
217844_at	CTDSP1	1.40E-11	6.17E-10	-1.2982841	-9.782084	16.31641861
202214_s_at	CUL4B	1.40E-11	6.17E-10	0.8990878	9.781837	16.31576234
242528_at	HOXA-AS2	1.41E-11	6.18E-10	-1.3202487	-9.781192	16.31405349
213298_at	NFIC	1.41E-11	6.18E-10	-1.7131933	-9.780745	16.31286792
244548_at		1.42E-11	6.24E-10	-1.5741392	-9.776689	16.30210869
228585_at	ENTPD1	1.43E-11	6.25E-10	-1.4206827	-9.775481	16.29890483
219177_at	BRIX1	1.43E-11	6.25E-10	1.6429634	9.775346	16.29854822
216548_x_at	HMGB3P1	1.44E-11	6.31E-10	2.1328944	9.77188	16.28935065
214724_at	DIXDC1	1.45E-11	6.35E-10	-1.7364826	-9.769202	16.28224682
31874_at	GAS2L1	1.45E-11	6.35E-10	-1.9010661	-9.768575	16.28058208
211890_x_at	CAPN3	1.46E-11	6.36E-10	-1.6943215	-9.768022	16.27911447
219555_s_at	CENPN	1.46E-11	6.37E-10	2.7833737	9.767227	16.27700355
216944_s_at	ITPR1	1.48E-11	6.44E-10	-1.9278254	-9.762738	16.26508886
214279_s_at	NDRG2	1.49E-11	6.47E-10	-2.9704856	-9.760317	16.25866312
202016_at	MEST	1.49E-11	6.47E-10	3.3641793	9.759952	16.25769412
208498_s_at	ACTG1P4///AMY2B///AMY2A///AMY1C///AMY1B///AMY1A	1.49E-11	6.47E-10	-3.2985009	-9.759839	16.25739326
202014_at	PPP1R15A	1.50E-11	6.52E-10	-2.0312334	-9.756851	16.24945979
201336_at	VAMP3	1.50E-11	6.52E-10	-1.2049721	-9.756581	16.24874421
60471_at	RIN3	1.50E-11	6.52E-10	-1.5940863	-9.755954	16.2470783
205438_at	PTPN21	1.51E-11	6.52E-10	-1.3783561	-9.755665	16.24631101
229764_at	TPRG1	1.51E-11	6.53E-10	-1.5905432	-9.754882	16.24423265
240306_at	LINC00312	1.51E-11	6.55E-10	-1.0015613	-9.753703	16.24109975
229610_at	CKAP2L	1.52E-11	6.56E-10	2.6446501	9.752867	16.2388796
227998_at	S100A16	1.52E-11	6.56E-10	-1.9819174	-9.752344	16.23749064
226304_at	HSPB6	1.53E-11	6.61E-10	-1.7023224	-9.749118	16.22892382
239492_at	SEC14L4	1.55E-11	6.69E-10	-2.3061749	-9.744346	16.21624536
212713_at	MFAP4	1.55E-11	6.69E-10	-3.7291289	-9.744109	16.21561736
216210_x_at	TRIOBP	1.55E-11	6.69E-10	-1.1848864	-9.743731	16.21461286
238075_at	CHEK1	1.56E-11	6.70E-10	2.7252682	9.742889	16.21237533
226608_at	C16orf87	1.57E-11	6.73E-10	1.6298481	9.740878	16.20703008
230075_at	RAB39B	1.57E-11	6.74E-10	2.9161516	9.739966	16.20460723
202633_at	TOPBP1	1.57E-11	6.75E-10	2.0907703	9.739036	16.2021363
225946_at	RASSF8	1.57E-11	6.75E-10	-2.4283407	-9.738969	16.20195796
220751_s_at	FAXDC2	1.58E-11	6.78E-10	-2.2727678	-9.736764	16.19609596
214656_x_at	MYO1C	1.58E-11	6.78E-10	-1.4530693	-9.736576	16.19559753
207907_at	TNFSF14	1.59E-11	6.78E-10	-1.2148877	-9.736211	16.19462659
238222_at	GKN2	1.59E-11	6.79E-10	-4.5925723	-9.735224	16.19200318
201861_s_at	LRRFIP1	1.59E-11	6.79E-10	-1.3138621	-9.735079	16.19161771
222606_at	ZWILCH	1.60E-11	6.82E-10	1.7724594	9.732933	16.1859138
209607_x_at	SLX1B-SULT1A4///SLX1A-SULT1A3///SULT1A4///SULT1A3	1.60E-11	6.82E-10	-1.606955	-9.732828	16.18563335
242919_at	ZNF253	1.60E-11	6.82E-10	1.9100068	9.732639	16.18513208
207876_s_at	FLNC	1.61E-11	6.84E-10	-0.9088194	-9.731561	16.18226496
1555963_x_at	B3GNT7	1.61E-11	6.86E-10	-2.4726152	-9.730097	16.17837355
218831_s_at	FCGRT	1.62E-11	6.87E-10	-1.7584764	-9.728866	16.17509942
209482_at	POP7	1.62E-11	6.88E-10	1.2299998	9.728394	16.1738451
201369_s_at	ZFP36L2	1.63E-11	6.90E-10	-2.5441022	-9.726813	16.1696409
227947_at	PHACTR2	1.64E-11	6.94E-10	-2.3881568	-9.724431	16.16330765
214096_s_at	SHMT2	1.64E-11	6.97E-10	1.9572335	9.722692	16.15868134
209056_s_at	CDC5L	1.65E-11	6.99E-10	1.0421294	9.721009	16.15420419
205315_s_at	SNTB2	1.66E-11	7.02E-10	-1.1312361	-9.719036	16.1489549
239150_at	SNTN	1.67E-11	7.05E-10	-4.6734655	-9.717441	16.144712
212315_s_at	NUP210	1.67E-11	7.06E-10	1.0744464	9.716772	16.14293213
213316_at	KIAA1462	1.69E-11	7.12E-10	-2.8578367	-9.713237	16.13352573
209127_s_at	SART3	1.69E-11	7.12E-10	1.1146097	9.712697	16.13208898
223038_s_at	FAM60A	1.69E-11	7.13E-10	2.1190515	9.712186	16.13073029
1555962_at	B3GNT7	1.71E-11	7.19E-10	-2.2844229	-9.708553	16.12106018
235088_at	C4orf46	1.71E-11	7.20E-10	1.8044888	9.707909	16.11934792
228807_at	ASPA	1.71E-11	7.20E-10	-1.0234278	-9.706854	16.11653921
210580_x_at	SLX1B-SULT1A4///SLX1A-SULT1A3///SULT1A4///SULT1A3	1.72E-11	7.20E-10	-1.2478337	-9.706717	16.1161742
235939_at	ZFP69B	1.72E-11	7.20E-10	1.6133256	9.706653	16.11600268
203830_at	C17orf75	1.72E-11	7.21E-10	1.5951974	9.706227	16.11486973
209469_at	GPM6A	1.72E-11	7.22E-10	-3.8664588	-9.705368	16.11258213
205911_at	PTH1R	1.75E-11	7.32E-10	-0.8085367	-9.70002	16.09834353
1559296_at	ADAMTS9-AS2	1.75E-11	7.33E-10	-1.0009581	-9.698887	16.09532723
207542_s_at	AQP1	1.76E-11	7.35E-10	-2.8303088	-9.697968	16.09287905
219913_s_at	CRNKL1	1.77E-11	7.38E-10	1.1453396	9.695937	16.0874703
218395_at	ACTR6	1.78E-11	7.44E-10	1.0414526	9.692458	16.07820263
204372_s_at	KHSRP	1.79E-11	7.47E-10	1.1708488	9.690845	16.07390705
1554721_a_at	TAF2	1.79E-11	7.47E-10	0.8739455	9.690297	16.07244699
210081_at	AGER	1.79E-11	7.47E-10	-5.4740596	-9.690132	16.07200583
207625_s_at	CBFA2T2	1.80E-11	7.50E-10	1.9463323	9.688344	16.06724377
228109_at	RASGRF2	1.82E-11	7.57E-10	-1.1621529	-9.684798	16.05779556
215947_s_at	LOC100287852///FAM136A	1.83E-11	7.62E-10	1.1361807	9.681908	16.05009174
204317_at	TRMU///GTSE1	1.84E-11	7.65E-10	2.2392086	9.679988	16.04497494
228365_at	CPNE8	1.84E-11	7.66E-10	-1.8821302	-9.679621	16.04399779
1555765_a_at	GNG4	1.85E-11	7.68E-10	3.9944524	9.677916	16.0394517
209849_s_at	RAD51C	1.86E-11	7.71E-10	1.3968796	9.676243	16.03499214
242405_at		1.86E-11	7.71E-10	-2.2480759	-9.676207	16.03489469
1556658_a_at		1.87E-11	7.75E-10	-2.5007299	-9.674129	16.02935552
239629_at	CFLAR	1.87E-11	7.75E-10	-2.495548	-9.673647	16.02807069
1565149_at	DYNC2H1	1.88E-11	7.79E-10	-0.927336	-9.671419	16.02212946
208683_at	CAPN2	1.89E-11	7.79E-10	-1.5293181	-9.670896	16.0207336
201478_s_at	MIR664B///SNORA56///DKC1	1.89E-11	7.80E-10	1.7807983	9.670146	16.01873447
214919_s_at	ANKHD1-EIF4EBP3///ANKHD1///EIF4EBP3	1.90E-11	7.82E-10	-1.508791	-9.669112	16.01597737
219165_at	PDLIM2	1.90E-11	7.84E-10	-2.1054376	-9.667946	16.01286703
221908_at	RNFT2	1.91E-11	7.87E-10	2.5248851	9.666045	16.00779828
209458_x_at	HBA2///HBA1	1.93E-11	7.94E-10	-4.0221116	-9.662606	15.9986223
201013_s_at	PAICS	1.93E-11	7.94E-10	2.0761564	9.662089	15.99724307
235266_at	ATAD2	1.93E-11	7.95E-10	2.3886985	9.661761	15.99636845
221030_s_at	ARHGAP24	1.94E-11	7.95E-10	-1.2216759	-9.661478	15.99561282
235978_at	FABP4	1.94E-11	7.96E-10	-2.0381341	-9.660373	15.99266612
201719_s_at	EPB41L2	1.96E-11	8.03E-10	-2.0656422	-9.656977	15.98360461
205284_at	URB2	1.97E-11	8.06E-10	1.4156204	9.655273	15.97905642
201710_at	MYBL2	1.99E-11	8.13E-10	2.9011482	9.651954	15.97019891
212086_x_at	LMNA	2.01E-11	8.21E-10	-1.5691629	-9.647721	15.95889686
217414_x_at	HBA2///HBA1	2.03E-11	8.29E-10	-3.8949753	-9.643675	15.94809575
230986_at	KLF8	2.03E-11	8.29E-10	-1.4664088	-9.643662	15.94806023
201694_s_at	EGR1	2.04E-11	8.31E-10	-2.7968708	-9.642366	15.94459872
234312_s_at	ACSS2	2.06E-11	8.40E-10	-1.2996215	-9.637963	15.93283935
210206_s_at	DDX11	2.06E-11	8.40E-10	2.3577657	9.637675	15.93207175
204388_s_at	MAOA	2.08E-11	8.45E-10	-2.945147	-9.635364	15.92589756
222904_s_at	TMC5	2.08E-11	8.48E-10	-2.5539181	-9.633987	15.92221961
210664_s_at	TFPI	2.10E-11	8.52E-10	-2.8411832	-9.631639	15.91594597
228139_at	RIPK3	2.10E-11	8.53E-10	-1.222775	-9.631131	15.9145889
214265_at	ITGA8	2.12E-11	8.61E-10	-2.874283	-9.62746	15.90477735
229615_at	SLX4IP	2.13E-11	8.64E-10	1.3638464	9.625735	15.90016776
204037_at	LPAR1	2.13E-11	8.65E-10	-2.0535054	-9.625077	15.89841054
219457_s_at	RIN3	2.14E-11	8.66E-10	-1.389414	-9.624298	15.8963267
211745_x_at	HBA2///HBA1	2.15E-11	8.72E-10	-3.9487238	-9.621472	15.88877382
202854_at	HPRT1	2.19E-11	8.85E-10	1.717053	9.615679	15.87328494
226960_at	CXCL17	2.20E-11	8.90E-10	-3.9972519	-9.613344	15.86703978
201621_at	NBL1	2.22E-11	8.95E-10	-2.154073	-9.610975	15.86070326
208644_at	PARP1	2.22E-11	8.95E-10	1.7263285	9.61043	15.85924619
209774_x_at	CXCL2	2.22E-11	8.95E-10	-5.5379232	-9.610193	15.85861154
213835_x_at	GTPBP3	2.25E-11	9.07E-10	1.0933415	9.605229	15.8453345
212717_at	PLEKHM1	2.25E-11	9.08E-10	-1.0571426	-9.604492	15.84336154
217724_at	SERBP1	2.28E-11	9.18E-10	0.7206056	9.600029	15.83142089
239519_at		2.29E-11	9.20E-10	-1.9184721	-9.598557	15.82747906
230381_at	LOC101929219///C1orf186	2.29E-11	9.20E-10	-1.1688909	-9.598515	15.82736878
241926_s_at	ERG	2.30E-11	9.24E-10	-1.7850829	-9.596745	15.82263052
1557094_at	LOC100996760	2.31E-11	9.25E-10	-1.8818543	-9.595927	15.82044014
207820_at	ADH1A	2.31E-11	9.27E-10	-0.7338284	-9.59515	15.81836054
823_at	CX3CL1	2.32E-11	9.30E-10	-2.7061182	-9.593717	15.81452524
219510_at	POLQ	2.32E-11	9.30E-10	1.5610717	9.593316	15.81345171
203440_at	CDH2	2.34E-11	9.36E-10	4.2323914	9.590483	15.80586769
204642_at	S1PR1	2.34E-11	9.36E-10	-2.1974514	-9.590477	15.80585214
239183_at	ANGPTL1	2.35E-11	9.37E-10	-1.3664334	-9.58969	15.80374499
41660_at	CELSR1	2.36E-11	9.42E-10	-2.2424104	-9.587314	15.79738159
226747_at	TXNDC16	2.38E-11	9.48E-10	2.121205	9.584676	15.79031816
208956_x_at	DUT	2.39E-11	9.51E-10	0.8083447	9.583275	15.78656628
206701_x_at	EDNRB	2.39E-11	9.51E-10	-2.9977482	-9.58293	15.78564002
201798_s_at	MYOF	2.40E-11	9.53E-10	-2.2519309	-9.581979	15.7830945
227779_at	ECSCR	2.40E-11	9.55E-10	-1.8979664	-9.58107	15.7806606
219795_at	SLC6A14	2.41E-11	9.57E-10	-4.48738	-9.58001	15.77782069
209487_at	RBPMS	2.44E-11	9.66E-10	-2.1920769	-9.575702	15.76627799
208149_x_at	DDX11	2.44E-11	9.66E-10	2.1212303	9.575661	15.76616939
201497_x_at	MYH11	2.44E-11	9.66E-10	-3.5456927	-9.575586	15.7659665
209493_at	PDZD2	2.44E-11	9.66E-10	-3.4432204	-9.575408	15.76548948
219091_s_at	MMRN2	2.46E-11	9.75E-10	-1.9204775	-9.571524	15.75508361
230636_s_at	KLF9	2.50E-11	9.87E-10	-1.7961333	-9.56661	15.74191353
218775_s_at	WWC2///CLDN22	2.51E-11	9.94E-10	-2.6240153	-9.564028	15.73499101
203284_s_at	HS2ST1	2.52E-11	9.96E-10	1.1526814	9.563043	15.73235043
202240_at	PLK1	2.53E-11	9.98E-10	2.2702885	9.561714	15.72878747
220625_s_at	ELF5	2.55E-11	1.01E-09	-2.5642557	-9.558316	15.71967655
227524_at	FZD3	2.55E-11	1.01E-09	2.1984796	9.558097	15.71908846
219250_s_at	FLRT3	2.56E-11	1.01E-09	-3.6854365	-9.557771	15.71821508
203851_at	IGFBP6	2.56E-11	1.01E-09	-2.5234988	-9.55744	15.71732619
202877_s_at	CD93	2.56E-11	1.01E-09	-2.0536054	-9.557111	15.71644292
241560_at		2.59E-11	1.02E-09	-3.7470704	-9.552886	15.70511172
228559_at	CENPN	2.61E-11	1.03E-09	1.86532	9.549442	15.69587424
209926_at	BORCS8	2.63E-11	1.03E-09	1.4200716	9.546492	15.68795892
208891_at	DUSP6	2.65E-11	1.04E-09	-2.1948058	-9.544906	15.68370161
228113_at	RAB37	2.65E-11	1.04E-09	-1.4757575	-9.544811	15.6834468
207961_x_at	MYH11	2.65E-11	1.04E-09	-2.5266249	-9.544088	15.68150682
1554921_a_at	SCEL	2.66E-11	1.04E-09	-2.4549219	-9.542868	15.67823261
202948_at	IL1R1	2.71E-11	1.06E-09	-3.3126926	-9.536077	15.66000562
204957_at	ORC5	2.72E-11	1.06E-09	1.3689369	9.535275	15.65785329
221044_s_at	TRIM6-TRIM34///TRIM34	2.72E-11	1.06E-09	-2.0539928	-9.534844	15.65669504
219452_at	DPEP2	2.72E-11	1.06E-09	-2.3594664	-9.534068	15.65461254
230503_at		2.73E-11	1.06E-09	-1.6381915	-9.533855	15.65403914
205907_s_at	OMD	2.74E-11	1.07E-09	-2.4779497	-9.532368	15.65004817
211417_x_at	GGT2///GGTLC1///GGTLC2///GGT1	2.74E-11	1.07E-09	-2.1474569	-9.531715	15.64829361
235432_at	NPHP3	2.76E-11	1.07E-09	-1.8188984	-9.529169	15.6414575
212327_at	LIMCH1	2.79E-11	1.08E-09	-3.2977245	-9.525569	15.63178821
206995_x_at	SCARF1	2.79E-11	1.08E-09	-1.5149569	-9.525059	15.63042029
203233_at	IL4R	2.81E-11	1.09E-09	-1.9303622	-9.523023	15.62494977
224894_at	YAP1	2.81E-11	1.09E-09	-3.1326071	-9.522808	15.62437248
217232_x_at	HBB	2.81E-11	1.09E-09	-3.9987145	-9.522741	15.62419232
240385_at		2.82E-11	1.09E-09	-1.5036797	-9.520962	15.61941279
228648_at	LRG1	2.83E-11	1.10E-09	-1.7850125	-9.519924	15.61662361
218665_at	FZD4	2.85E-11	1.10E-09	-1.4539156	-9.517197	15.60929593
212326_at	VPS13D	2.86E-11	1.11E-09	-1.2928505	-9.516216	15.60666009
204276_at	TK2	2.88E-11	1.11E-09	-1.2586909	-9.513121	15.5983441
227874_at	EMCN	2.89E-11	1.12E-09	-3.1685961	-9.511524	15.5940518
226612_at	UBE2QL1	2.91E-11	1.12E-09	4.6605988	9.509021	15.58732237
205653_at	CTSG	2.92E-11	1.13E-09	-1.6825982	-9.507932	15.58439481
204971_at	CSTA	2.95E-11	1.14E-09	-3.588739	-9.504619	15.57548845
221012_s_at	TRIM8	2.98E-11	1.15E-09	-1.5556514	-9.501098	15.56601978
232067_at	FAXC	2.99E-11	1.15E-09	2.3048833	9.499533	15.56181086
229304_s_at	CENPU	2.99E-11	1.15E-09	1.9121202	9.499434	15.56154614
214783_s_at	ANXA11	2.99E-11	1.15E-09	-1.3599698	-9.499195	15.56090222
208407_s_at	TMX2-CTNND1///CTNND1	2.99E-11	1.15E-09	-1.9820734	-9.499112	15.56068048
204273_at	EDNRB	2.99E-11	1.15E-09	-3.3495441	-9.498913	15.56014395
1554464_a_at	CRTAP	3.01E-11	1.15E-09	-2.0271815	-9.497018	15.55504892
200804_at	TMBIM6	3.02E-11	1.15E-09	-0.8073177	-9.496358	15.5532711
218903_s_at	NABP2	3.02E-11	1.15E-09	1.808508	9.496218	15.55289557
207746_at	POLQ	3.04E-11	1.16E-09	1.3189906	9.493773	15.54631814
230664_at	H2BFXP	3.04E-11	1.16E-09	2.7079107	9.493238	15.54487848
244050_at	HACD4	3.05E-11	1.17E-09	-2.4004583	-9.491562	15.54037098
204173_at	MYL6B	3.06E-11	1.17E-09	1.8021601	9.490955	15.53873686
205053_at	PRIM1	3.06E-11	1.17E-09	1.9178386	9.49095	15.53872417
212328_at	LIMCH1	3.06E-11	1.17E-09	-3.3629916	-9.49046	15.53740593
1569344_a_at	LOC105375172	3.09E-11	1.18E-09	-2.4898805	-9.487485	15.52939963
223877_at	C1QTNF7	3.09E-11	1.18E-09	-1.2191873	-9.487345	15.52902412
1553844_a_at	C10orf67	3.13E-11	1.19E-09	-1.0126163	-9.482081	15.51485672
228906_at	TET1	3.14E-11	1.19E-09	2.3366633	9.48181	15.5141263
1553984_s_at	DTYMK	3.15E-11	1.20E-09	1.7784901	9.480437	15.51043112
215749_s_at	GORASP1	3.15E-11	1.20E-09	-0.8994755	-9.479975	15.50918619
210002_at	GATA6	3.16E-11	1.20E-09	-3.1121095	-9.479357	15.50752337
218176_at	MAGEF1	3.16E-11	1.20E-09	1.3084049	9.478396	15.50493644
209264_s_at	TSPAN4	3.17E-11	1.20E-09	-2.1285578	-9.477626	15.50286345
226649_at	PANK1	3.19E-11	1.21E-09	1.3520163	9.47602	15.49854008
204221_x_at	GLIPR1	3.19E-11	1.21E-09	-1.6119377	-9.475458	15.49702551
203832_at	SNRPF	3.20E-11	1.21E-09	1.4195061	9.473849	15.49269273
216228_s_at	WDHD1	3.23E-11	1.22E-09	2.2210345	9.470713	15.48424883
230359_at	KNDC1	3.24E-11	1.22E-09	-1.0675325	-9.470183	15.48282014
224884_at	AKAP13	3.25E-11	1.22E-09	-1.6758067	-9.469096	15.47989395
224604_at	C4orf3	3.26E-11	1.23E-09	-1.1085865	-9.467205	15.47479837
228549_at		3.27E-11	1.23E-09	-1.5467358	-9.466282	15.47231374
227954_at	ITPRIPL2	3.30E-11	1.24E-09	-1.0957488	-9.462499	15.46212087
212247_at	NUP205	3.31E-11	1.24E-09	1.3620361	9.462286	15.46154696
212225_at	EIF1	3.31E-11	1.25E-09	-1.9427293	-9.461421	15.45921657
232527_at	PSMD6-AS2	3.32E-11	1.25E-09	-1.7330722	-9.460615	15.45704437
211676_s_at	IFNGR1	3.32E-11	1.25E-09	-2.1827298	-9.460546	15.45685841
231262_at		3.36E-11	1.26E-09	-1.8066749	-9.455773	15.44399555
225953_at	RPRD1A	3.43E-11	1.29E-09	1.3186033	9.448371	15.42404287
200870_at	STRAP	3.49E-11	1.31E-09	1.1741723	9.442477	15.40815034
202112_at	VWF	3.49E-11	1.31E-09	-2.4352441	-9.442246	15.4075265
226355_at	POC1A	3.49E-11	1.31E-09	1.2836413	9.44193	15.40667372
206052_s_at	SLBP	3.51E-11	1.31E-09	1.1646944	9.439537	15.40021995
1554762_a_at	WWC2///CLDN22	3.53E-11	1.32E-09	-1.6810605	-9.43842	15.3972062
222162_s_at	ADAMTS1	3.56E-11	1.33E-09	-3.2890585	-9.434749	15.38730355
241722_x_at		3.57E-11	1.33E-09	-2.4954407	-9.433677	15.38441059
AFFX-HUMGAPDH/M33197_M_at	GAPDH	3.57E-11	1.33E-09	0.9786631	9.433534	15.38402685
227725_at	ST6GALNAC1	3.59E-11	1.34E-09	-3.1728605	-9.43219	15.38040078
208643_s_at	XRCC5	3.60E-11	1.34E-09	1.3603092	9.430791	15.37662499
227047_x_at	ZBTB4	3.60E-11	1.34E-09	-1.0195118	-9.430206	15.37504673
210427_x_at	ANXA2	3.61E-11	1.34E-09	-1.8044655	-9.429898	15.37421374
209301_at	CA2	3.61E-11	1.34E-09	-2.5456108	-9.429595	15.37339791
206580_s_at	EFEMP2	3.62E-11	1.34E-09	-1.9565458	-9.428816	15.37129419
212330_at	TFDP1	3.64E-11	1.35E-09	2.0644244	9.427002	15.36639784
244743_x_at	ZNF138	3.64E-11	1.35E-09	1.6065249	9.426775	15.36578725
203976_s_at	CHAF1A	3.70E-11	1.37E-09	1.9645155	9.420473	15.34877439
201690_s_at	TPD52	3.73E-11	1.38E-09	1.7170516	9.417534	15.34083957
204128_s_at	RFC3	3.78E-11	1.40E-09	2.5834303	9.412782	15.32800711
229829_at	LINC00526	3.79E-11	1.40E-09	1.6115183	9.411251	15.32387157
213720_s_at	SMARCA4	3.80E-11	1.41E-09	1.4569079	9.410335	15.32139776
217177_s_at	PTPRB	3.84E-11	1.42E-09	-1.7916078	-9.406428	15.31084151
206618_at	IL18R1	3.86E-11	1.42E-09	-2.1404571	-9.404983	15.30693698
215218_s_at	WDR62	3.86E-11	1.43E-09	0.9842114	9.404453	15.30550495
204201_s_at	PTPN13	3.90E-11	1.44E-09	-2.79061	-9.401414	15.29729376
219170_at	FSD1	3.97E-11	1.46E-09	2.0074592	9.394719	15.27919888
226134_s_at	MSI2	4.02E-11	1.48E-09	1.9434177	9.390001	15.26644493
203018_s_at	SSX2IP	4.02E-11	1.48E-09	2.0418246	9.389489	15.26505884
235648_at	ZNF567	4.03E-11	1.48E-09	1.5153522	9.388603	15.26266354
224261_at		4.05E-11	1.49E-09	-0.8959806	-9.387294	15.25912523
235496_at	HRCT1	4.06E-11	1.49E-09	-1.2119434	-9.38584	15.25519278
207483_s_at	CAND1	4.07E-11	1.49E-09	1.0748128	9.385541	15.2543838
204580_at	MMP12	4.07E-11	1.49E-09	4.5968809	9.385461	15.25416736
209116_x_at	HBB	4.10E-11	1.50E-09	-4.2622786	-9.382398	15.24588362
219140_s_at	RBP4	4.12E-11	1.51E-09	-3.9235268	-9.381192	15.24262033
200990_at	TRIM28	4.13E-11	1.51E-09	1.3351776	9.380035	15.2394911
200014_s_at	HNRNPC	4.17E-11	1.53E-09	0.6036119	9.376041	15.22868574
238062_at	GPIHBP1	4.18E-11	1.53E-09	-2.5882792	-9.375429	15.22703001
204503_at	EVPL	4.24E-11	1.55E-09	-1.0505138	-9.370561	15.21385717
1560850_at	LOC101926959	4.25E-11	1.55E-09	-3.9327372	-9.369092	15.20988053
225916_at	LOC100506639///ZNF131	4.26E-11	1.56E-09	1.3811864	9.368199	15.20746335
225837_at	RHNO1	4.27E-11	1.56E-09	1.5060034	9.367729	15.20619165
227616_at	BCL9L	4.32E-11	1.57E-09	-1.2515493	-9.363369	15.19438774
235592_at		4.35E-11	1.58E-09	-3.0048027	-9.361184	15.18847381
201040_at	GNAI2	4.35E-11	1.58E-09	-1.3661878	-9.361123	15.18830795
208794_s_at	SMARCA4	4.37E-11	1.59E-09	1.345097	9.359136	15.18292595
209442_x_at	ANK3	4.38E-11	1.59E-09	-1.7039699	-9.358259	15.18055269
207761_s_at	METTL7A	4.40E-11	1.60E-09	-1.7070469	-9.35664	15.17616735
1558280_s_at	ARHGAP29	4.41E-11	1.60E-09	-1.4973075	-9.356076	15.17464097
213503_x_at	ANXA2	4.41E-11	1.60E-09	-1.816165	-9.355919	15.17421429
227230_s_at	KIAA1211	4.42E-11	1.60E-09	3.0679772	9.354913	15.17149066
239345_at	SLC19A3	4.44E-11	1.61E-09	-1.7488234	-9.353465	15.1675681
218768_at	NUP107	4.45E-11	1.61E-09	1.2756956	9.352788	15.16573598
37005_at	MINOS1-NBL1///NBL1	4.47E-11	1.62E-09	-2.1746465	-9.351018	15.16093994
229351_at	USP49	4.48E-11	1.62E-09	1.3638551	9.349654	15.15724436
212974_at	DENND3	4.52E-11	1.63E-09	-1.4696674	-9.346813	15.14954852
206631_at	PTGER2	4.55E-11	1.64E-09	-1.4655193	-9.344223	15.14253025
236583_at	GIMAP1	4.55E-11	1.64E-09	-1.8832302	-9.34386	15.14154603
227148_at	PLEKHH2	4.57E-11	1.65E-09	-3.1955887	-9.342463	15.13775903
243256_at	MKNK1	4.63E-11	1.67E-09	-1.7104991	-9.33817	15.12612517
1552388_at	FLJ30901///SCUBE1	4.63E-11	1.67E-09	-1.065815	-9.337597	15.12457017
224912_at	TTC7A	4.67E-11	1.68E-09	-1.2193354	-9.334655	15.11659577
218399_s_at	CDCA4	4.67E-11	1.68E-09	2.1207349	9.334315	15.11567358
225684_at	SKA2	4.68E-11	1.68E-09	1.7096105	9.33404	15.11492874
1555564_a_at	CFI	4.68E-11	1.68E-09	-3.0438248	-9.33385	15.11441326
203908_at	SLC4A4	4.76E-11	1.71E-09	-3.058356	-9.327852	15.09814858
227252_at	LRP10	4.78E-11	1.71E-09	-1.2221193	-9.326365	15.09411512
205612_at	MMRN1	4.79E-11	1.72E-09	-2.7864619	-9.325122	15.09074447
211056_s_at	SRD5A1	4.82E-11	1.73E-09	2.2260382	9.323044	15.08510761
233011_at	ANXA1	4.84E-11	1.73E-09	-3.2831008	-9.321246	15.08023155
203069_at	SV2A	4.85E-11	1.73E-09	2.5210151	9.321086	15.07979778
2028_s_at	E2F1	4.90E-11	1.75E-09	1.88929	9.317289	15.06949595
228671_at	TMEM201	4.90E-11	1.75E-09	1.5079764	9.317289	15.06949523
214475_x_at	CAPN3	4.91E-11	1.75E-09	-1.8965255	-9.316507	15.06737241
211814_s_at	CCNE2	4.93E-11	1.76E-09	3.6977803	9.314974	15.06321417
208325_s_at	AKAP13	4.98E-11	1.77E-09	-1.7771224	-9.311312	15.05327522
219556_at	C16orf59	5.00E-11	1.78E-09	1.4667568	9.309805	15.04918419
210821_x_at	CENPA	5.00E-11	1.78E-09	1.7522861	9.309734	15.04899062
209162_s_at	PRPF4	5.01E-11	1.78E-09	1.3486991	9.308495	15.04562933
209919_x_at	GGT2///GGTLC1///GGTLC2///GGT1	5.02E-11	1.78E-09	-2.1864979	-9.308436	15.04546792
212567_s_at	MAP4	5.03E-11	1.79E-09	-1.0029449	-9.307465	15.042833
241396_at	NEDD4L	5.10E-11	1.81E-09	-1.8640558	-9.302215	15.02857772
209729_at	GAS2L1	5.11E-11	1.81E-09	-1.2433988	-9.301717	15.02722711
226285_at	CAPRIN1	5.15E-11	1.83E-09	1.6111319	9.298551	15.01862725
1559348_a_at		5.18E-11	1.83E-09	-0.6110603	-9.296768	15.01378529
225421_at	PM20D2	5.20E-11	1.84E-09	1.5590024	9.29533	15.00987851
229276_at	IGSF9	5.24E-11	1.85E-09	2.7860428	9.292548	15.00232316
209950_s_at	VILL	5.25E-11	1.86E-09	-1.6416856	-9.291795	15.0002774
210758_at	PSIP1	5.33E-11	1.88E-09	2.0291349	9.286105	14.98481594
219993_at	SOX17	5.36E-11	1.89E-09	-2.0274462	-9.283666	14.97818821
209897_s_at	SLIT2	5.39E-11	1.90E-09	-2.5650541	-9.281825	14.97318594
222912_at	ARRB1	5.41E-11	1.91E-09	-2.6767688	-9.280614	14.96989202
1558397_at	PECAM1	5.43E-11	1.91E-09	-2.5044838	-9.27927	14.96624111
201412_at	LRP10	5.49E-11	1.93E-09	-1.901002	-9.275233	14.95526439
215464_s_at	P2RX5-TAX1BP3///TAX1BP3///P2RX5	5.54E-11	1.95E-09	-1.2075072	-9.271959	14.94636286
200911_s_at	TACC1	5.55E-11	1.95E-09	-2.0585258	-9.270965	14.9436604
200808_s_at	ZYX	5.61E-11	1.97E-09	-1.976163	-9.26747	14.934155
205931_s_at	LOC401317///CREB5	5.67E-11	1.99E-09	-1.6747938	-9.263041	14.92210568
225822_at	TMEM125	5.74E-11	2.01E-09	-2.9253009	-9.259128	14.91146029
201418_s_at	SOX4	5.74E-11	2.01E-09	2.0319885	9.258837	14.91066957
217728_at	S100A6	5.76E-11	2.02E-09	-1.7780726	-9.257391	14.90673375
211416_x_at	GGTLC1	5.78E-11	2.03E-09	-2.7999757	-9.256331	14.9038502
218003_s_at	FKBP3	5.79E-11	2.03E-09	1.333822	9.255928	14.90275245
201893_x_at	DCN	5.84E-11	2.04E-09	-3.1625483	-9.252746	14.89409139
212325_at	LIMCH1	5.86E-11	2.05E-09	-3.1053903	-9.251174	14.88981309
224185_at		5.87E-11	2.05E-09	1.6658078	9.250494	14.88796106
209481_at	SNRK	5.88E-11	2.05E-09	-1.2005685	-9.250067	14.88680099
1557049_at	BTBD19	5.89E-11	2.06E-09	-1.4133893	-9.249227	14.88451254
203878_s_at	MMP11	5.90E-11	2.06E-09	1.5618646	9.24849	14.88250634
243141_at	SGMS2	5.94E-11	2.07E-09	-1.8425	-9.246566	14.87726903
206900_x_at	ZNF253	5.94E-11	2.07E-09	1.4547805	9.246294	14.87652871
205938_at	PPM1E	5.98E-11	2.08E-09	2.551146	9.243748	14.86959705
215870_s_at	PLA2G5	6.02E-11	2.10E-09	-1.7483864	-9.24131	14.86295624
212296_at	PSMD14	6.03E-11	2.10E-09	0.9192713	9.240566	14.86092969
219293_s_at	OLA1	6.06E-11	2.10E-09	1.1317065	9.239212	14.85724188
216306_x_at	MIR4745///PTBP1	6.07E-11	2.11E-09	0.9924378	9.238154	14.8543613
223217_s_at	NFKBIZ	6.08E-11	2.11E-09	-3.1941638	-9.237896	14.85365754
202888_s_at	ANPEP	6.08E-11	2.11E-09	-2.7404884	-9.237662	14.85302042
224468_s_at	SNORD88C///C19orf48	6.09E-11	2.11E-09	2.1248713	9.237043	14.85133594
225082_at	CPSF3	6.10E-11	2.11E-09	1.0857773	9.236443	14.84970125
201663_s_at	SMC4	6.10E-11	2.11E-09	2.3190298	9.236393	14.84956386
202610_s_at	MED14	6.17E-11	2.13E-09	1.3023389	9.232446	14.8388109
215773_x_at	PARP2	6.17E-11	2.14E-09	1.3124503	9.232125	14.83793651
205729_at	OSMR	6.19E-11	2.14E-09	-2.4829655	-9.231121	14.83520148
201289_at	CYR61	6.23E-11	2.15E-09	-3.1345667	-9.228899	14.82914713
225947_at	MYO19	6.23E-11	2.15E-09	1.2119311	9.228682	14.8285549
216026_s_at	POLE	6.27E-11	2.16E-09	1.6067807	9.226673	14.82308242
210764_s_at	CYR61	6.27E-11	2.16E-09	-3.4694634	-9.226671	14.82307553
206396_at	SLC1A1	6.34E-11	2.18E-09	-1.7060904	-9.22254	14.81181816
214807_at	PLXDC2	6.44E-11	2.22E-09	-2.1367313	-9.216565	14.79552722
1554020_at	BICD1	6.45E-11	2.22E-09	1.8924767	9.215976	14.79392225
208775_at	XPO1	6.46E-11	2.22E-09	0.8119626	9.2157	14.79316956
225720_at	SYNPO2	6.46E-11	2.22E-09	-2.7046432	-9.215505	14.79263676
225578_at	MZT1	6.48E-11	2.22E-09	1.7990602	9.214494	14.78988224
210051_at	RAPGEF3	6.48E-11	2.22E-09	-1.1068092	-9.214491	14.78987224
225614_at	SAAL1	6.48E-11	2.22E-09	1.6501519	9.214449	14.78975868
226071_at	ADAMTSL4	6.51E-11	2.23E-09	-2.3183381	-9.212774	14.78519097
224367_at	BEX2	6.54E-11	2.24E-09	2.1633841	9.21127	14.78109067
218606_at	ZDHHC7	6.57E-11	2.25E-09	-1.1388855	-9.209241	14.77555552
220223_at	ATAD5	6.57E-11	2.25E-09	1.026732	9.209096	14.77515997
210944_s_at	CAPN3	6.61E-11	2.26E-09	-2.3051193	-9.207012	14.76947563
238778_at	MPP7	6.63E-11	2.27E-09	-2.7895249	-9.205864	14.76634504
224888_at	EPT1	6.67E-11	2.28E-09	1.2462416	9.203658	14.76032472
239657_x_at	FOXO6	6.70E-11	2.29E-09	3.0119078	9.202149	14.75620977
238891_at		6.70E-11	2.29E-09	-1.8089983	-9.202022	14.75586207
207559_s_at	ZMYM3	6.71E-11	2.29E-09	1.0138318	9.201561	14.75460582
222594_s_at	SPATS2	6.74E-11	2.30E-09	1.464145	9.199809	14.74982534
216959_x_at	NRCAM	6.78E-11	2.31E-09	1.4154551	9.198108	14.74518236
229700_at	ZNF738	6.80E-11	2.31E-09	2.4766014	9.196894	14.74186823
224916_at	TMEM173	6.81E-11	2.32E-09	-2.0024027	-9.196143	14.73981839
1568596_a_at	TROAP	6.88E-11	2.34E-09	2.0379792	9.192714	14.73046185
202261_at	VPS72	6.91E-11	2.35E-09	1.1682438	9.190948	14.72564081
217763_s_at	RAB31	6.91E-11	2.35E-09	-2.1435017	-9.190829	14.72531443
1553171_x_at	LRRN4	6.92E-11	2.35E-09	-2.1972648	-9.190534	14.72451056
212348_s_at	KDM1A	6.93E-11	2.35E-09	1.5277183	9.190106	14.72334188
227753_at	TMEM139	6.95E-11	2.35E-09	-2.8028498	-9.188726	14.71957251
207545_s_at	LOC101930388///LOC101928143///NUMB	7.06E-11	2.39E-09	-0.988138	-9.183219	14.70453652
1552921_a_at	FIGNL1	7.08E-11	2.39E-09	1.8670464	9.182153	14.70162456
201042_at	TGM2	7.15E-11	2.42E-09	-3.114784	-9.178294	14.69108445
201278_at	LOC101926921///DAB2	7.16E-11	2.42E-09	-2.6627563	-9.177791	14.68971285
201476_s_at	RRM1	7.18E-11	2.42E-09	2.0453071	9.176872	14.68720005
229671_s_at	MIS18A	7.19E-11	2.43E-09	1.5686072	9.176525	14.68625216
225076_s_at	ZNFX1	7.20E-11	2.43E-09	-1.1986238	-9.175816	14.68431746
211615_s_at	LRPPRC	7.23E-11	2.44E-09	1.0695069	9.174222	14.67996121
209684_at	RIN2	7.28E-11	2.45E-09	-1.6694456	-9.171842	14.67345785
212287_at	SUZ12	7.28E-11	2.45E-09	1.3069026	9.171688	14.67303802
214614_at	MNX1	7.35E-11	2.47E-09	1.4623811	9.168523	14.66439073
204115_at	GNG11	7.42E-11	2.49E-09	-2.0739772	-9.165092	14.65501274
212450_at	SECISBP2L	7.43E-11	2.50E-09	-1.683441	-9.164419	14.65317351
204787_at	VSIG4	7.46E-11	2.50E-09	-3.7492725	-9.163078	14.64950844
215300_s_at	FMO5	7.46E-11	2.50E-09	-1.7381831	-9.162757	14.64863089
213524_s_at	G0S2	7.51E-11	2.52E-09	-2.6623042	-9.16053	14.64254269
227477_at	ZMYND19	7.56E-11	2.54E-09	1.4513439	9.157928	14.6354296
234992_x_at	ECT2	7.77E-11	2.60E-09	2.1262676	9.14803	14.60835849
205618_at	PRRG1	7.77E-11	2.60E-09	-2.0313579	-9.147986	14.60823952
236656_s_at	LOC100288911	7.79E-11	2.61E-09	-2.3953618	-9.147119	14.60586777
202878_s_at	CD93	7.84E-11	2.62E-09	-2.6298618	-9.144662	14.59914632
227151_at	SNX33	7.84E-11	2.62E-09	-0.800454	-9.144634	14.59906865
204963_at	SSPN	7.86E-11	2.63E-09	-2.2040052	-9.143689	14.59648253
209270_at	LAMB3	7.86E-11	2.63E-09	-2.1693561	-9.143619	14.59629137
213730_x_at	TCF3	7.88E-11	2.63E-09	1.4529563	9.142805	14.59406567
244523_at	MMD	7.90E-11	2.63E-09	1.3367474	9.142123	14.59219781
211026_s_at	MGLL	7.92E-11	2.64E-09	-2.2610891	-9.140916	14.58889564
229555_at	GALNT5	7.93E-11	2.64E-09	-0.8772854	-9.14048	14.58770241
214808_at		7.99E-11	2.66E-09	-1.6388622	-9.13809	14.5811631
212789_at	NCAPD3	8.01E-11	2.66E-09	1.8970489	9.136967	14.57809048
207574_s_at	GADD45B	8.02E-11	2.67E-09	-2.9090512	-9.136463	14.57670919
218634_at	PHLDA3	8.08E-11	2.68E-09	-1.2588953	-9.133645	14.56899733
209900_s_at	SLC16A1	8.10E-11	2.69E-09	2.2589902	9.132865	14.56686017
201495_x_at	MYH11	8.30E-11	2.75E-09	-1.2946421	-9.123971	14.54251018
209304_x_at	GADD45B	8.35E-11	2.77E-09	-2.5220602	-9.121954	14.53698601
237018_at		8.42E-11	2.79E-09	-1.6650258	-9.118873	14.52854595
205292_s_at	HNRNPA2B1	8.43E-11	2.79E-09	0.9294988	9.118428	14.52732833
222781_s_at	C9orf40	8.51E-11	2.82E-09	2.1203394	9.114855	14.51754005
226239_at	TMEM150A	8.52E-11	2.82E-09	-1.3552981	-9.114435	14.51638912
221931_s_at	SEH1L	8.55E-11	2.83E-09	1.0144274	9.113233	14.51309672
1554997_a_at	PTGS2	8.56E-11	2.83E-09	-3.4903622	-9.11258	14.51130593
223167_s_at	USP25	8.61E-11	2.84E-09	-1.3202598	-9.110829	14.50650941
208869_s_at	GABARAPL1	8.64E-11	2.85E-09	-2.2935981	-9.109145	14.5018939
226267_at	JDP2	8.70E-11	2.87E-09	-1.7217377	-9.106844	14.49558612
205908_s_at	OMD	8.70E-11	2.87E-09	-2.1800676	-9.106671	14.49511333
227975_at	GPRIN1	8.71E-11	2.87E-09	1.631951	9.10656	14.49480792
201590_x_at	ANXA2	8.73E-11	2.87E-09	-1.7738149	-9.105788	14.49269214
202687_s_at	TNFSF10	8.79E-11	2.89E-09	-3.6481358	-9.103001	14.48505367
204608_at	ASL	8.81E-11	2.90E-09	-1.591844	-9.102277	14.48306966
232578_at	CLDN18	8.85E-11	2.91E-09	-5.8740965	-9.100448	14.47805397
223816_at	SLC46A2	8.96E-11	2.94E-09	-2.5334207	-9.096286	14.46664297
210876_at	ANXA2P1	9.06E-11	2.97E-09	-0.8462749	-9.092245	14.45555993
235076_at	CALCOCO2	9.09E-11	2.98E-09	-1.4371792	-9.090885	14.45183088
218447_at	CMC2	9.13E-11	2.99E-09	1.2494155	9.089366	14.447664
1559883_s_at	SAMHD1	9.19E-11	3.01E-09	-1.9080584	-9.086856	14.44077863
33850_at	MAP4	9.19E-11	3.01E-09	-0.8992275	-9.086847	14.44075467
219446_at	RIC8B	9.20E-11	3.01E-09	1.1145728	9.086383	14.43948072
222986_s_at	SHISA5	9.26E-11	3.03E-09	-1.0745244	-9.084282	14.43371817
210550_s_at	RASGRF1	9.28E-11	3.03E-09	-2.4638879	-9.083489	14.43154198
214657_s_at	MIR612///NEAT1	9.30E-11	3.04E-09	-3.0049859	-9.082607	14.4291205
236114_at		9.33E-11	3.04E-09	-1.9217233	-9.081553	14.42622957
228910_at	CD82	9.34E-11	3.04E-09	-1.3127566	-9.081114	14.42502348
204167_at	BTD	9.34E-11	3.04E-09	-1.1119336	-9.081051	14.424852
201577_at	NME1	9.35E-11	3.05E-09	1.9436088	9.080555	14.42348944
232882_at		9.38E-11	3.05E-09	-2.1149419	-9.079581	14.42081702
217882_at	EMC3	9.45E-11	3.08E-09	-0.890972	-9.076792	14.41316176
223686_at	TPK1	9.47E-11	3.08E-09	-1.6865805	-9.076056	14.41114342
243039_at		9.47E-11	3.08E-09	-1.0338975	-9.075973	14.41091506
1561181_at		9.50E-11	3.09E-09	-1.5898485	-9.074858	14.40785375
212195_at	IL6ST	9.53E-11	3.09E-09	-1.8651351	-9.07385	14.40508703
204208_at	RNGTT	9.55E-11	3.10E-09	0.9007155	9.072982	14.4027047
212126_at	CBX5	9.61E-11	3.12E-09	1.2423468	9.070569	14.39608078
238445_x_at	MGAT5B	9.62E-11	3.12E-09	1.0610755	9.070419	14.39566884
205063_at	GEMIN2	9.64E-11	3.12E-09	1.9279023	9.069634	14.39351421
216212_s_at	MIR664B///SNORA56///DKC1	9.64E-11	3.12E-09	1.5776365	9.069363	14.39276912
212699_at	SCAMP5	9.74E-11	3.15E-09	1.5394059	9.065867	14.38316969
244414_at		9.77E-11	3.16E-09	-2.6560953	-9.064763	14.38013956
213056_at	FRMD4B	9.81E-11	3.17E-09	-2.3112556	-9.063008	14.3753175
227285_at	CIART	9.83E-11	3.17E-09	2.0576291	9.062493	14.37390524
230894_s_at		9.90E-11	3.20E-09	1.4052462	9.059711	14.36626298
227687_at	HYLS1	9.91E-11	3.20E-09	2.3444138	9.059358	14.3652931
227475_at	FOXQ1	9.95E-11	3.21E-09	-2.9770364	-9.05805	14.36170059
203411_s_at	LMNA	9.95E-11	3.21E-09	-1.4862716	-9.057869	14.36120204
227578_at	TMPO-AS1	9.96E-11	3.21E-09	1.9701457	9.057641	14.36057643
207643_s_at	TNFRSF1A	9.98E-11	3.21E-09	-1.9197945	-9.056942	14.35865544
212239_at	PIK3R1	9.99E-11	3.21E-09	-1.7886774	-9.056458	14.35732631
226548_at	SBK1	9.99E-11	3.21E-09	2.7918965	9.056412	14.35720017
202752_x_at	SLC7A8	1.00E-10	3.22E-09	-1.0147661	-9.055811	14.3555497
209153_s_at	TCF3	1.01E-10	3.25E-09	1.9712467	9.051942	14.34491756
211323_s_at	ITPR1	1.02E-10	3.29E-09	-1.7469546	-9.047425	14.33250404
203283_s_at	HS2ST1	1.03E-10	3.29E-09	1.2616288	9.046692	14.3304905
241353_s_at	LOC100507507	1.03E-10	3.29E-09	-1.5098891	-9.046297	14.32940525
226066_at	MITF	1.03E-10	3.30E-09	-2.3604974	-9.045524	14.32728025
226203_at	MYO9A	1.03E-10	3.30E-09	-1.463156	-9.045074	14.3260442
212825_at	PAXIP1	1.03E-10	3.30E-09	1.3790945	9.044856	14.32544408
203813_s_at	SLIT3	1.04E-10	3.32E-09	-1.943711	-9.042248	14.31827455
232065_x_at	CENPL	1.04E-10	3.33E-09	2.0664597	9.040927	14.31464223
204559_s_at	LSM7	1.04E-10	3.33E-09	1.4948265	9.040738	14.31412344
223035_s_at	FARSB	1.05E-10	3.34E-09	1.1556468	9.039507	14.31073858
225438_at	NUDCD1	1.05E-10	3.35E-09	0.9987832	9.038515	14.30801157
211661_x_at	PTAFR	1.07E-10	3.40E-09	-1.7478737	-9.032482	14.29142116
203975_s_at	CHAF1A	1.07E-10	3.42E-09	1.4623228	9.030674	14.28644845
232090_at	DNM3OS	1.07E-10	3.42E-09	-1.8067504	-9.030658	14.28640302
231876_at	TRIM56	1.08E-10	3.42E-09	-1.5874382	-9.029613	14.28352832
225100_at	FBXO45	1.08E-10	3.45E-09	2.1992158	9.026809	14.27581606
223228_at	LDOC1L	1.09E-10	3.46E-09	1.3725838	9.025779	14.2729829
205011_at	VWA5A	1.09E-10	3.46E-09	-2.0583446	-9.025033	14.27093042
213693_s_at	MUC1	1.11E-10	3.53E-09	-3.2295528	-9.017946	14.25142682
205694_at	TYRP1	1.11E-10	3.54E-09	-2.3934779	-9.016883	14.24850279
227349_at	HELLS	1.11E-10	3.54E-09	1.8874495	9.01667	14.24791608
226171_at	ZDHHC3	1.12E-10	3.55E-09	-1.2651126	-9.015509	14.24472065
227376_at	GLI3	1.12E-10	3.56E-09	-1.6685668	-9.01391	14.24031874
228766_at	CD36	1.13E-10	3.58E-09	-3.8623803	-9.011596	14.23394716
208698_s_at	NONO	1.14E-10	3.61E-09	1.3734939	9.008551	14.2255635
204879_at	PDPN	1.14E-10	3.61E-09	-1.9647488	-9.007494	14.22265384
225924_at	FNIP2	1.14E-10	3.61E-09	-1.6397687	-9.007417	14.22244241
214958_s_at	TMC6	1.15E-10	3.63E-09	-0.9202213	-9.006031	14.21862486
223255_at	G2E3	1.15E-10	3.63E-09	1.3666254	9.005945	14.21838854
208694_at	PRKDC	1.15E-10	3.63E-09	1.6105285	9.005507	14.21718272
243046_at		1.15E-10	3.63E-09	-1.9798785	-9.005087	14.2160248
201502_s_at	NFKBIA	1.16E-10	3.66E-09	-2.0544698	-9.002103	14.20780843
202587_s_at	AK1	1.16E-10	3.66E-09	-1.9910461	-9.001618	14.20647257
229759_s_at	VEPH1	1.16E-10	3.66E-09	-1.8176795	-9.001453	14.20601896
203805_s_at	FANCA	1.17E-10	3.67E-09	1.3878714	9.000681	14.20389164
201058_s_at	MYL9	1.18E-10	3.70E-09	-2.5614817	-8.997301	14.19457942
230831_at	FRMD5	1.18E-10	3.70E-09	2.9696836	8.997106	14.19404218
201150_s_at	TIMP3	1.20E-10	3.76E-09	-3.2023663	-8.990948	14.17707685
201718_s_at	EPB41L2	1.20E-10	3.76E-09	-2.3444899	-8.990751	14.17653274
221133_s_at	CLDN18	1.20E-10	3.77E-09	-4.6365989	-8.989658	14.17352058
204363_at	F3	1.20E-10	3.77E-09	-3.0417714	-8.988708	14.17090433
1554690_a_at	TACC1	1.20E-10	3.77E-09	-1.9244262	-8.988587	14.1705702
201809_s_at	ENG	1.21E-10	3.79E-09	-2.199646	-8.986946	14.16604644
213452_at	ZNF184	1.24E-10	3.87E-09	1.6231847	8.979024	14.14420856
223218_s_at	NFKBIZ	1.24E-10	3.88E-09	-3.2166019	-8.978064	14.14156073
214274_s_at	ACAA1	1.24E-10	3.89E-09	-1.5130283	-8.977038	14.13873116
212832_s_at	CKAP5	1.25E-10	3.89E-09	1.5023	8.976346	14.13682372
208816_x_at	ANXA2P2	1.25E-10	3.90E-09	-1.6306207	-8.975988	14.13583751
205507_at	ARHGEF15	1.26E-10	3.93E-09	-1.4267005	-8.972269	14.12558121
239283_at	TMED5	1.27E-10	3.95E-09	-1.1570142	-8.970811	14.12155804
229584_at	LRRK2	1.27E-10	3.95E-09	-4.4755455	-8.970721	14.12131017
232306_at	CDH26	1.27E-10	3.96E-09	-1.8835828	-8.969548	14.11807512
238455_at	PLXDC2	1.27E-10	3.96E-09	-2.4572999	-8.968621	14.11551905
212141_at	MCM4	1.28E-10	3.99E-09	2.1379456	8.966259	14.10900225
242787_at		1.28E-10	4.00E-09	2.2106342	8.965304	14.10636581
212636_at	QKI	1.30E-10	4.03E-09	-2.6302284	-8.962411	14.098385
204519_s_at	PLLP	1.30E-10	4.04E-09	-2.8018804	-8.961015	14.09453333
217805_at	ILF3	1.30E-10	4.04E-09	1.2942025	8.961008	14.09451393
238605_at	NOL4	1.30E-10	4.05E-09	4.9741077	8.959834	14.09127313
239422_at	GPC2	1.30E-10	4.05E-09	0.8076334	8.959713	14.09094027
203639_s_at	FGFR2	1.31E-10	4.06E-09	-2.1408416	-8.958452	14.08745912
218324_s_at	SPATS2	1.32E-10	4.08E-09	1.5130868	8.956122	14.08102787
227211_at	PHF19	1.34E-10	4.16E-09	1.9224279	8.94927	14.06211191
223749_at	C1QTNF2	1.34E-10	4.16E-09	-1.4563725	-8.949182	14.06186906
225171_at	ARHGAP18	1.35E-10	4.16E-09	-2.3741745	-8.948366	14.05961609
211864_s_at	MYOF	1.35E-10	4.16E-09	-2.432192	-8.948269	14.05934958
219420_s_at	COA7	1.36E-10	4.19E-09	0.7901459	8.945362	14.05132289
223258_s_at	G2E3	1.36E-10	4.20E-09	1.4758444	8.945014	14.05036022
222962_s_at	MCM10	1.36E-10	4.21E-09	2.3325837	8.943709	14.04675788
214431_at	GMPS	1.37E-10	4.22E-09	1.8258966	8.942301	14.04286893
218445_at	H2AFY2	1.37E-10	4.23E-09	1.8432419	8.941314	14.04014303
213811_x_at	TCF3	1.37E-10	4.23E-09	1.3138018	8.941061	14.03944284
207008_at	CXCR2	1.38E-10	4.24E-09	-2.4982911	-8.939995	14.03649862
212474_at	AVL9	1.38E-10	4.24E-09	0.9382231	8.939859	14.03612238
211115_x_at	GEMIN2	1.38E-10	4.25E-09	1.7114042	8.939185	14.03426158
201778_s_at	EFCAB14	1.39E-10	4.26E-09	-1.12677	-8.937929	14.03079075
225895_at	SYNPO2	1.39E-10	4.26E-09	-3.3187124	-8.937483	14.02955953
222935_x_at	SLC39A8	1.39E-10	4.26E-09	-1.5821736	-8.937455	14.02948376
238496_at	WHSC1L1	1.39E-10	4.27E-09	1.4813794	8.936472	14.02676568
224789_at	DCAF12	1.40E-10	4.30E-09	1.2037366	8.933456	14.01843505
229844_at	FOXP1	1.40E-10	4.30E-09	-1.4204014	-8.933019	14.0172259
228264_at	ACCS	1.40E-10	4.30E-09	-1.3509726	-8.933013	14.01721114
227178_at	CELF2	1.41E-10	4.31E-09	-1.5251261	-8.932511	14.01582196
201709_s_at	NIPSNAP1	1.42E-10	4.34E-09	0.9753075	8.929429	14.00730743
209189_at	FOS	1.42E-10	4.35E-09	-3.973741	-8.928227	14.00398425
213519_s_at	LAMA2	1.43E-10	4.36E-09	-2.2030183	-8.927236	14.00124565
202836_s_at	TXNL4A	1.43E-10	4.38E-09	1.1844596	8.925604	13.9967348
219649_at	ALG6	1.43E-10	4.38E-09	1.1098084	8.925585	13.99668313
210067_at	AQP4	1.43E-10	4.38E-09	-4.0287946	-8.925397	13.99616307
215603_x_at	LOC102724197///LOC100132705///GGT2///GGTLC1///GGTLC2///GGT3P///GGT1	1.44E-10	4.39E-09	-2.2491731	-8.923877	13.99195985
211734_s_at	FCER1A	1.45E-10	4.41E-09	-3.1458347	-8.922127	13.9871231
218627_at	DRAM1	1.45E-10	4.42E-09	-3.0646883	-8.921498	13.98538401
204682_at	LTBP2	1.46E-10	4.43E-09	-2.1864368	-8.920087	13.98148455
203087_s_at	KIF2A	1.47E-10	4.46E-09	1.6092404	8.917566	13.97451261
230021_at	TICRR	1.47E-10	4.46E-09	1.2600534	8.917304	13.97378918
201310_s_at	NREP	1.48E-10	4.50E-09	2.2856122	8.913655	13.96369915
205598_at	TRAIP	1.49E-10	4.53E-09	0.9328877	8.911685	13.95824973
236580_at		1.49E-10	4.53E-09	0.8324037	8.911599	13.95801183
225173_at	ARHGAP18	1.49E-10	4.53E-09	-2.3937076	-8.911266	13.95709059
228361_at	E2F2	1.49E-10	4.53E-09	1.8870326	8.910949	13.95621264
203542_s_at	KLF9	1.50E-10	4.54E-09	-2.2750614	-8.909787	13.95299884
205819_at	MARCO	1.50E-10	4.54E-09	-3.9848275	-8.909355	13.95180354
226077_at	RNF145	1.51E-10	4.57E-09	-1.2705007	-8.907196	13.94583144
232765_x_at	SLC22A31	1.51E-10	4.57E-09	-1.2050767	-8.907171	13.94576277
227792_at	ITPRIPL2	1.51E-10	4.57E-09	-1.3736461	-8.906555	13.9440584
208763_s_at	TSC22D3	1.51E-10	4.57E-09	-2.5102359	-8.906514	13.9439452
227013_at	LATS2	1.52E-10	4.60E-09	-2.3867558	-8.903886	13.93667453
202734_at	TRIP10	1.53E-10	4.61E-09	-1.4203629	-8.902757	13.93355069
208131_s_at	PTGIS	1.53E-10	4.61E-09	-2.9839168	-8.90251	13.9328688
200862_at	DHCR24	1.53E-10	4.61E-09	-1.7684332	-8.902347	13.93241556
223454_at	CXCL16	1.54E-10	4.64E-09	-2.6812996	-8.900044	13.92604528
1553589_a_at	PDZK1IP1	1.54E-10	4.65E-09	-2.6032367	-8.899132	13.92351972
204392_at	CAMK1	1.54E-10	4.65E-09	-1.159404	-8.898836	13.92269992
1561180_at		1.55E-10	4.66E-09	-1.5432539	-8.898023	13.92045111
212914_at	CBX7	1.55E-10	4.66E-09	-2.0925776	-8.897737	13.91965812
214247_s_at	DKK3	1.55E-10	4.66E-09	-2.2633183	-8.897617	13.91932679
203543_s_at	KLF9	1.55E-10	4.66E-09	-2.709385	-8.896927	13.91741809
211696_x_at	HBB	1.56E-10	4.68E-09	-3.8022866	-8.895698	13.91401534
242593_at		1.56E-10	4.69E-09	-1.4956036	-8.894713	13.91128926
208284_x_at	GGT2///GGTLC1///GGTLC2///GGT1	1.56E-10	4.69E-09	-1.9685254	-8.894181	13.90981808
203687_at	CX3CL1	1.59E-10	4.77E-09	-1.860026	-8.888223	13.89332233
212538_at	DOCK9	1.61E-10	4.81E-09	-1.5208882	-8.88466	13.88345761
219635_at	ZNF606	1.61E-10	4.83E-09	1.6026146	8.883431	13.88005231
201770_at	SNRPA	1.62E-10	4.85E-09	1.1116407	8.881084	13.87355209
213828_x_at	H3F3AP4///H3F3B///H3F3A	1.63E-10	4.88E-09	0.7946597	8.879188	13.86830204
208159_x_at	DDX11	1.64E-10	4.91E-09	1.9784699	8.876904	13.8619747
223343_at	MS4A7	1.65E-10	4.94E-09	-2.9158619	-8.874299	13.85475776
203063_at	PPM1F	1.65E-10	4.94E-09	-1.3686297	-8.873957	13.85381021
226883_at	KLHL11	1.66E-10	4.96E-09	1.0684693	8.872478	13.8497119
202552_s_at	LOC101929500///CRIM1	1.66E-10	4.96E-09	-2.3966684	-8.871855	13.84798591
209870_s_at	APBA2	1.67E-10	4.97E-09	1.0702161	8.871084	13.84584874
218850_s_at	LIMD1	1.67E-10	4.98E-09	-1.6527844	-8.870325	13.84374757
241742_at	PRAM1	1.67E-10	4.98E-09	-1.470232	-8.870289	13.84364594
211458_s_at	GABARAPL3///GABARAPL1	1.68E-10	5.00E-09	-2.1728436	-8.868374	13.83834032
235558_at	RBMS2	1.68E-10	5.01E-09	-0.8985987	-8.867632	13.83628294
225527_at	CEBPG	1.70E-10	5.05E-09	1.375656	8.864465	13.82750419
228931_at	COQ4	1.72E-10	5.11E-09	1.3966583	8.85993	13.81493489
235376_at		1.72E-10	5.12E-09	-1.3098923	-8.859321	13.81324578
220512_at	DLC1	1.73E-10	5.15E-09	-1.8820142	-8.856951	13.80667577
228850_s_at	SLIT2	1.74E-10	5.16E-09	-2.4788733	-8.856297	13.80486239
205261_at	PGC	1.75E-10	5.18E-09	-3.8314866	-8.854644	13.80027633
229634_at	TMEM139	1.75E-10	5.19E-09	-2.0888514	-8.853538	13.79720929
202992_at	C7	1.75E-10	5.20E-09	-3.6178053	-8.8529	13.79544191
201263_at	TARS	1.76E-10	5.22E-09	1.3270341	8.851025	13.79024046
202602_s_at	HTATSF1	1.78E-10	5.27E-09	1.2776523	8.847218	13.77968064
212072_s_at	CSNK2A1	1.79E-10	5.30E-09	1.0194215	8.84494	13.77336031
218322_s_at	ACSL5	1.80E-10	5.31E-09	-2.7141352	-8.844384	13.77181987
202154_x_at	TUBB3	1.80E-10	5.31E-09	1.5547048	8.844137	13.77113454
219552_at	SVEP1	1.80E-10	5.31E-09	-1.1606106	-8.844001	13.77075519
213947_s_at	NUP210	1.80E-10	5.31E-09	1.4028567	8.84373	13.77000441
214901_at	ZNF8	1.81E-10	5.33E-09	0.8803984	8.842278	13.7659752
202759_s_at	PALM2-AKAP2///AKAP2	1.81E-10	5.34E-09	-2.3814718	-8.841479	13.76375926
219350_s_at	DIABLO	1.82E-10	5.35E-09	0.8975002	8.840466	13.7609471
202723_s_at	FOXO1	1.82E-10	5.35E-09	-1.8941394	-8.840303	13.76049529
200893_at	TRA2B	1.82E-10	5.35E-09	0.8645477	8.839934	13.75947197
206208_at	CA4	1.84E-10	5.41E-09	-2.1288628	-8.83604	13.74866465
201326_at	CCT6A	1.85E-10	5.43E-09	1.2629092	8.834499	13.7443893
1553960_at	SNX21	1.85E-10	5.44E-09	-1.7901617	-8.833718	13.74222018
218950_at	ARAP3	1.85E-10	5.45E-09	-1.7609855	-8.832808	13.73969329
211271_x_at	MIR4745///PTBP1	1.86E-10	5.45E-09	0.9310142	8.832486	13.73879984
1554503_a_at	OSCAR	1.87E-10	5.48E-09	-1.8836846	-8.830011	13.73192979
218188_s_at	TIMM13	1.87E-10	5.49E-09	1.2939078	8.829366	13.73014016
212026_s_at	EXOC7	1.87E-10	5.49E-09	-1.0515222	-8.829	13.72912351
240948_at		1.89E-10	5.53E-09	-0.9457219	-8.826686	13.72269988
210838_s_at	ACVRL1	1.89E-10	5.53E-09	-1.5521205	-8.826364	13.72180496
227760_at	IGFBPL1	1.89E-10	5.54E-09	3.8972017	8.825545	13.71953151
202747_s_at	ITM2A	1.90E-10	5.54E-09	-2.6380061	-8.824927	13.71781364
211478_s_at	DPP4	1.90E-10	5.54E-09	-2.2802611	-8.824871	13.71765757
226022_at	SASH1	1.90E-10	5.56E-09	-1.948511	-8.823633	13.71422082
200016_x_at	HNRNPA1P10///HNRNPA1	1.90E-10	5.56E-09	0.4088862	8.823408	13.71359641
222762_x_at	LIMD1	1.92E-10	5.59E-09	-1.7239792	-8.821008	13.70693112
232404_at	SHROOM4	1.92E-10	5.59E-09	-1.4300977	-8.820827	13.70642838
202726_at	LIG1	1.92E-10	5.61E-09	1.4459593	8.819654	13.70316898
205776_at	FMO5	1.93E-10	5.61E-09	-2.2705083	-8.819112	13.701665
241941_at	LOC105372255	1.93E-10	5.62E-09	1.3398738	8.818431	13.69977343
228972_at	PITPNA-AS1	1.95E-10	5.69E-09	1.2813021	8.814122	13.68780275
201540_at	FHL1	1.97E-10	5.72E-09	-2.7108427	-8.81165	13.68093654
220570_at	RETN	1.97E-10	5.72E-09	-2.1743598	-8.811501	13.68052169
228186_s_at	RSPO3	1.97E-10	5.73E-09	-2.4589185	-8.810787	13.6785361
236957_at	CDCA2	1.98E-10	5.76E-09	1.8818178	8.808707	13.67275807
205824_at	HSPB2	1.99E-10	5.77E-09	-1.4584432	-8.807828	13.67031475
208755_x_at	H3F3AP4///H3F3B///H3F3A	2.00E-10	5.79E-09	0.8113994	8.806192	13.66576788
214414_x_at	HBA2///HBA1	2.00E-10	5.79E-09	-3.6111698	-8.806151	13.66565486
203130_s_at	KIF5C	2.00E-10	5.79E-09	4.3714984	8.806035	13.66533058
238726_at		2.00E-10	5.80E-09	-0.5866593	-8.805127	13.66280792
205851_at	NME6	2.01E-10	5.82E-09	-0.951276	-8.803801	13.65912189
204992_s_at	PFN2	2.04E-10	5.90E-09	2.1358334	8.798536	13.64448587
201124_at	ITGB5	2.04E-10	5.90E-09	-1.7368787	-8.798332	13.64392126
228692_at	PREX2	2.04E-10	5.91E-09	-2.1214869	-8.797843	13.64256158
205004_at	NKRF	2.05E-10	5.91E-09	0.9014506	8.79764	13.6419974
218712_at	C1orf109	2.05E-10	5.91E-09	1.2821851	8.797535	13.64170433
213803_at	KPNB1	2.07E-10	5.98E-09	1.2924972	8.792965	13.62899614
225308_s_at	TANC1	2.09E-10	6.02E-09	-1.7166062	-8.79046	13.62202977
218677_at	S100A14	2.09E-10	6.03E-09	-2.5423325	-8.789669	13.61982925
242890_at		2.10E-10	6.05E-09	2.5812524	8.788102	13.61547303
236610_at		2.10E-10	6.05E-09	-2.2056257	-8.787904	13.61492086
209668_x_at	CES2	2.11E-10	6.06E-09	-0.7659567	-8.787351	13.61338375
200060_s_at	RNPS1	2.13E-10	6.13E-09	1.027242	8.782961	13.60116985
205945_at	IL6R	2.14E-10	6.14E-09	-2.7631413	-8.782245	13.59917844
217919_s_at	MRPL42	2.14E-10	6.14E-09	1.2232296	8.781768	13.59785237
214835_s_at	SUCLG2	2.15E-10	6.16E-09	-1.7783504	-8.780437	13.59414737
211713_x_at	KIAA0101	2.15E-10	6.17E-09	1.632847	8.779575	13.59174968
206262_at	ADH1C	2.16E-10	6.20E-09	-2.4248847	-8.777612	13.58628781
1556344_at	LOC150051	2.16E-10	6.20E-09	1.5293012	8.777464	13.58587616
212459_x_at	SUCLG2	2.17E-10	6.21E-09	-1.7449091	-8.776982	13.58453494
240304_s_at	TMC5	2.17E-10	6.21E-09	-3.6430211	-8.776583	13.58342428
202096_s_at	TSPO	2.17E-10	6.22E-09	-2.1207742	-8.775721	13.58102556
222885_at	EMCN	2.18E-10	6.24E-09	-2.5331575	-8.774881	13.57868815
220998_s_at	UNC93B1	2.19E-10	6.25E-09	-1.3167748	-8.773954	13.57610671
223658_at	KCNK6	2.20E-10	6.30E-09	-1.1936127	-8.770975	13.56781662
210093_s_at	MAGOHB///MAGOH	2.20E-10	6.30E-09	1.0882822	8.77093	13.5676908
225765_at	TNPO1	2.21E-10	6.31E-09	1.5501227	8.769642	13.56410447
219147_s_at	NMRK1	2.23E-10	6.37E-09	-1.8290237	-8.766567	13.55554449
209581_at	PLA2G16	2.23E-10	6.37E-09	-2.3094112	-8.766121	13.55430244
218738_s_at	RNF138	2.26E-10	6.44E-09	1.3444384	8.762021	13.54288523
214086_s_at	PARP2	2.27E-10	6.46E-09	1.5502109	8.760852	13.53963073
212611_at	DTX4	2.30E-10	6.55E-09	-2.2033218	-8.755795	13.52554644
209540_at	IGF1	2.30E-10	6.55E-09	-2.1523299	-8.755427	13.52451972
219653_at	LSM14B	2.31E-10	6.56E-09	1.1093979	8.754401	13.52166208
212015_x_at	MIR4745///PTBP1	2.31E-10	6.57E-09	0.9263463	8.754034	13.52063927
214378_at	TFPI	2.32E-10	6.58E-09	-1.0938901	-8.753099	13.51803642
213881_x_at	LOC101929087///SUMO2///SUMO3	2.32E-10	6.59E-09	0.5786817	8.752547	13.5164979
213509_x_at	CES2	2.32E-10	6.59E-09	-0.8689509	-8.752214	13.51556888
1553764_a_at	AJUBA	2.35E-10	6.66E-09	-2.3000023	-8.748102	13.50411357
201524_x_at	UBE2N	2.36E-10	6.70E-09	0.8018111	8.745799	13.49769624
217518_at	MYOF	2.37E-10	6.71E-09	-1.0252374	-8.745282	13.49625325
48808_at	DHFR	2.37E-10	6.72E-09	1.8714397	8.744477	13.49401129
210170_at	PDLIM3	2.38E-10	6.72E-09	-2.6135302	-8.744043	13.49280227
226308_at	HAUS8	2.38E-10	6.72E-09	1.2478273	8.744021	13.49273971
225913_at	PEAK1	2.38E-10	6.74E-09	-1.5861812	-8.742925	13.48968462
211732_x_at	HNMT	2.39E-10	6.76E-09	-2.3139243	-8.741862	13.48672168
210770_s_at	LOC100507353///CACNA1A	2.39E-10	6.76E-09	3.0236816	8.741241	13.48499258
237158_s_at	MPHOSPH9	2.40E-10	6.78E-09	1.3645517	8.740153	13.48195843
208672_s_at	SRSF3	2.42E-10	6.82E-09	0.7381497	8.73777	13.47531742
217767_at	C3	2.43E-10	6.86E-09	-4.0650456	-8.735676	13.46947725
200904_at	HLA-E	2.43E-10	6.86E-09	-2.558104	-8.735518	13.46903776
202132_at	WWTR1	2.44E-10	6.89E-09	-1.6695584	-8.733782	13.46419841
1554406_a_at	CLEC7A	2.45E-10	6.89E-09	-1.9969427	-8.733641	13.46380426
211940_x_at	H3F3AP4///H3F3B///H3F3A	2.46E-10	6.93E-09	0.8427072	8.731459	13.45772046
204518_s_at	PPIC	2.48E-10	6.98E-09	-1.9237091	-8.728299	13.44890759
211241_at	ANXA2P3	2.49E-10	7.00E-09	-1.0471766	-8.727037	13.44538733
210066_s_at	AQP4	2.49E-10	7.00E-09	-3.8298377	-8.726994	13.44526758
236297_at	PLXDC2	2.50E-10	7.02E-09	-2.2915374	-8.725744	13.44178113
1569020_at	NEDD9	2.53E-10	7.10E-09	-1.4618259	-8.721474	13.4298702
213647_at	DNA2	2.54E-10	7.12E-09	2.4578488	8.720642	13.42754989
202196_s_at	DKK3	2.55E-10	7.15E-09	-2.2192107	-8.718908	13.42271199
209609_s_at	MRPL9	2.56E-10	7.18E-09	0.9947716	8.717292	13.41820171
205644_s_at	SNRPG	2.57E-10	7.21E-09	1.174866	8.715597	13.41347181
222498_at	AZI2	2.57E-10	7.21E-09	-1.1678171	-8.715455	13.41307557
200807_s_at	HSPD1	2.58E-10	7.22E-09	0.9671042	8.714774	13.41117653
225546_at	LOC101930123///EEF2K	2.59E-10	7.25E-09	-1.6284282	-8.713099	13.40650041
207131_x_at	GGT2///GGTLC1///GGTLC2///GGT1	2.59E-10	7.25E-09	-2.1555214	-8.712736	13.4054881
234987_at	SAMHD1	2.60E-10	7.27E-09	-2.2206486	-8.71141	13.401787
209276_s_at	GLRX	2.60E-10	7.27E-09	-2.1861145	-8.711407	13.40177849
238625_at	C1orf168	2.62E-10	7.31E-09	-2.4634241	-8.709214	13.39565786
215758_x_at	ZNF93	2.63E-10	7.33E-09	1.6138767	8.708246	13.39295468
204073_s_at	MYRF	2.65E-10	7.40E-09	-2.5621633	-8.704318	13.38198963
1320_at	PTPN21	2.65E-10	7.40E-09	-1.0304902	-8.704284	13.38189301
218588_s_at	FAM114A2	2.65E-10	7.40E-09	-0.914524	-8.704272	13.38186052
202234_s_at	SLC16A1	2.66E-10	7.41E-09	2.2418655	8.703599	13.37998249
224610_at	SNHG1///SNORD22///SNORD25///SNORD26///SNORD27///SNORD28///SNORD30///SNORD31///SNORD29	2.67E-10	7.43E-09	1.7584335	8.7022	13.37607494
228656_at	PROX1	2.67E-10	7.43E-09	3.4978386	8.701996	13.37550713
219054_at	NPR3	2.68E-10	7.45E-09	-2.3068252	-8.700834	13.37226023
225297_at	HAUS1	2.68E-10	7.45E-09	1.97587	8.700724	13.3719539
230320_at	TBRG1	2.68E-10	7.45E-09	-1.1284457	-8.700492	13.37130739
232594_at	HSBP1L1	2.71E-10	7.52E-09	-1.4020675	-8.696932	13.36136431
231043_at	CFAP221	2.73E-10	7.56E-09	-1.5932307	-8.694816	13.35545562
213290_at	COL6A2	2.74E-10	7.61E-09	-1.3473423	-8.692421	13.34876425
1557527_at		2.76E-10	7.67E-09	-1.6712405	-8.689752	13.34130841
204174_at	ALOX5AP	2.79E-10	7.72E-09	-3.8717936	-8.687069	13.33381213
202795_x_at	TRIOBP	2.79E-10	7.72E-09	-1.1283329	-8.686897	13.33333147
205967_at	HIST2H4B///HIST4H4///HIST2H4A///HIST1H4L///HIST1H4E///HIST1H4B///HIST1H4H///HIST1H4C///HIST1H4J///HIST1H4K///HIST1H4F///HIST1H4D///HIST1H4A///HIST1H4I	2.82E-10	7.80E-09	1.813189	8.682942	13.32227997
224774_s_at	NAV1	2.82E-10	7.81E-09	1.5645913	8.682553	13.32119396
234996_at	CALCRL	2.83E-10	7.83E-09	-2.7760855	-8.681434	13.31806571
202545_at	PRKCD	2.84E-10	7.85E-09	-1.5871351	-8.680312	13.31492829
202903_at	LSM5	2.85E-10	7.88E-09	1.3678505	8.678564	13.3100448
1559910_at		2.86E-10	7.89E-09	-1.6947167	-8.677873	13.30811246
212923_s_at	PXDC1	2.87E-10	7.92E-09	-1.2455357	-8.676375	13.30392586
205733_at	BLM	2.89E-10	7.97E-09	1.9651977	8.674045	13.29741218
242320_at		2.89E-10	7.97E-09	-1.5977387	-8.673652	13.29631353
227098_at	DUSP18	2.90E-10	7.99E-09	-0.8234035	-8.672924	13.29427813
238428_at	KCNJ15	2.91E-10	8.02E-09	-1.2804924	-8.671243	13.28957806
229369_at	VSIG2	2.92E-10	8.03E-09	-1.3978364	-8.670415	13.28726102
201586_s_at	SFPQ	2.92E-10	8.04E-09	0.824477	8.670186	13.28662091
1559882_at	SAMHD1	2.92E-10	8.04E-09	-1.5159099	-8.669783	13.28549445
218530_at	FHOD1	2.95E-10	8.10E-09	-1.5127606	-8.666774	13.27708019
1560826_at	LOC101929398	2.97E-10	8.15E-09	-1.7891123	-8.664704	13.27129118
1553169_at	LRRN4	2.98E-10	8.19E-09	-1.7949626	-8.66266	13.26557248
205234_at	SLC16A4	2.98E-10	8.19E-09	-2.462373	-8.662597	13.26539661
222486_s_at	ADAMTS1	2.99E-10	8.20E-09	-2.8404348	-8.661727	13.26296512
220024_s_at	PRX	2.99E-10	8.20E-09	-1.41454	-8.661723	13.2629532
223836_at	FGFBP2	3.00E-10	8.21E-09	-2.8279051	-8.660951	13.2607922
222673_x_at	FAM122B	3.03E-10	8.30E-09	1.5716591	8.656923	13.24952377
209054_s_at	WHSC1	3.04E-10	8.31E-09	1.5650515	8.656297	13.24777332
214713_at	YLPM1	3.07E-10	8.39E-09	0.9682614	8.652877	13.23820178
210423_s_at	SLC11A1	3.10E-10	8.47E-09	-2.6039779	-8.64931	13.22821957
[truncated: 52,676 more rows]
