# Supplementary material for: Identification of Key Biomarkers and Pathways in Small-Cell Lung Cancer Using Biological Analysis
Source: Biomed Res Int. 2021 Oct 19;2021:5953386. doi: 10.1155/2021/5953386 (PMC8548101; doi:10.1155/2021/5953386)
Supplement: Supplementary Materials — Table S1: gene expression microarray datasets for SCLC in GEO datasets, including GSE30219, GSE99316, and GSE149507. Table S2: information for the DEGs identified from the GEO datasets (log2FC ≥ 1, P < 0.05). Table S3: enrichment analysis of the upregulated DEGs. Table S4: enrichment analysis of the downregulated DEGs. Table S5: enrichment analysis of the DEGs of significant module. [file 5953386.f1.zip › Table S1-GSE99316 Gene expression microarray datasets for SCLC in GEO datasets.txt]

ID	Gene.symbol	P.Value	adj.P.Val	logFC	t	B
225686_at	SKA2	1.55E-27	8.49E-23	2.20331861	18.1238911	51.975958
204023_at	RFC4	7.73E-27	2.11E-22	2.9580116	17.6076286	50.43055
205339_at	STIL	1.46E-26	2.67E-22	4.06072495	17.4053017	49.815904
219787_s_at	ECT2	3.18E-26	4.35E-22	4.36725105	17.1605883	49.065642
202690_s_at	SNRPD1	1.36E-25	1.48E-21	2.45543247	16.7102412	47.665104
214221_at	ALMS1	2.24E-25	2.04E-21	2.50667108	16.5558781	47.179076
201477_s_at	RRM1	3.46E-25	2.70E-21	2.81498651	16.4230931	46.758528
218875_s_at	FBXO5	2.24E-24	1.53E-20	3.89561478	15.8595053	44.94802
214224_s_at	PIN4	2.89E-24	1.75E-20	2.25578272	15.7840217	44.702367
223491_at	COMMD2	7.62E-24	4.16E-20	2.56129502	15.4969985	43.7614
214051_at	TMSB15B///TMSB15A	1.81E-23	9.00E-20	3.90444331	15.2428912	42.919206
204127_at	RFC3	2.56E-23	1.17E-19	2.48312686	15.1419399	42.582228
203316_s_at	SNRPE	3.03E-23	1.27E-19	1.91929494	15.0936512	42.420557
218979_at	RMI1	4.62E-23	1.79E-19	2.26640183	14.9713911	42.00983
218397_at	FANCL	4.91E-23	1.79E-19	2.90499747	14.9535905	41.949863
234672_s_at	NDC1	9.75E-23	3.33E-19	2.0024127	14.7563733	41.282619
218757_s_at	UPF3B	1.58E-22	5.08E-19	2.35777851	14.6181214	40.811751
201416_at	SOX4	1.96E-22	5.94E-19	5.1187828	14.5573796	40.604057
203743_s_at	TDG	2.78E-22	8.00E-19	2.41858503	14.4572796	40.260701
200037_s_at	CBX3	2.99E-22	8.18E-19	1.98893569	14.43652	40.189323
213647_at	DNA2	3.68E-22	9.57E-19	2.54443278	14.3782689	39.988728
232065_x_at	CENPL	4.10E-22	1.02E-18	3.10271461	14.3476166	39.882989
203744_at	HMGB3	4.43E-22	1.05E-18	2.88296858	14.3257056	39.807327
222606_at	ZWILCH	5.84E-22	1.33E-18	2.33855137	14.2478922	39.538099
209523_at	TAF2	7.09E-22	1.55E-18	1.84882422	14.1933909	39.349042
209172_s_at	CENPF	1.19E-21	2.43E-18	4.06901072	14.0476319	38.841453
219000_s_at	DSCC1	1.24E-21	2.43E-18	2.81652546	14.0377293	38.806864
205176_s_at	ITGB3BP	1.24E-21	2.43E-18	2.54665103	14.0359034	38.800485
215691_x_at	HSPB11	1.45E-21	2.73E-18	2.0629559	13.9934207	38.651936
205361_s_at	PFDN4	2.00E-21	3.64E-18	1.94510871	13.9035363	38.336835
202413_s_at	USP1	2.82E-21	4.97E-18	2.22989826	13.8083367	38.001911
202276_at	SHFM1	3.56E-21	6.09E-18	2.13273028	13.743388	37.772711
218252_at	CKAP2	3.96E-21	6.55E-18	2.77090419	13.714452	37.670415
203362_s_at	MAD2L1	4.27E-21	6.86E-18	4.0762698	13.6936293	37.596731
231784_s_at	DCAF13	4.72E-21	7.37E-18	2.1925192	13.665973	37.498776
204146_at	RAD51AP1	5.09E-21	7.71E-18	4.70879373	13.6451331	37.424895
221970_s_at	NOL11	5.22E-21	7.71E-18	1.97055253	13.6380363	37.399722
219105_x_at	ORC6	6.04E-21	8.68E-18	3.41512196	13.5981534	37.25813
203625_x_at	SKP2	8.09E-21	1.13E-17	2.55496232	13.5177864	36.972161
202903_at	LSM5	9.16E-21	1.25E-17	2.13209589	13.4836773	36.850528
205644_s_at	SNRPG	9.52E-21	1.27E-17	1.98095648	13.4732108	36.813173
212255_s_at	ATP2C1	1.01E-20	1.32E-17	2.07446773	13.4567387	36.754354
223257_at	G2E3	1.19E-20	1.51E-17	2.31717365	13.4131071	36.598378
203209_at	RFC5	1.71E-20	2.13E-17	2.17773454	13.3124486	36.237565
218085_at	CHMP5	1.84E-20	2.23E-17	1.90609644	13.2936568	36.170055
200893_at	TRA2B	1.88E-20	2.24E-17	1.3267289	13.2867667	36.14529
209302_at	POLR2H	2.22E-20	2.58E-17	1.78537043	13.2421134	35.984641
204531_s_at	BRCA1	2.98E-20	3.39E-17	2.70619586	13.1625299	35.697662
226832_at	RNF168	3.55E-20	3.96E-17	1.97118356	13.1148044	35.525158
228401_at	ATAD2	3.92E-20	4.29E-17	3.26312192	13.0881381	35.428639
1555501_s_at	RSRC1	4.31E-20	4.62E-17	2.1185995	13.0625167	35.335814
235545_at	DEPDC1	5.52E-20	5.69E-17	3.85262862	12.995839	35.093834
228597_at	MIS18A	5.52E-20	5.69E-17	2.40407202	12.9958114	35.093734
1565347_s_at	TFE3	5.97E-20	6.05E-17	-3.90371004	-12.974563	35.016497
218662_s_at	NCAPG	6.37E-20	6.33E-17	3.40890532	12.9574632	34.954297
202904_s_at	LSM5	6.86E-20	6.70E-17	2.00661739	12.9373591	34.881118
203960_s_at	HSPB11	8.03E-20	7.70E-17	1.7963417	12.8950838	34.727063
202184_s_at	NUP133	1.08E-19	1.01E-16	1.42346961	12.8166023	34.440442
208838_at	CAND1	1.10E-19	1.02E-16	2.14947668	12.8096012	34.414834
203351_s_at	ORC4	1.14E-19	1.04E-16	1.39651113	12.8000468	34.379876
211769_x_at	SERINC3	1.18E-19	1.06E-16	-1.93134677	-12.7914169	34.34829
204026_s_at	ZWINT	1.25E-19	1.10E-16	3.93674444	12.7764777	34.293589
207966_s_at	GLG1	1.66E-19	1.44E-16	-1.7504841	-12.7006523	34.015494
223381_at	NUF2	1.95E-19	1.67E-16	5.85201159	12.6577759	33.857908
201683_x_at	TOX4	2.02E-19	1.68E-16	-1.88957921	-12.6478791	33.821499
218215_s_at	NR1H2	2.03E-19	1.68E-16	-1.98895407	-12.6472397	33.819147
204299_at	SRSF10	2.23E-19	1.82E-16	2.07572055	12.6224702	33.727966
229551_x_at	ZNF367	2.59E-19	2.08E-16	3.9209241	12.5822565	33.57976
238075_at	CHEK1	2.88E-19	2.28E-16	3.26650015	12.5540761	33.475777
213088_s_at	DNAJC9	2.99E-19	2.33E-16	1.79138391	12.5445801	33.440715
211323_s_at	ITPR1	3.11E-19	2.39E-16	-3.96940427	-12.5341619	33.402233
228069_at	MTFR2	3.53E-19	2.68E-16	3.49608362	12.5002723	33.276959
201664_at	SMC4	3.67E-19	2.75E-16	3.19566493	12.4902499	33.239881
225297_at	HAUS1	3.95E-19	2.91E-16	2.42889334	12.47081	33.167928
1555837_s_at	POLR2B	4.04E-19	2.94E-16	1.4292831	12.4646193	33.145004
205034_at	CCNE2	4.20E-19	3.02E-16	3.91768883	12.4544322	33.10727
203484_at	SEC61G	4.40E-19	3.12E-16	1.54855654	12.4422656	33.062187
209358_at	TAF11	4.82E-19	3.37E-16	1.5167782	12.4181476	32.972761
241704_x_at	ZNF320	5.56E-19	3.85E-16	1.95362302	12.3801629	32.831766
211747_s_at	LSM5	6.02E-19	4.11E-16	1.82982672	12.3592693	32.754132
221842_s_at	LOC100506639///ZNF131	6.09E-19	4.11E-16	2.27583429	12.3561599	32.742573
223556_at	HELLS	6.19E-19	4.13E-16	3.61456856	12.3517748	32.72627
209507_at	RPA3	6.40E-19	4.21E-16	2.07735776	12.3432776	32.694673
207039_at	CDKN2A	6.95E-19	4.50E-16	4.75143696	12.3215957	32.614005
214097_at	RPS21	7.00E-19	4.50E-16	2.84126664	12.3195781	32.606496
213007_at	FANCI	7.39E-19	4.63E-16	3.50540048	12.3052275	32.553067
201360_at	CST3	7.43E-19	4.63E-16	-2.90027982	-12.3036914	32.547347
201930_at	MCM6	7.46E-19	4.63E-16	2.43754268	12.3027327	32.543776
209748_at	SPAST	7.64E-19	4.69E-16	2.13068961	12.2964499	32.520374
200784_s_at	LRP1	7.95E-19	4.83E-16	-3.4150626	-12.286131	32.481928
213092_x_at	DNAJC9	8.52E-19	5.11E-16	1.59875078	12.2679752	32.41425
221677_s_at	DONSON	8.98E-19	5.34E-16	2.13763444	12.2539233	32.36184
212621_at	NEMP1	9.29E-19	5.46E-16	2.38768267	12.245184	32.329233
201833_at	HDAC2	1.03E-18	5.99E-16	1.89886182	12.2177649	32.226864
208791_at	CLU	1.05E-18	6.06E-16	-5.45384922	-12.2121557	32.20591
225916_at	LOC100506639///ZNF131	1.09E-18	6.16E-16	2.05415864	12.2027372	32.170717
202666_s_at	ACTL6A	1.09E-18	6.16E-16	2.67309469	12.2024744	32.169735
227786_at	MED30	1.10E-18	6.16E-16	2.18875857	12.1996758	32.159276
202867_s_at	DNAJB12	1.29E-18	7.10E-16	-1.83205287	-12.1597698	32.010023
222077_s_at	RACGAP1	1.30E-18	7.13E-16	3.20655266	12.1560708	31.996178
204354_at	POT1	1.39E-18	7.53E-16	1.6615206	12.1391191	31.932707
203714_s_at	TBCE	1.73E-18	9.28E-16	1.42964873	12.0818731	31.718096
231895_at	SASS6	1.82E-18	9.64E-16	1.77049043	12.0695128	31.671704
227350_at	HELLS	1.92E-18	1.01E-15	4.05607895	12.0553047	31.618352
219294_at	CENPQ	1.93E-18	1.01E-15	2.04053879	12.0530964	31.610058
225707_at	ARL6IP6	1.97E-18	1.02E-15	2.42092382	12.0478927	31.59051
218350_s_at	GMNN	2.15E-18	1.10E-15	2.76163731	12.025828	31.507585
1554574_a_at	CYB5R3	2.40E-18	1.22E-15	-2.48654857	-11.9964767	31.39718
207688_s_at	INHBC	2.47E-18	1.24E-15	1.89169753	11.9892029	31.369803
212257_s_at	SMARCA2	2.64E-18	1.31E-15	-2.95708643	-11.9718589	31.304496
201551_s_at	LAMP1	2.73E-18	1.34E-15	-3.65670485	-11.9636337	31.273512
205260_s_at	ACYP1	2.75E-18	1.34E-15	2.54131552	11.9609409	31.263367
200608_s_at	RAD21	2.78E-18	1.35E-15	1.3921782	11.9580361	31.252421
227164_at	SRSF1	2.83E-18	1.36E-15	1.78638081	11.9535543	31.235532
204510_at	CDC7	2.95E-18	1.40E-15	2.66525408	11.9427475	31.194796
203432_at	TMPO	3.03E-18	1.43E-15	2.44200652	11.9361727	31.170006
226473_at	CBX2	3.10E-18	1.44E-15	3.86293108	11.9304078	31.148265
229025_s_at	IMMP1L	3.11E-18	1.44E-15	2.23047769	11.9291229	31.143418
201111_at	CSE1L	3.43E-18	1.57E-15	2.34106874	11.9041163	31.049059
214804_at	CENPI	3.68E-18	1.68E-15	2.86673022	11.8856403	30.979292
205909_at	POLE2	3.76E-18	1.70E-15	2.84509062	11.8801091	30.958397
228033_at	E2F7	3.95E-18	1.77E-15	4.67616879	11.8669689	30.908743
206364_at	KIF14	4.02E-18	1.79E-15	4.52142812	11.8626755	30.892514
207828_s_at	CENPF	4.05E-18	1.79E-15	4.2364801	11.8603767	30.883825
226446_at	HES6	4.27E-18	1.87E-15	5.6280797	11.8467772	30.832401
1553984_s_at	DTYMK	4.37E-18	1.90E-15	1.91448196	11.8408272	30.809896
201479_at	MIR664B///SNORA56///DKC1	4.44E-18	1.91E-15	1.45448428	11.8371156	30.795854
225702_at	C8orf76	5.09E-18	2.17E-15	1.82459477	11.8016604	30.661638
209974_s_at	BUB3	5.24E-18	2.21E-15	1.49365161	11.7940693	30.632882
202634_at	POLR2K	5.27E-18	2.21E-15	1.53668853	11.7926738	30.627595
222201_s_at	CASP8AP2	5.76E-18	2.40E-15	2.00571148	11.7692916	30.53897
205063_at	GEMIN2	5.91E-18	2.44E-15	1.76750419	11.7626304	30.51371
209644_x_at	CDKN2A	5.93E-18	2.44E-15	3.24687432	11.7619117	30.510984
201202_at	PCNA	6.36E-18	2.59E-15	2.35448207	11.7437093	30.441929
202268_s_at	NAE1	6.51E-18	2.63E-15	1.58882443	11.7379175	30.419948
201088_at	KPNA2	6.88E-18	2.77E-15	2.15390338	11.7233472	30.364632
226936_at	CENPW	6.93E-18	2.77E-15	3.43291042	11.7214162	30.357299
218277_s_at	DHX40	7.77E-18	3.08E-15	1.64447904	11.6921505	30.246106
202633_at	TOPBP1	8.11E-18	3.18E-15	1.91703199	11.6809883	30.203669
225711_at	ARL6IP6	8.16E-18	3.18E-15	2.11012004	11.6795481	30.198192
214113_s_at	RBM8A	8.34E-18	3.23E-15	1.50261447	11.6737153	30.176009
222843_at	FIGNL1	8.75E-18	3.37E-15	2.19420664	11.6614911	30.129506
202911_at	MSH6	9.23E-18	3.53E-15	1.64892004	11.6477139	30.077072
208792_s_at	CLU	9.43E-18	3.58E-15	-5.14670026	-11.6422064	30.056105
201450_s_at	TIA1	9.75E-18	3.67E-15	2.2054224	11.6335665	30.023206
205347_s_at	TMSB15B///TMSB15A	1.00E-17	3.74E-15	4.73780173	11.6270045	29.998213
204886_at	PLK4	1.04E-17	3.85E-15	4.34477735	11.6178311	29.963265
215450_at	SNRPE	1.06E-17	3.89E-15	1.92930452	11.6117911	29.940248
226165_at	C8orf59	1.06E-17	3.89E-15	1.80090332	11.6117352	29.940035
204571_x_at	PIN4	1.22E-17	4.43E-15	1.59044541	11.5763893	29.805255
213911_s_at	H2AFZ	1.26E-17	4.54E-15	1.67066837	11.568503	29.775162
235918_x_at	CEP97	1.30E-17	4.65E-15	2.45974421	11.5590174	29.738957
226503_at	RIF1	1.30E-17	4.65E-15	1.55671434	11.5589973	29.73888
213226_at	CCNA2	1.42E-17	5.06E-15	3.11864062	11.5359142	29.65073
204149_s_at	GSTM4	1.45E-17	5.10E-15	-3.73600834	-11.5319184	29.635464
216228_s_at	WDHD1	1.54E-17	5.40E-15	3.4754374	11.5154573	29.572554
1552737_s_at	WWP2	1.64E-17	5.70E-15	-3.28627107	-11.4992326	29.510516
235648_at	ZNF567	1.65E-17	5.70E-15	2.25243282	11.4985255	29.507812
1554572_a_at	SUV39H2	1.70E-17	5.83E-15	2.00994371	11.4911506	29.479602
211115_x_at	GEMIN2	1.75E-17	5.99E-15	1.39953974	11.4826113	29.446929
215947_s_at	LOC100287852///FAM136A	1.85E-17	6.29E-15	1.66399569	11.4684498	29.392726
230165_at	SGO2	1.90E-17	6.42E-15	3.13854598	11.4614982	29.36611
210778_s_at	MIR4800///MXD4	2.22E-17	7.46E-15	-2.76954541	-11.4215862	29.213185
226265_at	QSER1	2.31E-17	7.71E-15	2.08634364	11.4116449	29.175065
205667_at	WRN	2.42E-17	8.02E-15	1.84417202	11.3999896	29.130357
1552291_at	PIGX	2.59E-17	8.51E-15	2.08686502	11.3831538	29.06575
228774_at	CEP78	2.62E-17	8.55E-15	1.89707481	11.3798904	29.053223
200917_s_at	SRPRA	2.63E-17	8.55E-15	-3.13341407	-11.3787089	29.048687
207838_x_at	PBXIP1	2.64E-17	8.55E-15	-3.88816027	-11.3773205	29.043357
202861_at	MIR6883///PER1	2.73E-17	8.74E-15	-3.06905298	-11.3691499	29.011984
218482_at	ENY2	2.73E-17	8.74E-15	1.65818708	11.3688856	29.010969
223416_at	SF3B6	2.85E-17	9.04E-15	1.64963421	11.3582187	28.969999
209377_s_at	HMGN3	2.86E-17	9.04E-15	1.43229155	11.3571137	28.965755
200934_at	DEK	3.01E-17	9.44E-15	2.39040869	11.3445245	28.917382
211707_s_at	IQCB1	3.63E-17	1.13E-14	1.54812896	11.2962248	28.731626
210756_s_at	NOTCH2	3.90E-17	1.21E-14	-3.17985661	-11.278219	28.662307
213253_at	SMC2	4.18E-17	1.29E-14	2.7426353	11.2606055	28.594461
206102_at	GINS1	4.34E-17	1.33E-14	3.98903426	11.2507301	28.556406
218049_s_at	MRPL13	4.44E-17	1.36E-14	1.62885647	11.245099	28.534702
1554690_a_at	TACC1	4.47E-17	1.36E-14	-3.4153069	-11.2433912	28.528119
226962_at	ZBTB41	4.59E-17	1.38E-14	1.98873478	11.2368626	28.502949
239346_at	GTF2H3	4.67E-17	1.40E-14	1.77507181	11.2323072	28.485384
204822_at	TTK	6.12E-17	1.83E-14	5.21125905	11.1632821	28.218931
40850_at	FKBP8	6.16E-17	1.83E-14	-2.91195852	-11.1615978	28.212422
225017_at	CCDC14	6.50E-17	1.92E-14	2.6040036	11.1481338	28.160381
230005_at	SVIP	6.92E-17	2.03E-14	3.40956391	11.1322958	28.099138
221473_x_at	SERINC3	6.97E-17	2.04E-14	-1.70270651	-11.1303817	28.091735
218039_at	NUSAP1	7.17E-17	2.08E-14	4.25571745	11.1232115	28.063997
203088_at	FBLN5	7.50E-17	2.17E-14	-4.93512876	-11.1118257	28.01994
209002_s_at	CALCOCO1	7.64E-17	2.20E-14	-1.58512469	-11.1070908	28.001614
200649_at	NUCB1	7.76E-17	2.21E-14	-2.05467502	-11.1029895	27.985739
203254_s_at	TLN1	7.81E-17	2.21E-14	-2.90122705	-11.1015165	27.980036
203542_s_at	KLF9	7.81E-17	2.21E-14	-2.03923677	-11.1015142	27.980027
225399_at	TSEN15	7.93E-17	2.23E-14	1.63692018	11.0977125	27.965309
219037_at	RRP15	8.32E-17	2.33E-14	1.62520816	11.0855059	27.91804
209484_s_at	NSL1	8.37E-17	2.33E-14	1.2777633	11.0840281	27.912316
202954_at	UBE2C	8.58E-17	2.38E-14	3.91545617	11.0775083	27.887061
218703_at	SEC22A	8.91E-17	2.46E-14	1.33199782	11.0679985	27.850214
211464_x_at	CASP6	9.36E-17	2.57E-14	2.23570643	11.0555652	27.802025
228191_at	FLVCR1	9.53E-17	2.60E-14	2.13304369	11.0509539	27.784148
226483_at	TMEM68	9.57E-17	2.60E-14	1.76570868	11.049918	27.780132
204162_at	NDC80	9.61E-17	2.60E-14	5.11586994	11.0490121	27.776619
223482_at	TMEM120A	1.06E-16	2.84E-14	-2.40336181	-11.0252162	27.684324
205995_x_at	IQCB1	1.06E-16	2.84E-14	1.49182218	11.0240776	27.679906
219148_at	PBK	1.09E-16	2.90E-14	4.73922688	11.0172023	27.653227
201718_s_at	EPB41L2	1.14E-16	3.03E-14	-3.00878042	-11.0048732	27.605371
210872_x_at	GAS7	1.15E-16	3.04E-14	-3.56567625	-11.0027676	27.597196
224129_s_at	DPY30	1.16E-16	3.06E-14	1.37867371	11.0005604	27.588626
208079_s_at	AURKA	1.18E-16	3.07E-14	3.69539801	10.9978578	27.578132
216267_s_at	TMEM115	1.20E-16	3.12E-14	-1.63114292	-10.9925955	27.557697
201418_s_at	SOX4	1.23E-16	3.18E-14	3.50168094	10.9859242	27.531786
235609_at	BRIP1	1.23E-16	3.18E-14	4.03575546	10.9858642	27.531553
214730_s_at	GLG1	1.30E-16	3.34E-14	-1.71218911	-10.9720193	27.477763
1558700_s_at	ZNF260	1.33E-16	3.40E-14	2.3885158	10.9664601	27.456159
212045_at	GLG1	1.37E-16	3.48E-14	-1.84024155	-10.9595689	27.429373
201123_s_at	EIF5A	1.45E-16	3.66E-14	-4.06601183	-10.9452816	27.373822
202589_at	TYMS	1.52E-16	3.82E-14	4.1024492	10.9333172	27.327286
219177_at	BRIX1	1.55E-16	3.87E-14	1.86765255	10.9287635	27.30957
212927_at	SMC5	1.56E-16	3.90E-14	1.96523066	10.9261785	27.299512
214279_s_at	NDRG2	1.58E-16	3.91E-14	-4.55873628	-10.9238252	27.290354
201273_s_at	SRP9	1.58E-16	3.91E-14	1.05708093	10.9232846	27.288251
238122_at	RBM12B	1.59E-16	3.91E-14	1.82073642	10.9220897	27.283601
235363_at		1.60E-16	3.91E-14	2.76162935	10.9207502	27.278388
219347_at	NUDT15	1.64E-16	4.00E-14	1.57826482	10.9129819	27.248153
225834_at	FAM72A///FAM72D///FAM72B///FAM72C	1.65E-16	4.00E-14	3.65797778	10.912486	27.246223
217929_s_at	KIAA0319L	1.70E-16	4.11E-14	-3.42983639	-10.9044356	27.214883
222036_s_at	MCM4	1.82E-16	4.39E-14	2.08687614	10.8871672	27.147633
224586_x_at	SUB1	1.83E-16	4.40E-14	1.3245414	10.8854818	27.141067
221258_s_at	KIF18A	1.95E-16	4.66E-14	3.79329082	10.8697443	27.079747
227255_at	PDIK1L	2.05E-16	4.85E-14	1.64315677	10.8574873	27.03197
223229_at	UBE2T	2.05E-16	4.85E-14	3.59221645	10.8573468	27.031422
208609_s_at	TNXB///TNXA	2.12E-16	4.99E-14	-4.30022413	-10.8490566	26.999098
203358_s_at	EZH2	2.20E-16	5.15E-14	4.38441816	10.8396411	26.962377
201229_s_at	ARIH2	2.20E-16	5.15E-14	-1.78501741	-10.8391798	26.960577
206316_s_at	KNTC1	2.25E-16	5.23E-14	2.77961898	10.8342742	26.941441
218617_at	TRIT1	2.28E-16	5.28E-14	1.73648359	10.8308036	26.927901
218911_at	YEATS4	2.33E-16	5.37E-14	1.75952254	10.8255636	26.907455
225294_s_at	TRAPPC1	2.45E-16	5.64E-14	-1.76608903	-10.8120628	26.854764
202673_at	DPM1	2.51E-16	5.75E-14	1.5358926	10.8059939	26.831072
210734_x_at	MAX	2.65E-16	6.04E-14	-2.56554195	-10.7924985	26.778372
224573_at	RNASEK-C17orf49///RNASEK///C17orf49	2.73E-16	6.19E-14	-1.59508216	-10.7853579	26.75048
203890_s_at	MIR637///DAPK3	2.76E-16	6.24E-14	-2.42060945	-10.7822359	26.738283
214693_x_at	NBPF26///NBPF10///NBPF9///NBPF14	2.87E-16	6.47E-14	-2.37578898	-10.7723252	26.699559
209096_at	UBE2V2	2.90E-16	6.49E-14	1.3388558	10.7703232	26.691735
200050_at	ZNF146	2.99E-16	6.67E-14	2.06649443	10.7622743	26.660276
202107_s_at	MCM2	3.02E-16	6.71E-14	2.98272668	10.7598704	26.650878
236641_at	KIF14	3.17E-16	7.02E-14	4.50747573	10.7473626	26.601974
203560_at	GGH	3.27E-16	7.19E-14	3.12365483	10.7397337	26.572137
224626_at	SLC35A4	3.27E-16	7.19E-14	-1.8769229	-10.7395608	26.571461
218883_s_at	CENPU	3.47E-16	7.59E-14	3.52442611	10.7250015	26.514502
200982_s_at	ANXA6	3.53E-16	7.68E-14	-2.52286376	-10.7208413	26.498222
1558956_s_at	IFT80	3.54E-16	7.69E-14	2.66698415	10.7196767	26.493664
220175_s_at	CBWD7///CBWD6///CBWD3///CBWD5///CBWD2///CBWD1	3.61E-16	7.80E-14	2.07527933	10.7150629	26.475607
221434_s_at	SLIRP	3.65E-16	7.85E-14	1.46806158	10.7123071	26.46482
208119_s_at	ZNF93	3.79E-16	8.12E-14	2.27374228	10.702936	26.428134
215706_x_at	ZYX	4.05E-16	8.64E-14	-3.22686482	-10.6864829	26.3637
210766_s_at	CSE1L	4.07E-16	8.65E-14	1.69524449	10.6850338	26.358023
207704_s_at	GAS7	4.42E-16	9.37E-14	-3.42516927	-10.6641834	26.276324
219119_at	LSM8	4.57E-16	9.63E-14	2.14399459	10.6561763	26.244937
206649_s_at	TFE3	4.62E-16	9.68E-14	-1.71246841	-10.6533971	26.234041
209680_s_at	KIFC1	4.62E-16	9.68E-14	3.79014417	10.6531478	26.233064
228729_at	CCNB1	4.72E-16	9.84E-14	4.50531336	10.6480177	26.212949
1558292_s_at	PIGW	4.75E-16	9.87E-14	1.80956675	10.646353	26.206421
228273_at	PRR11	4.81E-16	9.95E-14	3.32520537	10.643229	26.194171
209891_at	SPC25	4.85E-16	1.00E-13	4.03318977	10.6411398	26.185977
222264_at	HNRNPUL2	4.98E-16	1.02E-13	-1.81951394	-10.6341794	26.158677
200836_s_at	MAP4	5.70E-16	1.17E-13	-2.00680839	-10.6006768	26.0272
205384_at	FXYD1	5.74E-16	1.17E-13	-4.56098988	-10.5989791	26.020534
225501_at	PHF6	5.83E-16	1.18E-13	1.92796241	10.5948871	26.004467
201234_at	ILK	6.07E-16	1.23E-13	-2.25097168	-10.5850001	25.965638
205200_at	EXOSC7///CLEC3B	6.11E-16	1.23E-13	-3.85573292	-10.5831158	25.958237
200857_s_at	NCOR1	6.17E-16	1.24E-13	-1.42407288	-10.5806572	25.948579
200035_at	CTDNEP1	6.29E-16	1.26E-13	-1.46736813	-10.5759406	25.93005
214220_s_at	ALMS1	6.60E-16	1.31E-13	1.82615318	10.5640087	25.883166
211159_s_at	PPP2R5D	6.61E-16	1.31E-13	-1.31365833	-10.5634934	25.881141
201999_s_at	DYNLT1	6.70E-16	1.33E-13	1.6630716	10.5601956	25.86818
221628_s_at	GLYR1	7.12E-16	1.40E-13	-3.00604884	-10.5449821	25.808373
200646_s_at	NUCB1	7.12E-16	1.40E-13	-3.04772684	-10.544909	25.808086
1560116_a_at	NEDD1	7.19E-16	1.41E-13	2.18764101	10.5425486	25.798805
200946_x_at	GLUD1	7.27E-16	1.42E-13	-2.1467313	-10.5395821	25.78714
201292_at	TOP2A	7.38E-16	1.44E-13	5.83182704	10.5359944	25.77303
231855_at	KIAA1524	7.42E-16	1.44E-13	2.82569748	10.5345644	25.767406
224593_at	ZNF664	7.70E-16	1.49E-13	1.65295871	10.525336	25.731106
227793_at	MIRLET7D	7.82E-16	1.50E-13	2.52829164	10.5215527	25.716223
221521_s_at	GINS2	7.89E-16	1.51E-13	3.6491731	10.5192745	25.707259
219306_at	KIF15	8.63E-16	1.65E-13	3.34091967	10.4969871	25.619542
201373_at	PLEC	8.80E-16	1.68E-13	-2.57542515	-10.491879	25.599432
204825_at	MELK	8.85E-16	1.68E-13	5.15004847	10.4906026	25.594406
213452_at	ZNF184	9.01E-16	1.70E-13	2.54073197	10.4859901	25.576243
201640_x_at	CLPTM1	9.35E-16	1.76E-13	-1.50250748	-10.4767826	25.53998
217749_at	COPG1	9.42E-16	1.77E-13	-1.76926095	-10.4749374	25.532712
52285_f_at	CEP76	9.63E-16	1.80E-13	1.74736002	10.4694896	25.511251
205053_at	PRIM1	1.02E-15	1.90E-13	2.18880517	10.4561189	25.458566
235170_at	ZNF92	1.06E-15	1.96E-13	2.30885892	10.4466909	25.421406
1553983_at	DTYMK	1.06E-15	1.96E-13	1.73673921	10.4458951	25.418269
205883_at	ZBTB16	1.08E-15	2.00E-13	-3.49576158	-10.4403158	25.396273
208955_at	DUT	1.09E-15	2.00E-13	1.78308947	10.4393236	25.392361
217844_at	CTDSP1	1.12E-15	2.05E-13	-1.5945739	-10.4319996	25.363483
204156_at	SIK3	1.14E-15	2.08E-13	-2.15614549	-10.4283829	25.34922
201448_at	TIA1	1.18E-15	2.15E-13	1.65465214	10.4185745	25.310532
201091_s_at	CBX3	1.20E-15	2.18E-13	1.79894085	10.4139364	25.292235
227680_at	ZNF326	1.23E-15	2.22E-13	1.73065694	10.4087444	25.27175
201367_s_at	ZFP36L2	1.25E-15	2.25E-13	-4.43198707	-10.4047757	25.25609
218355_at	KIF4A	1.26E-15	2.27E-13	3.24166003	10.4022378	25.246075
203667_at	TBCA	1.26E-15	2.27E-13	1.15598037	10.4015786	25.243473
228606_at	TCTEX1D2	1.28E-15	2.28E-13	2.46974759	10.399106	25.233715
224320_s_at	MCM8	1.28E-15	2.28E-13	2.00686431	10.3988396	25.232663
222848_at	CENPK	1.28E-15	2.28E-13	4.39529387	10.397832	25.228686
226738_at	WDR81	1.30E-15	2.29E-13	-1.36693134	-10.395184	25.218235
228920_at	ZNF260	1.31E-15	2.30E-13	1.65271652	10.3936972	25.212366
212297_at	ATP13A3	1.39E-15	2.43E-13	2.33746846	10.3781642	25.151041
229983_at	TIGD2	1.39E-15	2.43E-13	1.79356614	10.3781269	25.150894
1552274_at	PXK	1.42E-15	2.48E-13	-2.19575522	-10.3729967	25.130635
229519_at	FXR1	1.48E-15	2.57E-13	1.5545551	10.3628508	25.09056
218011_at	UBL5	1.50E-15	2.61E-13	1.25875455	10.3583808	25.072901
224722_at	MIB1	1.54E-15	2.66E-13	1.91460182	10.3529103	25.051287
218768_at	NUP107	1.55E-15	2.67E-13	1.76823429	10.3509397	25.043501
1555789_s_at	PHF23	1.59E-15	2.74E-13	-2.00849544	-10.3443181	25.017333
234295_at	DBR1	1.62E-15	2.78E-13	1.33548822	10.3394968	24.998278
228099_at	ZNF550	1.71E-15	2.93E-13	1.63524125	10.325863	24.944379
218213_s_at	TMEM258	1.72E-15	2.93E-13	1.5139359	10.3252009	24.941761
205394_at	CHEK1	1.76E-15	2.99E-13	2.79777525	10.3193176	24.918497
211069_s_at	SUMO1	1.77E-15	2.99E-13	1.05142468	10.3182003	24.914078
215749_s_at	GORASP1	1.78E-15	3.01E-13	-1.33070048	-10.3159131	24.905033
204064_at	THOC1	1.86E-15	3.13E-13	1.7763994	10.3056174	24.864309
230214_at	MRVI1	1.95E-15	3.27E-13	-2.8486524	-10.2939042	24.817965
222740_at	ATAD2	1.96E-15	3.27E-13	3.52290169	10.2927942	24.813573
214196_s_at	TPP1	1.97E-15	3.29E-13	-2.30201588	-10.2910154	24.806534
228988_at	ZNF711	1.98E-15	3.29E-13	3.50493776	10.2902387	24.80346
224703_at	DCAF5	2.00E-15	3.31E-13	-1.73228522	-10.2877022	24.793422
218176_at	MAGEF1	2.03E-15	3.35E-13	1.48060982	10.2838384	24.778129
214505_s_at	FHL1	2.04E-15	3.36E-13	-4.99879698	-10.2827768	24.773928
242923_at	ZNF678	2.05E-15	3.36E-13	1.67570897	10.2816714	24.769552
218009_s_at	PRC1	2.09E-15	3.42E-13	3.71686396	10.2765955	24.749459
223132_s_at	TRIM8	2.14E-15	3.49E-13	-1.49061956	-10.2705563	24.72555
211136_s_at	CLPTM1	2.20E-15	3.57E-13	-2.46112241	-10.2643457	24.700958
224064_s_at	DHDDS	2.23E-15	3.62E-13	-3.10719236	-10.2603071	24.684965
212249_at	PIK3R1	2.35E-15	3.80E-13	-2.39085967	-10.2477755	24.635328
218269_at	DROSHA	2.41E-15	3.88E-13	1.45941874	10.2413028	24.609684
211042_x_at	MIR6756///MCAM	2.41E-15	3.88E-13	1.59508849	10.241018	24.608556
223480_s_at	MRPL47	2.44E-15	3.91E-13	1.60094972	10.2381653	24.597252
211137_s_at	ATP2C1	2.46E-15	3.93E-13	1.75625972	10.2362227	24.589555
221509_at	DENR	2.54E-15	4.04E-13	1.31645066	10.2283563	24.55838
200853_at	H2AFZ	2.65E-15	4.20E-13	1.74331191	10.2176904	24.516102
227973_at	C2orf69	2.65E-15	4.20E-13	1.5711842	10.2172657	24.514418
229533_x_at	ZNF680	2.70E-15	4.27E-13	2.31569575	10.2127167	24.496383
230313_at		2.73E-15	4.30E-13	-2.48673925	-10.210086	24.485952
203344_s_at	RBBP8	2.86E-15	4.49E-13	2.35309577	10.1985796	24.440322
202200_s_at	SRPK1	2.94E-15	4.60E-13	1.50334035	10.1922965	24.415399
208420_x_at	SUPT6H	2.95E-15	4.61E-13	-1.81407504	-10.1907579	24.409296
203764_at	DLGAP5	3.03E-15	4.72E-13	4.88312581	10.1845185	24.384543
222685_at	HAUS6	3.12E-15	4.84E-13	2.16358649	10.1771909	24.355468
204767_s_at	FEN1	3.21E-15	4.97E-13	2.36820382	10.1701849	24.327664
211784_s_at	SRSF1	3.25E-15	5.02E-13	1.14426632	10.1669298	24.314745
201177_s_at	UBA2	3.36E-15	5.17E-13	1.39300263	10.1590926	24.283634
212187_x_at	PTGDS	3.49E-15	5.36E-13	-4.33420451	-10.1494741	24.245445
201383_s_at	NBR1	3.65E-15	5.58E-13	-2.06915439	-10.1386146	24.202319
212259_s_at	PBXIP1	3.71E-15	5.67E-13	-1.92958432	-10.1341447	24.184564
213883_s_at	TM2D1	4.04E-15	6.15E-13	1.27428665	10.1132364	24.101491
226006_at	PET100	4.10E-15	6.22E-13	1.5188094	10.1095196	24.086719
228970_at	ZBTB8OS	4.11E-15	6.22E-13	1.28302616	10.1091051	24.085071
222958_s_at	DEPDC1	4.50E-15	6.79E-13	4.29100498	10.0866505	23.995801
227967_at	TUBGCP5	4.53E-15	6.81E-13	1.58540133	10.0850884	23.989589
222129_at	FAM134A	4.58E-15	6.87E-13	-1.81663628	-10.0822095	23.97814
224669_at	SYS1	4.59E-15	6.87E-13	-1.34271276	-10.0816158	23.975778
219363_s_at	MTERF3	4.63E-15	6.91E-13	1.40078354	10.079618	23.967833
222039_at	KIF18B	4.68E-15	6.96E-13	3.27943925	10.0769506	23.957224
206055_s_at	SNRPA1	4.68E-15	6.96E-13	1.35883284	10.0765823	23.955759
225272_at	SAT2	4.76E-15	7.04E-13	-1.85292969	-10.0728349	23.940853
204962_s_at	SLC35F6///CENPA	4.78E-15	7.06E-13	4.57142852	10.07152	23.935622
202866_at	DNAJB12	4.83E-15	7.12E-13	-1.3276904	-10.0688893	23.925157
219676_at	ZSCAN16	4.88E-15	7.18E-13	1.85957631	10.0662462	23.914642
224829_at	CPEB4	5.00E-15	7.33E-13	-1.94368425	-10.0602672	23.890853
1553551_s_at	ND2	5.08E-15	7.43E-13	-1.5997797	-10.0563474	23.875255
208766_s_at	HNRNPR	5.10E-15	7.44E-13	1.04620997	10.0553652	23.871346
208710_s_at	AP3D1	5.21E-15	7.57E-13	-3.39745955	-10.0502504	23.850991
212025_s_at	FLII	5.25E-15	7.62E-13	-1.8492939	-10.0482482	23.843022
202456_s_at	ZER1	5.31E-15	7.66E-13	-2.54062855	-10.0456988	23.832875
40189_at	SETSIP///SET	5.32E-15	7.66E-13	1.12327484	10.0449145	23.829753
218827_s_at	CEP192	5.33E-15	7.66E-13	1.82074691	10.0448452	23.829477
222702_x_at	CRIPT	5.59E-15	8.02E-13	1.47728317	10.0328085	23.781559
212041_at	ATP6V0D1	5.62E-15	8.04E-13	-2.35373616	-10.0315274	23.776459
214512_s_at	SUB1	5.64E-15	8.05E-13	2.03639758	10.0306468	23.772952
208738_x_at	LOC101929087///SUMO2///SUMO3	5.78E-15	8.23E-13	1.18180533	10.024634	23.749009
1554757_a_at	INPP5A	5.92E-15	8.40E-13	-2.73345912	-10.0187148	23.725436
222602_at	UBA6	6.07E-15	8.60E-13	1.76493082	10.0124211	23.700368
221685_s_at	SPDL1	6.21E-15	8.74E-13	2.13598406	10.0068574	23.678204
201013_s_at	PAICS	6.22E-15	8.74E-13	1.62272475	10.0066369	23.677326
203255_at	FBXO11	6.22E-15	8.74E-13	1.4135868	10.0064586	23.676616
201803_at	POLR2B	6.31E-15	8.85E-13	1.20125206	10.0028263	23.662144
224550_s_at	MRVI1	6.48E-15	9.06E-13	-3.37452788	-9.9963123	23.63619
201897_s_at	CKS1B	6.52E-15	9.09E-13	2.16396339	9.9949565	23.630787
220081_x_at	HSD17B7	6.67E-15	9.28E-13	1.27914793	9.9891682	23.60772
223898_at	ZNF670	6.69E-15	9.28E-13	3.07980296	9.988432	23.604785
208868_s_at	GABARAPL1	6.78E-15	9.38E-13	-2.7326808	-9.9851421	23.591673
200710_at	ACADVL	6.95E-15	9.57E-13	-1.99564122	-9.9792793	23.568304
209662_at	CETN3	6.95E-15	9.57E-13	1.81644091	9.9791175	23.567659
200059_s_at	RHOA	6.99E-15	9.60E-13	-1.63954522	-9.97767	23.561889
205133_s_at	HSPE1	7.14E-15	9.78E-13	1.96924909	9.972528	23.541389
212857_x_at	SUB1	7.16E-15	9.78E-13	1.06559951	9.9717501	23.538288
218256_s_at	NUP54	7.19E-15	9.80E-13	1.53928449	9.9707108	23.534144
219918_s_at	ASPM	7.41E-15	1.00E-12	6.13146283	9.9632679	23.504467
229886_at	C5orf34	7.41E-15	1.00E-12	2.68611363	9.9632228	23.504287
226350_at	CHML	7.41E-15	1.00E-12	2.90001776	9.9631707	23.504079
225470_at	NUP35	7.65E-15	1.03E-12	1.53602192	9.9555352	23.473628
209709_s_at	HMMR	7.68E-15	1.03E-12	3.14354482	9.9544593	23.469337
36554_at	ASMTL	7.79E-15	1.05E-12	-1.87806343	-9.9508397	23.4549
228468_at	MASTL	7.93E-15	1.06E-12	1.90647009	9.946666	23.438251
204558_at	RAD54L	8.10E-15	1.08E-12	3.4658885	9.9413036	23.416858
235027_at	ZNF736	8.19E-15	1.09E-12	2.08860065	9.9385857	23.406015
214047_s_at	MBD4	8.35E-15	1.11E-12	1.57544597	9.9339471	23.387506
204603_at	EXO1	8.46E-15	1.12E-12	3.05001655	9.9307859	23.374892
201486_at	RCN2	8.53E-15	1.13E-12	1.7931545	9.9287456	23.36675
203880_at	POPDC2///COX17	8.56E-15	1.13E-12	1.6029945	9.9276852	23.362518
209408_at	KIF2C	8.68E-15	1.14E-12	3.03437292	9.9244135	23.349461
207511_s_at	CNPPD1	8.68E-15	1.14E-12	-2.22178477	-9.9243372	23.349156
200645_at	GABARAP	8.75E-15	1.15E-12	-1.26396504	-9.9224821	23.341752
225073_at	PPHLN1	8.98E-15	1.17E-12	1.35188088	9.9160535	23.316092
212156_at	VPS39	9.11E-15	1.19E-12	-1.55843855	-9.9125106	23.301949
226963_at	BTF3L4	9.16E-15	1.19E-12	1.26051436	9.9110625	23.296168
201332_s_at	STAT6	9.18E-15	1.19E-12	-2.63104809	-9.9104508	23.293726
201518_at	CBX1	9.23E-15	1.19E-12	1.58251376	9.9092753	23.289033
212324_s_at	VPS13D	9.38E-15	1.21E-12	-1.78210841	-9.9051305	23.272484
210298_x_at	FHL1	9.78E-15	1.26E-12	-4.97376234	-9.8948478	23.231424
206544_x_at	SMARCA2	9.98E-15	1.28E-12	-2.18549943	-9.8899694	23.21194
203804_s_at	LUC7L3	1.02E-14	1.30E-12	1.753712	9.8853719	23.193576
200014_s_at	HNRNPC	1.03E-14	1.31E-12	1.03754681	9.8828169	23.18337
200793_s_at	ACO2	1.05E-14	1.34E-12	-2.54569219	-9.8774494	23.161928
200671_s_at	SPTBN1	1.06E-14	1.35E-12	-4.09825565	-9.8755199	23.154219
225087_at	FOPNL	1.06E-14	1.35E-12	1.20576069	9.8744178	23.149816
200631_s_at	SETSIP///SET	1.06E-14	1.35E-12	1.19255485	9.8743618	23.149592
217851_s_at	PRELID3B	1.07E-14	1.35E-12	1.86926665	9.8727521	23.14316
200785_s_at	LRP1	1.07E-14	1.36E-12	-2.28613416	-9.8716569	23.138784
223461_at	TBC1D7	1.11E-14	1.40E-12	1.35807341	9.8636972	23.106978
1552275_s_at	PXK	1.22E-14	1.53E-12	-2.59413964	-9.8407253	23.015153
204690_at	STX8	1.22E-14	1.53E-12	-1.23189208	-9.83965	23.010853
211933_s_at	HNRNPA3///HNRNPA3P1	1.24E-14	1.56E-12	1.28908477	9.8355137	22.994314
209936_at	RBM5	1.27E-14	1.58E-12	-2.43135607	-9.8311079	22.976696
211672_s_at	ARPC4-TTLL3///ARPC4	1.28E-14	1.60E-12	-2.25152381	-9.8280209	22.964351
222527_s_at	RBM22	1.29E-14	1.61E-12	-2.10185806	-9.8263401	22.957629
225082_at	CPSF3	1.30E-14	1.61E-12	1.38701598	9.8253775	22.953779
205628_at	PRIM2	1.35E-14	1.66E-12	1.74881254	9.8164071	22.917898
209259_s_at	SMC3	1.37E-14	1.69E-12	1.54876435	9.8126949	22.903047
229614_at	ZNF320	1.38E-14	1.69E-12	2.15832554	9.8107386	22.895221
210093_s_at	MAGOHB///MAGOH	1.40E-14	1.72E-12	1.69568543	9.8063792	22.877779
207267_s_at	RIPPLY3	1.40E-14	1.72E-12	4.00024566	9.8060007	22.876265
224944_at	TMPO	1.44E-14	1.77E-12	2.2343264	9.7990138	22.848307
204092_s_at	AURKA	1.45E-14	1.77E-12	3.00327466	9.7975596	22.842488
220840_s_at	C1orf112	1.47E-14	1.78E-12	3.05353253	9.7954866	22.834192
226723_at	SVBP	1.48E-14	1.80E-12	1.70654494	9.7930601	22.82448
219494_at	RAD54B	1.53E-14	1.85E-12	3.25619398	9.7849232	22.791912
219216_at	ETAA1	1.56E-14	1.88E-12	2.01873722	9.7802711	22.773289
209421_at	MSH2	1.56E-14	1.88E-12	2.22266075	9.7797405	22.771165
210559_s_at	CDK1	1.57E-14	1.89E-12	4.10962915	9.779033	22.768333
222825_at	OTUD6B	1.61E-14	1.93E-12	1.67167411	9.7729512	22.743984
234995_at	SPICE1	1.63E-14	1.95E-12	1.7334613	9.7690528	22.728374
219146_at	TEFM	1.63E-14	1.95E-12	1.23589412	9.7687021	22.72697
225804_at	CYB5D2	1.63E-14	1.95E-12	-1.63726655	-9.7686903	22.726923
1554152_a_at	OGDH	1.64E-14	1.96E-12	-2.89354266	-9.7671142	22.720612
224577_at	ERGIC1	1.72E-14	2.05E-12	-1.93975296	-9.7557992	22.675297
226287_at	CCDC34	1.74E-14	2.06E-12	2.51148285	9.7538503	22.667491
46142_at	LMF1	1.78E-14	2.10E-12	-1.94724553	-9.7479367	22.643803
208696_at	CCT5	1.78E-14	2.10E-12	1.55060578	9.7475306	22.642177
229442_at	C18orf54	1.82E-14	2.14E-12	2.37433656	9.7424484	22.621816
213668_s_at	SOX4	1.85E-14	2.17E-12	3.75435137	9.7387501	22.606999
223538_at	SERF1B///SERF1A	1.86E-14	2.18E-12	1.96497274	9.7365352	22.598125
201167_x_at	ARHGDIA	1.87E-14	2.18E-12	-2.61081287	-9.736095	22.596361
200866_s_at	PSAP	1.89E-14	2.21E-12	-2.43474139	-9.7328955	22.58354
230556_at	IMMP1L	1.92E-14	2.24E-12	1.65919164	9.7289773	22.567839
216511_s_at	TCF7L2	1.92E-14	2.24E-12	-1.93531941	-9.7287499	22.566928
229804_x_at	CBWD7///CBWD6///CBWD3///CBWD5///CBWD2///CBWD1	1.94E-14	2.26E-12	1.93067212	9.7259944	22.555885
201417_at	SOX4	1.95E-14	2.26E-12	2.74716861	9.724701	22.550701
208775_at	XPO1	1.98E-14	2.29E-12	1.21485167	9.7211993	22.536667
229490_s_at		1.99E-14	2.29E-12	4.36547264	9.7203615	22.533309
222420_s_at	UBE2H	2.03E-14	2.34E-12	-1.66516817	-9.715133	22.512351
210866_s_at	CNOT4	2.10E-14	2.41E-12	-2.7508021	-9.7074475	22.481541
213951_s_at	PSMC3IP	2.14E-14	2.45E-12	1.74490839	9.7022863	22.460848
218585_s_at	DTL	2.25E-14	2.57E-12	3.76274561	9.6905495	22.413783
231871_at	GPR180	2.29E-14	2.61E-12	2.09516	9.6859205	22.395217
203554_x_at	PTTG1	2.33E-14	2.65E-12	3.48863591	9.6818718	22.378978
204641_at	NEK2	2.35E-14	2.66E-12	4.34184373	9.6799674	22.371338
209447_at	SYNE1	2.46E-14	2.79E-12	-3.13964198	-9.6684264	22.325038
213365_at	ERI2	2.48E-14	2.81E-12	1.75804044	9.6659918	22.31527
204905_s_at	EEF1E1	2.49E-14	2.81E-12	1.3625489	9.6653605	22.312737
212160_at	XPOT	2.61E-14	2.94E-12	1.26274525	9.653787	22.266293
228286_at	GEN1	2.62E-14	2.95E-12	2.29093672	9.6527793	22.262249
228868_x_at	CDT1	2.75E-14	3.09E-12	3.30919016	9.6406305	22.213484
214736_s_at	ADD1	2.94E-14	3.29E-12	-1.56257164	-9.6248649	22.150184
215380_s_at	GGCT	2.95E-14	3.30E-12	1.71231982	9.6237122	22.145556
209054_s_at	WHSC1	3.02E-14	3.37E-12	1.92171001	9.6176532	22.121223
205046_at	CENPE	3.04E-14	3.39E-12	4.04374957	9.6161569	22.115213
1566472_s_at	LOC100996506///RETSAT	3.12E-14	3.47E-12	-3.21758	-9.6099499	22.090282
211547_s_at	PAFAH1B1	3.19E-14	3.53E-12	-1.9403381	-9.6049043	22.070014
201009_s_at	TXNIP	3.20E-14	3.54E-12	-2.89882201	-9.6039335	22.066114
201950_x_at	CAPZB	3.20E-14	3.54E-12	-1.72315066	-9.6036116	22.064821
225738_at	RAPGEF1	3.22E-14	3.54E-12	-1.71000085	-9.6026011	22.060762
217249_x_at		3.35E-14	3.68E-12	1.52543741	9.5925998	22.020579
216870_x_at	DLEU2	3.38E-14	3.71E-12	1.98689988	9.5902766	22.011244
1565951_s_at	CHML	3.41E-14	3.74E-12	2.76619028	9.5879296	22.001813
208986_at	TCF12	3.47E-14	3.79E-12	1.73642395	9.5842522	21.987035
1555243_x_at	C8orf59	3.52E-14	3.84E-12	1.97750748	9.5805645	21.972215
233528_s_at	GATSL3	3.57E-14	3.88E-12	-2.54240481	-9.5771521	21.9585
208699_x_at	TKT	3.67E-14	3.99E-12	-2.89513436	-9.5701633	21.930408
236312_at	MAD2L1	3.68E-14	3.99E-12	2.23452899	9.5698738	21.929244
227936_at	TMEM68	3.71E-14	4.02E-12	1.57263542	9.5674003	21.919301
224824_at	COX20	3.73E-14	4.03E-12	1.34422248	9.5663676	21.915149
212135_s_at	ATP2B4	3.79E-14	4.09E-12	-1.8317518	-9.5623944	21.899176
220690_s_at	DHRS7B	3.80E-14	4.09E-12	-1.52138113	-9.5619077	21.897219
225372_at	C10orf54	3.82E-14	4.10E-12	-3.01876202	-9.5606379	21.892114
211931_s_at	HNRNPA3///HNRNPA3P1	3.87E-14	4.15E-12	1.6634472	9.5572557	21.878516
218905_at	INTS8	4.02E-14	4.30E-12	1.32051513	9.5479421	21.841064
208255_s_at	FKBP8	4.20E-14	4.49E-12	-1.96513648	-9.5370122	21.797106
218515_at	PAXBP1	4.28E-14	4.56E-12	1.78197572	9.5328312	21.780288
227127_at	TMEM110-MUSTN1///TMEM110	4.41E-14	4.68E-12	-2.72461595	-9.525257	21.749818
219293_s_at	OLA1	4.41E-14	4.68E-12	1.21140579	9.5252342	21.749727
200000_s_at	PRPF8	4.43E-14	4.69E-12	-1.26099974	-9.5245075	21.746803
218417_s_at	SLC48A1	4.47E-14	4.73E-12	-2.95177152	-9.5220378	21.736866
200808_s_at	ZYX	4.56E-14	4.81E-12	-2.14626102	-9.517064	21.716854
205235_s_at	KIF20B	4.66E-14	4.91E-12	2.03072855	9.511888	21.696026
211000_s_at	IL6ST	4.93E-14	5.18E-12	-2.60109502	-9.4980176	21.640203
207165_at	HMMR	4.93E-14	5.18E-12	4.80520266	9.4978995	21.639728
1555608_at	CAPRIN2	4.97E-14	5.20E-12	-2.83943939	-9.4962712	21.633174
217821_s_at	WBP11	5.01E-14	5.23E-12	-1.58356867	-9.4943563	21.625466
226190_at	MAP3K13	5.01E-14	5.23E-12	1.66050118	9.4939429	21.623801
206491_s_at	NAPA	5.11E-14	5.32E-12	-1.89342423	-9.4894587	21.60575
219510_at	POLQ	5.12E-14	5.32E-12	3.11503777	9.4890655	21.604167
217730_at	MIR6513///TMBIM1	5.14E-14	5.33E-12	-2.31067327	-9.4877689	21.598947
203008_x_at	TXNDC9	5.18E-14	5.37E-12	1.34365662	9.4858293	21.591139
239355_at	GMCL1	5.27E-14	5.44E-12	1.36324077	9.4818477	21.575108
208703_s_at	APLP2	5.32E-14	5.49E-12	-2.54721369	-9.4794866	21.565601
244427_at	KIF23	5.36E-14	5.51E-12	3.41530527	9.4775484	21.557797
221591_s_at	FAM64A	5.37E-14	5.51E-12	3.26289421	9.4773541	21.557015
243539_at	KIAA1841	5.48E-14	5.62E-12	2.21251501	9.4724123	21.537115
214266_s_at	PDLIM7	5.53E-14	5.66E-12	-3.08459374	-9.4701793	21.528123
1553962_s_at	RHOB	5.62E-14	5.74E-12	-3.28735894	-9.4659891	21.511248
226255_at	ZBTB33	5.71E-14	5.82E-12	1.38889291	9.46233	21.496511
227471_at	HACE1	5.75E-14	5.85E-12	1.86035814	9.4604629	21.48899
211862_x_at	CFLAR	5.84E-14	5.93E-12	-2.25013474	-9.4568705	21.47452
209105_at	NCOA1	5.91E-14	5.99E-12	-1.65050083	-9.4537608	21.461994
201326_at	CCT6A	5.98E-14	6.05E-12	1.33596173	9.4510985	21.451269
200944_s_at	LOC101927733///HMGN1	6.03E-14	6.09E-12	1.84524557	9.4489147	21.442472
227043_at	CCDC159	6.05E-14	6.10E-12	-2.84661863	-9.44826	21.439834
226278_at	SVIP	6.12E-14	6.16E-12	2.06585852	9.4452989	21.427904
223255_at	G2E3	6.23E-14	6.26E-12	1.50733638	9.4409086	21.410216
208403_x_at	MAX	6.26E-14	6.28E-12	-2.63664551	-9.4397888	21.405703
225798_at	JAZF1	6.39E-14	6.40E-12	-2.28918598	-9.4347195	21.385277
212499_s_at	MAPK1IP1L///FCF1	6.52E-14	6.51E-12	1.50829372	9.4298579	21.365686
206273_at	PRELID3A	6.63E-14	6.61E-12	3.21894508	9.4255647	21.348384
224308_s_at	INTS2	6.64E-14	6.61E-12	1.41566499	9.4254391	21.347878
202471_s_at	IDH3G	6.76E-14	6.71E-12	-1.53989055	-9.4211305	21.330512
235179_at	ZNF641	6.77E-14	6.71E-12	-1.6190733	-9.4206527	21.328586
217202_s_at	GLUL	6.79E-14	6.72E-12	-2.84527304	-9.4200774	21.326267
226158_at	KLHL24	6.84E-14	6.76E-12	1.82350107	9.4180299	21.318014
212544_at	ZNHIT3	6.89E-14	6.79E-12	1.1685488	9.4163157	21.311105
202602_s_at	HTATSF1	6.89E-14	6.79E-12	1.44128137	9.4162729	21.310932
206492_at	FHIT	6.91E-14	6.80E-12	-1.87759038	-9.4155225	21.307907
208831_x_at	SUPT6H	7.02E-14	6.89E-12	-2.59818717	-9.411624	21.292192
214288_s_at	PSMB1	7.06E-14	6.92E-12	1.01750844	9.4103803	21.287178
204033_at	TRIP13	7.30E-14	7.13E-12	2.95006126	9.4022095	21.254237
222390_at	WAC	7.31E-14	7.13E-12	1.07653776	9.4020513	21.253599
226406_at	C18orf25	7.32E-14	7.13E-12	1.1087168	9.4016007	21.251782
200947_s_at	GLUD1	7.41E-14	7.21E-12	-1.71287598	-9.3985295	21.239399
230998_at	CBX3	7.75E-14	7.52E-12	2.20472495	9.3877448	21.19591
229665_at	CSTF3	7.76E-14	7.52E-12	1.92103516	9.3873558	21.194341
219030_at	TPRKB	7.77E-14	7.52E-12	1.54889694	9.3869765	21.192811
212296_at	PSMD14	8.01E-14	7.74E-12	1.37510178	9.3795	21.162657
211749_s_at	VAMP3	8.15E-14	7.86E-12	-1.88247197	-9.375252	21.145522
224914_s_at	SARNP	8.16E-14	7.86E-12	1.1291683	9.3749315	21.14423
215629_s_at	MIR15A///DLEU2L///DLEU2	8.19E-14	7.87E-12	2.34084568	9.3740421	21.140642
224578_at	RCC2	8.35E-14	8.01E-12	1.71131	9.3693792	21.121832
215210_s_at	DLST	8.50E-14	8.14E-12	-1.80027891	-9.3649813	21.104089
211748_x_at	PTGDS	8.53E-14	8.15E-12	-3.85324526	-9.364119	21.100611
204461_x_at	RAD1	8.60E-14	8.20E-12	1.43423912	9.3623409	21.093437
235159_at		9.21E-14	8.77E-12	1.4833619	9.3455659	21.025747
AFFX-HSAC07/X00351_5_at	ACTB	9.27E-14	8.81E-12	-2.71348698	-9.3439383	21.019178
209064_x_at	PAIP1	9.31E-14	8.83E-12	2.08197688	9.343028	21.015504
226133_s_at	TBC1D10A	9.43E-14	8.92E-12	-1.53428547	-9.3398631	21.002731
219443_at	TASP1	9.43E-14	8.92E-12	1.08416038	9.3397594	21.002312
204444_at	KIF11	9.46E-14	8.93E-12	3.69018543	9.3390529	20.99946
205292_s_at	HNRNPA2B1	9.52E-14	8.97E-12	1.10577124	9.3374798	20.993111
216230_x_at	SMPD1	9.60E-14	9.03E-12	-2.47172229	-9.3355572	20.985351
208704_x_at	APLP2	9.72E-14	9.12E-12	-1.91367109	-9.3324504	20.97281
217140_s_at	VDAC1	9.73E-14	9.12E-12	-2.14143129	-9.3321741	20.971695
200783_s_at	STMN1	9.75E-14	9.13E-12	2.69310206	9.3315664	20.969242
208808_s_at	HMGB2	9.96E-14	9.31E-12	2.62476703	9.326411	20.948431
227047_x_at	ZBTB4	1.01E-13	9.37E-12	-1.76387735	-9.3242506	20.939709
218395_at	ACTR6	1.02E-13	9.49E-12	1.2689395	9.3207523	20.925585
239680_at	WDR76	1.05E-13	9.75E-12	2.54359475	9.3137114	20.897157
209849_s_at	RAD51C	1.05E-13	9.76E-12	1.40213012	9.3130493	20.894483
214710_s_at	CCNB1	1.06E-13	9.79E-12	3.05156917	9.3121169	20.890718
211474_s_at	SERPINB6	1.06E-13	9.83E-12	-1.93026837	-9.3104843	20.884126
235253_at	RAD1	1.07E-13	9.87E-12	1.31745224	9.3091601	20.878779
229305_at	CENPU	1.08E-13	9.99E-12	3.21859608	9.3058998	20.865613
238756_at	GAS2L3	1.13E-13	1.04E-11	2.86548019	9.2965407	20.827815
203214_x_at	CDK1	1.14E-13	1.04E-11	4.07302873	9.2939906	20.817515
AFFX-HSAC07/X00351_M_at	ACTB	1.14E-13	1.04E-11	-2.07674598	-9.2936698	20.816219
212193_s_at	LARP1	1.16E-13	1.06E-11	-1.96981168	-9.2899549	20.801214
224871_at	TPRG1L	1.20E-13	1.10E-11	-1.3044469	-9.2806926	20.763797
238962_at	ZNF681	1.21E-13	1.10E-11	2.14230948	9.2799848	20.760938
32723_at	CSTF1	1.24E-13	1.13E-11	1.24784075	9.2740209	20.736842
1555814_a_at	RHOA	1.24E-13	1.13E-11	-3.05848714	-9.2721148	20.729141
203968_s_at	CDC6	1.25E-13	1.14E-11	2.31813716	9.2703244	20.721907
225894_at	SYNPO2	1.26E-13	1.14E-11	-5.16768189	-9.2695633	20.718831
213041_s_at	ATP5D	1.27E-13	1.15E-11	-1.71390723	-9.2671205	20.70896
1555241_at	C8orf59	1.29E-13	1.17E-11	1.92402851	9.2625932	20.690666
208895_s_at	DDX18	1.33E-13	1.19E-11	1.56250357	9.2567783	20.667166
202608_s_at	NDST1	1.33E-13	1.19E-11	-2.38651162	-9.2567138	20.666905
226495_at	MAVS	1.35E-13	1.21E-11	-1.56512489	-9.2528285	20.651202
222065_s_at	FLII	1.37E-13	1.23E-11	-1.75559059	-9.2484082	20.633336
204240_s_at	SMC2	1.38E-13	1.24E-11	2.50490459	9.2464961	20.625607
207801_s_at	RNF10	1.38E-13	1.24E-11	-1.47994503	-9.2464663	20.625487
208248_x_at	APLP2	1.39E-13	1.24E-11	-1.73188656	-9.2458566	20.623022
201439_at	GBF1	1.39E-13	1.24E-11	-1.40647887	-9.2457081	20.622422
214726_x_at	ADD1	1.39E-13	1.24E-11	-1.46626694	-9.2445302	20.617661
201556_s_at	VAMP2	1.40E-13	1.25E-11	-1.93079974	-9.2429824	20.611404
220946_s_at	SETD2	1.43E-13	1.27E-11	-1.94428704	-9.2386573	20.59392
213168_at	SP3	1.45E-13	1.28E-11	1.38464228	9.2355883	20.581513
204449_at	PDCL	1.45E-13	1.29E-11	1.59300391	9.2343244	20.576403
208786_s_at	MAP1LC3B	1.46E-13	1.29E-11	-1.42319423	-9.2325079	20.569059
219553_at	NME7	1.50E-13	1.32E-11	1.86534594	9.2271049	20.547214
219972_s_at	PCNX4	1.56E-13	1.38E-11	1.4187974	9.2166874	20.505089
210667_s_at	C21orf33	1.57E-13	1.38E-11	-1.79585967	-9.2161882	20.50307
206453_s_at	NDRG2	1.61E-13	1.42E-11	-3.95592263	-9.2090438	20.474176
228543_at	PET117	1.66E-13	1.46E-11	1.40747785	9.201481	20.443587
221203_s_at	YEATS2	1.67E-13	1.46E-11	1.29090821	9.2006208	20.440108
230387_at		1.67E-13	1.46E-11	2.58595882	9.1999906	20.437559
226576_at	ARHGAP26	1.68E-13	1.47E-11	-2.12988587	-9.1987746	20.43264
219231_at	TGS1	1.69E-13	1.47E-11	1.15813369	9.1983375	20.430872
228854_at		1.69E-13	1.47E-11	-4.2942102	-9.1981527	20.430124
216037_x_at	TCF7L2	1.69E-13	1.47E-11	-1.41071306	-9.1972844	20.426612
219007_at	NUP43	1.71E-13	1.48E-11	1.60241726	9.1947432	20.416332
224450_s_at	RIOK1	1.73E-13	1.49E-11	1.27215322	9.1920656	20.4055
242584_at	FAM161A	1.73E-13	1.49E-11	2.36164209	9.1920638	20.405493
207334_s_at	TGFBR2	1.73E-13	1.49E-11	-3.49432157	-9.1919365	20.404978
208629_s_at	HADHA	1.73E-13	1.49E-11	-2.58666496	-9.1915223	20.403302
202534_x_at	DHFR	1.73E-13	1.49E-11	1.54844947	9.1914965	20.403198
1569106_s_at	SETD5	1.76E-13	1.51E-11	-2.9031495	-9.1874903	20.38699
206689_x_at	KAT5	1.79E-13	1.53E-11	-1.34882692	-9.1835141	20.370903
203907_s_at	IQSEC1	1.79E-13	1.53E-11	-1.58003333	-9.1831713	20.369516
221753_at	SSH1	1.80E-13	1.53E-11	-1.31223369	-9.1828053	20.368035
230379_x_at	NDUFAF7	1.82E-13	1.55E-11	1.23828751	9.1792638	20.353706
209375_at	XPC	1.86E-13	1.58E-11	-0.89150741	-9.1749162	20.336114
204286_s_at	PMAIP1	1.86E-13	1.58E-11	3.77746253	9.1748207	20.335727
212836_at	POLD3	1.87E-13	1.59E-11	1.28596774	9.1725054	20.326358
212423_at	ZCCHC24	1.90E-13	1.61E-11	-2.49916826	-9.1698261	20.315516
219200_at	FASTKD3	1.95E-13	1.65E-11	1.23206735	9.1627351	20.286818
202781_s_at	INPP5K	1.97E-13	1.66E-11	-1.60656906	-9.160569	20.278051
209192_x_at	KAT5	1.98E-13	1.67E-11	-1.57400072	-9.1592714	20.272799
228039_at	DDX46	1.98E-13	1.67E-11	1.22803685	9.1591056	20.272128
229351_at	USP49	1.98E-13	1.67E-11	1.45338116	9.1586726	20.270376
222680_s_at	DTL	2.00E-13	1.68E-11	2.86070785	9.1569044	20.263219
66053_at	HNRNPUL2-BSCL2///HNRNPUL2	2.03E-13	1.70E-11	-2.01471125	-9.153298	20.248621
219868_s_at	ANKFY1	2.04E-13	1.71E-11	-1.80374898	-9.1520299	20.243488
226910_at	COMMD2	2.05E-13	1.71E-11	1.61767393	9.1513559	20.24076
221505_at	ANP32E	2.06E-13	1.72E-11	1.54297473	9.1500105	20.235314
201537_s_at	DUSP3	2.06E-13	1.72E-11	-2.16917706	-9.1492492	20.232232
217817_at	ARPC4	2.08E-13	1.73E-11	-1.84014611	-9.1477293	20.22608
226868_at	GXYLT1	2.08E-13	1.73E-11	1.67367699	9.1474908	20.225114
224437_s_at	VTA1	2.09E-13	1.73E-11	1.30993037	9.1463894	20.220656
226980_at	DEPDC1B	2.09E-13	1.73E-11	4.54177732	9.1459011	20.218679
204277_s_at	TK2	2.11E-13	1.74E-11	-2.34765789	-9.1441156	20.21145
222962_s_at	MCM10	2.17E-13	1.79E-11	3.96610653	9.1371893	20.183409
226866_at	ESCO1	2.17E-13	1.79E-11	1.3134551	9.1369549	20.18246
209527_at	EXOSC2	2.17E-13	1.79E-11	1.51103665	9.1368423	20.182004
202824_s_at	TCEB1	2.19E-13	1.80E-11	1.39228964	9.1349384	20.174295
219588_s_at	NCAPG2	2.21E-13	1.81E-11	2.14370121	9.1329454	20.166226
202397_at	NUTF2P4///NUTF2	2.24E-13	1.84E-11	-1.81389264	-9.1289205	20.149929
211800_s_at	USP4	2.24E-13	1.84E-11	-1.12326568	-9.1287819	20.149368
213134_x_at	BTG3	2.25E-13	1.84E-11	1.80766516	9.1277273	20.145097
212419_at	ZCCHC24	2.29E-13	1.87E-11	-2.68636232	-9.1240435	20.13018
225705_at	CEP95	2.36E-13	1.92E-11	1.69834127	9.1166008	20.100039
239657_x_at	FOXO6	2.37E-13	1.93E-11	2.62505172	9.1156566	20.096216
241393_at	IPP	2.37E-13	1.93E-11	1.47235045	9.115038	20.09371
201879_at	ARIH1	2.41E-13	1.96E-11	-1.42459334	-9.1112025	20.078176
227928_at	PARPBP	2.45E-13	1.98E-11	3.6859886	9.107724	20.064087
227593_at	FLJ37453	2.45E-13	1.98E-11	1.80488478	9.1077156	20.064053
209903_s_at	ATR	2.47E-13	1.99E-11	1.63643026	9.1053829	20.054604
213986_s_at	TMEM259	2.48E-13	2.00E-11	-2.24053144	-9.1048654	20.052508
240592_at	LCORL	2.50E-13	2.01E-11	1.70265183	9.1027062	20.043762
226303_at	PGM5	2.53E-13	2.03E-11	-3.78898709	-9.099497	20.030762
204290_s_at	ALDH6A1	2.57E-13	2.06E-11	-2.37711788	-9.0957414	20.015548
203832_at	SNRPF	2.66E-13	2.13E-11	1.603403	9.087647	19.982755
218888_s_at	NETO2	2.68E-13	2.14E-11	2.58179019	9.085985	19.976021
214783_s_at	ANXA11	2.69E-13	2.15E-11	-1.73300677	-9.084532	19.970134
1552667_a_at	SH2D3C	2.74E-13	2.18E-11	-2.6720232	-9.0804437	19.953569
202778_s_at	ZMYM2	2.84E-13	2.26E-11	1.24741738	9.0717245	19.918237
208817_at	COMT	2.84E-13	2.26E-11	-1.7590495	-9.071272	19.916403
51176_at	MED27	2.87E-13	2.28E-11	1.20473257	9.0689197	19.90687
201813_s_at	TBC1D5	2.87E-13	2.28E-11	-1.38203224	-9.0686372	19.905725
229538_s_at	IQGAP3	2.93E-13	2.32E-11	2.76210592	9.0636416	19.885479
209642_at	BUB1	3.00E-13	2.37E-11	4.10961072	9.0584675	19.864509
225438_at	NUDCD1	3.03E-13	2.39E-11	1.74828158	9.055804	19.853713
242919_at	ZNF253	3.10E-13	2.45E-11	1.90306115	9.0502662	19.831265
238496_at	WHSC1L1	3.11E-13	2.45E-11	2.02771873	9.0495663	19.828429
204157_s_at	SIK3	3.11E-13	2.45E-11	-1.68975737	-9.0493195	19.827428
243405_at		3.12E-13	2.45E-11	1.79068593	9.0484689	19.82398
205194_at	PSPH	3.13E-13	2.45E-11	2.05399284	9.0481074	19.822515
222407_s_at	ZNF106	3.19E-13	2.50E-11	-2.85753408	-9.0435787	19.804156
208631_s_at	HADHA	3.20E-13	2.50E-11	-1.91182612	-9.0423793	19.799293
223081_at	PHF23	3.27E-13	2.56E-11	-1.33937148	-9.0370509	19.777691
224068_x_at	RBM22	3.30E-13	2.57E-11	-1.07954074	-9.0355315	19.771531
212060_at	U2SURP	3.30E-13	2.57E-11	1.48375066	9.0352337	19.770323
208051_s_at	PAIP1	3.33E-13	2.59E-11	2.25638057	9.0329946	19.761245
234978_at	SLC36A4	3.41E-13	2.64E-11	2.30792767	9.0275391	19.739125
212132_at	LSM14A	3.42E-13	2.65E-11	1.49309438	9.0265839	19.735251
202034_x_at	RB1CC1	3.45E-13	2.67E-11	1.59890872	9.0245103	19.726843
203022_at	RNASEH2A	3.60E-13	2.79E-11	1.91853165	9.0138392	19.683569
206533_at	CHRNA5	3.64E-13	2.81E-11	2.36083812	9.0116753	19.674792
201381_x_at	CACYBP	3.69E-13	2.84E-11	1.25233055	9.0082767	19.661009
203054_s_at	TCTA	3.72E-13	2.87E-11	-1.28613982	-9.0059654	19.651634
219555_s_at	CENPN	3.80E-13	2.92E-11	2.70364728	9.0007317	19.630406
211992_at	WNK1	3.83E-13	2.94E-11	-1.54366937	-8.9991633	19.624044
225036_at	TOMM5	3.83E-13	2.94E-11	1.39981738	8.9990604	19.623626
242310_at		3.84E-13	2.94E-11	2.90152137	8.9986729	19.622055
228744_at	HAUS2	3.85E-13	2.94E-11	1.23897646	8.9976125	19.617753
233350_s_at	TEX264	3.95E-13	3.02E-11	-2.03915642	-8.9914894	19.592914
217732_s_at	ITM2B	3.97E-13	3.02E-11	-1.33259393	-8.9904028	19.588506
209136_s_at	USP10	3.97E-13	3.02E-11	-1.82158558	-8.9903424	19.588261
202503_s_at	KIAA0101	4.00E-13	3.04E-11	4.08930104	8.988345	19.580158
201472_at	VBP1	4.07E-13	3.09E-11	1.26878489	8.984142	19.563107
212099_at	RHOB	4.08E-13	3.09E-11	-2.29336928	-8.9839401	19.562287
201008_s_at	TXNIP	4.10E-13	3.10E-11	-3.60092731	-8.9828068	19.557689
205077_s_at	PIGF	4.15E-13	3.14E-11	1.24890273	8.9792885	19.543414
211503_s_at	RAB14	4.20E-13	3.17E-11	-1.25959887	-8.976855	19.533541
229610_at	CKAP2L	4.20E-13	3.17E-11	3.45791804	8.9767266	19.53302
228654_at	SPIN4	4.27E-13	3.22E-11	2.7319796	8.9725244	19.515969
210616_s_at	SEC31A	4.30E-13	3.23E-11	-1.39916794	-8.9707833	19.508904
225158_at	GFM1	4.32E-13	3.25E-11	1.30407547	8.9696045	19.504121
1558733_at	ZBTB38	4.34E-13	3.26E-11	-2.82624984	-8.9685786	19.499958
212718_at	PAPOLA	4.35E-13	3.26E-11	1.19299362	8.967972	19.497496
226990_at	CAPRIN1	4.36E-13	3.26E-11	1.54714302	8.9673581	19.495005
219608_s_at	FBXO38	4.49E-13	3.35E-11	-3.38845039	-8.9606796	19.467902
229878_at	CEP295	4.54E-13	3.38E-11	1.70548895	8.9577874	19.456165
211758_x_at	TXNDC9	4.55E-13	3.38E-11	1.26372415	8.9575069	19.455027
228053_s_at	TOMM5	4.58E-13	3.41E-11	1.38590891	8.955584	19.447223
220044_x_at	LUC7L3	4.59E-13	3.41E-11	1.78335782	8.9549269	19.444555
210966_x_at	LARP1	4.63E-13	3.43E-11	-1.33718939	-8.9529661	19.436597
212647_at	RRAS	4.74E-13	3.51E-11	-2.67382872	-8.9471147	19.412848
210005_at	GART	4.76E-13	3.52E-11	1.26376807	8.9465388	19.41051
228029_at	ZNF721	4.76E-13	3.52E-11	1.98639377	8.9461436	19.408906
201575_at	SNW1	4.78E-13	3.53E-11	0.97604556	8.9452663	19.405345
203213_at	CDK1	4.83E-13	3.56E-11	4.6298637	8.9426138	19.394578
222474_s_at	TOMM22	4.97E-13	3.65E-11	-1.87549112	-8.9359474	19.367517
208805_at	KIAA0391///PSMA6	4.98E-13	3.66E-11	1.11731168	8.9353825	19.365223
235136_at	ORMDL3	5.18E-13	3.80E-11	-3.37175379	-8.9259064	19.326752
201282_at	OGDH	5.20E-13	3.81E-11	-2.73765644	-8.9248224	19.322351
1555526_a_at	6-Sep	5.24E-13	3.84E-11	-3.32520042	-8.9228648	19.314403
201597_at	COX7A2	5.25E-13	3.84E-11	1.25812887	8.9226228	19.313421
206613_s_at	TAF1A	5.30E-13	3.86E-11	1.57089521	8.920439	19.304554
1557370_s_at	MYCBP2	5.30E-13	3.86E-11	-1.73135358	-8.9203133	19.304043
222883_at	COA7	5.38E-13	3.92E-11	1.55711119	8.9166643	19.289227
217889_s_at	CYBRD1	5.45E-13	3.96E-11	-3.56358929	-8.9134607	19.276218
204560_at	FKBP5	5.47E-13	3.97E-11	-5.13778553	-8.9126692	19.273005
224972_at	ROMO1	5.58E-13	4.05E-11	1.07289117	8.9076609	19.252667
227545_at	BARD1	5.61E-13	4.06E-11	2.33648304	8.9065399	19.248115
209216_at	WDR45	5.63E-13	4.07E-11	-1.52703421	-8.9057702	19.244989
219296_at	ZDHHC13	5.65E-13	4.08E-11	1.69428264	8.9047821	19.240976
212709_at	NUP160	5.73E-13	4.13E-11	1.68767868	8.9015814	19.227978
225655_at	UHRF1	5.73E-13	4.13E-11	3.17059063	8.9012628	19.226684
229235_at	NFATC2IP	5.76E-13	4.14E-11	1.43562229	8.9001688	19.222241
212575_at	TMEM259	5.77E-13	4.14E-11	-3.4912132	-8.8998252	19.220846
228415_at	AP1S2	5.90E-13	4.23E-11	2.29754588	8.8942139	19.198056
225953_at	RPRD1A	5.92E-13	4.24E-11	1.58285679	8.8935617	19.195407
1558943_x_at	ZNF765	5.94E-13	4.25E-11	1.56290408	8.8927109	19.191951
221495_s_at	TCF25	5.99E-13	4.28E-11	-1.14502067	-8.8907517	19.183994
212452_x_at	KAT6B	6.01E-13	4.29E-11	-1.39529446	-8.8898521	19.180339
218171_at	VPS4B	6.02E-13	4.29E-11	1.19080266	8.8894271	19.178613
209663_s_at	ITGA7	6.06E-13	4.31E-11	-3.68003934	-8.8877182	19.171672
229304_s_at	CENPU	6.12E-13	4.35E-11	1.83875738	8.8853739	19.16215
235408_x_at	ZNF117	6.13E-13	4.35E-11	2.27080227	8.88514	19.1612
200879_s_at	EPAS1	6.14E-13	4.35E-11	-3.39234772	-8.8848088	19.159854
209029_at	COPS7A	6.17E-13	4.37E-11	-1.42698343	-8.8834046	19.15415
211600_at	PTPRO	6.30E-13	4.45E-11	-2.04167585	-8.8784769	19.134133
219665_at	NUDT18	6.38E-13	4.51E-11	-2.06956764	-8.8753147	19.121287
212239_at	PIK3R1	6.41E-13	4.52E-11	-1.74892912	-8.8740591	19.116186
225439_at	NUDCD1	6.43E-13	4.53E-11	1.48055886	8.8732932	19.113075
214124_x_at	FGFR1OP	6.50E-13	4.57E-11	1.70280611	8.8709156	19.103416
222849_s_at	SCRN3	6.51E-13	4.57E-11	1.55462924	8.8704836	19.101661
226098_at	IFT80	6.51E-13	4.57E-11	2.22633498	8.8703684	19.101193
223151_at	DCUN1D5	6.57E-13	4.60E-11	1.21072365	8.8682208	19.092468
233933_s_at	OTUD5	6.70E-13	4.69E-11	-1.58823947	-8.8636864	19.074045
214792_x_at	VAMP2	6.76E-13	4.72E-11	-2.03997476	-8.8613505	19.064554
206050_s_at	RNH1	6.87E-13	4.79E-11	-1.87997468	-8.8574668	19.048774
204709_s_at	KIF23	6.93E-13	4.82E-11	4.15312227	8.8553222	19.04006
223251_s_at	ANKRD10	6.94E-13	4.82E-11	2.14642983	8.8551517	19.039367
206023_at	NMU	6.94E-13	4.82E-11	4.79547267	8.8550638	19.03901
208818_s_at	COMT	6.95E-13	4.82E-11	-1.69234369	-8.8547197	19.037612
213074_at	PHIP	7.01E-13	4.86E-11	1.98498141	8.8525965	19.028985
202466_at	PAPD7	7.28E-13	5.04E-11	1.4548546	8.843437	18.991763
211922_s_at	CAT	7.30E-13	5.05E-11	-2.74532219	-8.8426707	18.988649
238856_s_at	PANK2	7.36E-13	5.08E-11	1.36875564	8.8407665	18.98091
235767_x_at	PHAX	7.36E-13	5.08E-11	1.23325797	8.8407094	18.980678
226389_s_at	RAPGEF1	7.38E-13	5.09E-11	-2.34134269	-8.8400387	18.977953
212426_s_at	YWHAQ	7.44E-13	5.12E-11	1.17468257	8.8379979	18.969659
216548_x_at	HMGB3P1	7.68E-13	5.28E-11	2.10057404	8.8305589	18.939424
218406_x_at	NENF	7.77E-13	5.33E-11	2.14423955	8.8275912	18.927362
204159_at	CDKN2C	7.77E-13	5.33E-11	2.70426286	8.827552	18.927203
212287_at	SUZ12	7.81E-13	5.35E-11	1.32809628	8.8263442	18.922294
233634_at	MARVELD3	7.89E-13	5.39E-11	3.23726568	8.8240358	18.912911
207968_s_at	MEF2C	8.02E-13	5.48E-11	-2.81301227	-8.8199454	18.896284
222138_s_at	WDR13	8.10E-13	5.53E-11	-1.16533482	-8.817568	18.88662
221472_at	SERINC3	8.15E-13	5.55E-11	-1.19191684	-8.8161097	18.880692
200953_s_at	CCND2	8.20E-13	5.58E-11	-2.42717672	-8.8145446	18.87433
221012_s_at	TRIM8	8.21E-13	5.58E-11	-1.42543279	-8.8143104	18.873378
205548_s_at	BTG3	8.22E-13	5.58E-11	1.89843218	8.8140432	18.872291
226686_at	CISD2	8.30E-13	5.63E-11	1.48017665	8.8115285	18.862069
224492_s_at	ZNF627	8.31E-13	5.63E-11	1.30446964	8.8112924	18.861109
222656_at	UBE2W	8.56E-13	5.79E-11	1.60843875	8.8041723	18.832162
220060_s_at	PARPBP	8.65E-13	5.84E-11	2.70659697	8.8017061	18.822136
225289_at	STAT3	8.78E-13	5.92E-11	-1.59403599	-8.7980505	18.807272
222136_x_at	ZNF729///ZNF43	8.83E-13	5.95E-11	1.84094838	8.7966191	18.801453
212431_at	HMGXB3	8.90E-13	5.99E-11	-1.16892174	-8.7948855	18.794404
225581_s_at	MRPL50	9.11E-13	6.13E-11	1.37841701	8.7890431	18.770648
213754_s_at	PAIP1	9.21E-13	6.18E-11	1.3780344	8.7865291	18.760425
200873_s_at	CCT8	9.26E-13	6.21E-11	1.04264695	8.7852878	18.755378
227072_at	RTTN	9.28E-13	6.21E-11	1.46099886	8.7847327	18.753121
208103_s_at	ANP32E	9.31E-13	6.21E-11	1.96134229	8.7838473	18.74952
207153_s_at	GLMN	9.31E-13	6.21E-11	1.6483139	8.7838212	18.749414
213743_at	CCNT2	9.32E-13	6.21E-11	1.42966539	8.7835918	18.748481
239143_x_at	RNF138	9.33E-13	6.21E-11	1.77704181	8.7834069	18.747729
201517_at	NCBP2	9.34E-13	6.21E-11	1.13614417	8.7831724	18.746776
1555815_a_at	L3MBTL2	9.35E-13	6.21E-11	-1.3561374	-8.7828615	18.745512
219275_at	PDCD5	9.36E-13	6.21E-11	1.33200618	8.7826645	18.74471
218102_at	DERA	9.37E-13	6.21E-11	1.59837654	8.7824022	18.743644
221679_s_at	ABHD6	9.57E-13	6.33E-11	-2.14869954	-8.7773072	18.722924
200020_at	TARDBP	9.57E-13	6.33E-11	1.00831072	8.777215	18.722549
225134_at	SPRYD3	9.60E-13	6.34E-11	-1.63875624	-8.7765603	18.719887
214741_at	LOC100506639///ZNF131	9.63E-13	6.35E-11	1.43143713	8.77569	18.716348
229327_s_at	MAF	9.64E-13	6.35E-11	-2.45990807	-8.7755558	18.715802
235208_at	CCDC112	9.64E-13	6.35E-11	1.57615286	8.7755397	18.715736
214193_s_at	DIEXF	9.67E-13	6.36E-11	1.24718442	8.7747129	18.712374
219495_s_at	ZNF180	9.82E-13	6.45E-11	1.84265155	8.7708792	18.696783
201558_at	RAE1	1.00E-12	6.59E-11	1.59530741	8.7656808	18.67564
207088_s_at	SLC25A11	1.01E-12	6.63E-11	-1.73037756	-8.7638302	18.668113
203906_at	IQSEC1	1.02E-12	6.69E-11	-2.36777448	-8.7612038	18.657431
1554768_a_at	MAD2L1	1.03E-12	6.73E-11	3.21735976	8.7594773	18.650408
225796_at	PXK	1.04E-12	6.77E-11	-1.71750895	-8.7576957	18.643162
239413_at	CEP152	1.05E-12	6.86E-11	2.63964624	8.7540505	18.628334
220206_at	ZMYM1	1.05E-12	6.86E-11	2.04427224	8.7539513	18.627931
202635_s_at	POLR2K	1.06E-12	6.89E-11	1.37717815	8.7526269	18.622544
223486_at	GTPBP8	1.06E-12	6.91E-11	1.20742405	8.7517986	18.619174
218053_at	PRPF40A	1.07E-12	6.94E-11	1.39368092	8.7503023	18.613088
212483_at	NIPBL	1.07E-12	6.94E-11	1.56782439	8.7499608	18.611698
222607_s_at	DIS3	1.07E-12	6.96E-11	1.64879619	8.7492857	18.608952
228281_at	DDIAS	1.08E-12	7.00E-11	3.3887729	8.747355	18.601098
218034_at	FIS1	1.09E-12	7.04E-11	-1.92220703	-8.7456671	18.594232
208717_at	OXA1L	1.09E-12	7.04E-11	-1.52279149	-8.745492	18.59352
38158_at	ESPL1	1.09E-12	7.04E-11	2.76499364	8.745112	18.591974
214738_s_at	NEK9	1.09E-12	7.05E-11	-3.18491771	-8.7447147	18.590357
222014_x_at	MTO1	1.10E-12	7.09E-11	1.19943537	8.7428277	18.582681
201284_s_at	APEH	1.14E-12	7.32E-11	-1.58109314	-8.7349381	18.550584
214005_at	GGCX	1.16E-12	7.45E-11	1.62661624	8.7302145	18.531366
202092_s_at	ARL2BP	1.16E-12	7.45E-11	-1.21738434	-8.7300892	18.530856
228697_at	HINT3	1.18E-12	7.55E-11	1.81431987	8.726631	18.516786
214519_s_at	RLN2	1.18E-12	7.56E-11	2.76147308	8.7257646	18.51326
203046_s_at	TIMELESS	1.18E-12	7.56E-11	2.07457374	8.7257182	18.513072
222623_s_at	ZNF639	1.20E-12	7.65E-11	1.3113312	8.7227016	18.500798
218513_at	TMA16	1.20E-12	7.66E-11	1.32723039	8.7220198	18.498023
232278_s_at	DEPDC1	1.21E-12	7.67E-11	4.23336171	8.7211346	18.494422
226544_x_at	EEF1E1-BLOC1S5///BLOC1S5	1.21E-12	7.67E-11	1.31352443	8.7209864	18.493818
215165_x_at	UMPS	1.21E-12	7.67E-11	1.34126565	8.7209445	18.493648
203763_at	DYNC2LI1	1.22E-12	7.73E-11	1.72341199	8.7185101	18.483742
211040_x_at	GTSE1	1.27E-12	8.02E-11	1.93586225	8.7095461	18.447265
209420_s_at	SMPD1	1.27E-12	8.04E-11	-1.36762227	-8.708454	18.442821
200758_s_at	NFE2L1	1.29E-12	8.13E-11	-1.81663085	-8.7056623	18.43146
223700_at	MND1	1.31E-12	8.24E-11	2.92700809	8.7021971	18.417358
215707_s_at	PRNP	1.32E-12	8.33E-11	-2.03357142	-8.6991293	18.404873
223307_at	CDCA3	1.32E-12	8.33E-11	3.19634118	8.6987739	18.403427
224867_at	MINOS1	1.33E-12	8.37E-11	1.1010203	8.6974646	18.398098
201039_s_at	RAD23A	1.34E-12	8.43E-11	-2.42984242	-8.6952664	18.389152
225455_at	TADA1	1.34E-12	8.43E-11	1.18824068	8.6950797	18.388392
215434_x_at	LOC102724250///NBPF26///NBPF19///NBPF10///NBPF15///NBPF11///NBPF1///NBPF14	1.36E-12	8.55E-11	-2.20171998	-8.6915914	18.374194
212040_at	TGOLN2	1.39E-12	8.67E-11	-1.54000943	-8.687765	18.35862
202607_at	NDST1	1.42E-12	8.90E-11	-1.99719038	-8.6811336	18.331627
211317_s_at	CFLAR	1.44E-12	8.98E-11	-2.98510337	-8.678718	18.321795
218881_s_at	FOSL2	1.45E-12	9.05E-11	-3.24118893	-8.6766935	18.313554
219649_at	ALG6	1.47E-12	9.17E-11	1.1770074	8.6731529	18.299141
203957_at	E2F6	1.48E-12	9.23E-11	1.28554818	8.6710136	18.290432
227159_at	GHDC	1.48E-12	9.23E-11	-1.40575044	-8.6710034	18.290391
208624_s_at	EIF4G1	1.52E-12	9.47E-11	-1.59694375	-8.6645983	18.264316
219372_at	IFT81	1.53E-12	9.47E-11	2.0351831	8.6644038	18.263524
213465_s_at	PPP1R7	1.55E-12	9.59E-11	-1.4533484	-8.6609206	18.249343
211255_x_at	DEDD	1.55E-12	9.61E-11	-1.50932742	-8.6602153	18.246472
202095_s_at	BIRC5	1.59E-12	9.79E-11	4.22037098	8.6551614	18.225896
215794_x_at	GLUD2	1.59E-12	9.79E-11	-2.27444064	-8.6550642	18.2255
209394_at	ASMTL	1.59E-12	9.79E-11	-1.70819496	-8.6548578	18.22466
202299_s_at	LAMTOR5	1.59E-12	9.79E-11	1.03384093	8.6546778	18.223927
218735_s_at	ZNF544	1.60E-12	9.85E-11	1.07340079	8.6530105	18.217138
204887_s_at	PLK4	1.62E-12	9.95E-11	2.77071198	8.6502675	18.20597
200721_s_at	ACTR1A	1.62E-12	9.95E-11	-1.42780497	-8.6500362	18.205029
223335_at	TMEM69	1.62E-12	9.95E-11	1.11583083	8.6495747	18.203149
231866_at	LNPEP	1.63E-12	9.98E-11	-1.9227836	-8.6486992	18.199585
200043_at	ERH	1.64E-12	1.01E-10	0.97424635	8.6465332	18.190765
218577_at	LRRC40	1.65E-12	1.01E-10	1.26710989	8.6457784	18.187692
203967_at	CDC6	1.65E-12	1.01E-10	2.51834448	8.6455016	18.186565
202518_at	BCL7B	1.65E-12	1.01E-10	-1.14035457	-8.6452128	18.185389
200648_s_at	GLUL	1.68E-12	1.02E-10	-2.82061671	-8.6417703	18.171372
209331_s_at	MAX	1.69E-12	1.03E-10	-1.38545886	-8.6404067	18.16582
209317_at	POLR1C	1.69E-12	1.03E-10	1.22951935	8.6397605	18.163188
225612_s_at	B3GNT5	1.71E-12	1.04E-10	2.70550103	8.6373487	18.153367
219678_x_at	DCLRE1C	1.73E-12	1.05E-10	1.54333339	8.6345217	18.141855
201149_s_at	TIMP3	1.73E-12	1.05E-10	-3.77861336	-8.6336922	18.138478
233734_s_at	OSBPL5	1.74E-12	1.05E-10	-1.14018197	-8.6330303	18.135782
37965_at	PARVB	1.74E-12	1.05E-10	-1.93067088	-8.6323319	18.132938
244364_at	MYO3A	1.79E-12	1.08E-10	2.94166078	8.6258198	18.106419
200001_at	CAPNS1	1.81E-12	1.09E-10	-1.51074265	-8.6231647	18.095606
212893_at	ZZZ3	1.82E-12	1.10E-10	1.35365481	8.6219627	18.09071
218632_at	HECTD3	1.87E-12	1.12E-10	-1.47485972	-8.6157304	18.065328
215482_s_at	EIF2B4	1.89E-12	1.14E-10	-1.07800192	-8.6127892	18.05335
222816_s_at	ZCCHC2	1.89E-12	1.14E-10	-1.77997074	-8.6125215	18.052259
224981_at	TMEM219	1.90E-12	1.14E-10	-1.43920115	-8.6114644	18.047954
226056_at	ARHGAP31	1.90E-12	1.14E-10	-2.07606457	-8.6110856	18.046411
201699_at	PSMC6	1.92E-12	1.15E-10	1.33339927	8.6092573	18.038964
223346_at	VPS18	1.92E-12	1.15E-10	-1.25268672	-8.6086789	18.036609
201113_at	TUFM	1.97E-12	1.17E-10	-1.13885241	-8.6033241	18.014798
241262_at		1.97E-12	1.17E-10	1.74567027	8.6028145	18.012722
205807_s_at	TUFT1	1.97E-12	1.17E-10	2.36194622	8.6026481	18.012044
203077_s_at	SMAD2	1.98E-12	1.18E-10	1.11073449	8.6016275	18.007887
201761_at	MTHFD2	2.02E-12	1.20E-10	2.51810576	8.5970751	17.989344
211426_x_at	GNAQ	2.02E-12	1.20E-10	-2.39995813	-8.5964191	17.986672
209622_at	STK16	2.03E-12	1.21E-10	-2.57179129	-8.5952508	17.981913
206507_at	ZSCAN12	2.05E-12	1.21E-10	1.71153024	8.5935416	17.97495
218663_at	NCAPG	2.05E-12	1.22E-10	4.00836126	8.5928573	17.972163
214665_s_at	CHP1	2.10E-12	1.24E-10	-1.50989835	-8.5877392	17.951314
205960_at	PDK4	2.12E-12	1.25E-10	-3.83237004	-8.5851356	17.940707
226414_s_at	ANAPC11	2.16E-12	1.27E-10	1.18040236	8.5806968	17.922625
205250_s_at	CEP290	2.17E-12	1.28E-10	1.6079285	8.5797341	17.918703
214061_at	TBC1D31	2.17E-12	1.28E-10	1.93374292	8.5788424	17.91507
227796_at	ZFP62	2.19E-12	1.29E-10	1.38333631	8.5772726	17.908675
219303_at	RNF219	2.26E-12	1.33E-10	1.43113375	8.5696018	17.877422
212595_s_at	DAZAP2	2.27E-12	1.33E-10	-2.14635071	-8.5681509	17.871511
228330_at	ZUFSP	2.28E-12	1.34E-10	1.17427892	8.5677445	17.869855
217799_x_at	UBE2H	2.33E-12	1.37E-10	-1.68517782	-8.5617421	17.845399
226345_at	ARL5B	2.36E-12	1.38E-10	1.57370585	8.5588024	17.833421
200802_at	SARS	2.38E-12	1.39E-10	-1.21359229	-8.5572371	17.827043
209836_x_at	BOLA2B///BOLA2	2.43E-12	1.42E-10	1.48038969	8.5523376	17.807079
1558048_x_at		2.44E-12	1.42E-10	5.15348553	8.5510719	17.801922
1553956_at	TMEM237	2.45E-12	1.43E-10	1.84594031	8.5496222	17.796015
213272_s_at	TMEM159	2.45E-12	1.43E-10	-1.89611517	-8.5495898	17.795882
200094_s_at	EEF2	2.46E-12	1.43E-10	-1.30462435	-8.5488116	17.792711
203175_at	RHOG	2.47E-12	1.43E-10	-1.80037783	-8.5483966	17.79102
228393_s_at	ZNF302	2.47E-12	1.43E-10	1.97165638	8.548133	17.789946
221520_s_at	CDCA8	2.48E-12	1.43E-10	3.84956743	8.547558	17.787603
208003_s_at	NFAT5	2.48E-12	1.44E-10	-1.65029572	-8.5470392	17.785489
200684_s_at	UBE2L3	2.52E-12	1.46E-10	-1.453946	-8.5434293	17.770779
203738_at	C5orf22	2.53E-12	1.46E-10	1.17335167	8.5421643	17.765624
229733_s_at		2.54E-12	1.46E-10	-2.19756499	-8.5417632	17.763989
215832_x_at	PICALM	2.55E-12	1.47E-10	-1.63566476	-8.5401513	17.75742
232398_at	CCDC150	2.61E-12	1.51E-10	3.24336623	8.534454	17.734203
204244_s_at	DBF4	2.62E-12	1.51E-10	2.05596063	8.5337126	17.731181
240528_s_at	EXOC4	2.69E-12	1.55E-10	-2.28536825	-8.5276439	17.706449
229333_at	GMPS	2.70E-12	1.55E-10	1.64617075	8.5262335	17.700701
202449_s_at	RXRA	2.71E-12	1.55E-10	-1.95519832	-8.5260864	17.700101
201538_s_at	DUSP3	2.73E-12	1.56E-10	-2.18396631	-8.524073	17.691896
227722_at	RPS23	2.75E-12	1.57E-10	-1.43897686	-8.5224144	17.685135
225486_at	ARID2	2.75E-12	1.57E-10	1.41947128	8.5222973	17.684658
227162_at	ZBTB26	2.78E-12	1.59E-10	1.56712682	8.5194716	17.673142
219004_s_at	MIS18A	2.78E-12	1.59E-10	1.63576717	8.5191789	17.671949
203226_s_at	TSPAN31	2.80E-12	1.59E-10	-1.66615735	-8.5182365	17.668108
201903_at	UQCRC1	2.80E-12	1.59E-10	-1.65649323	-8.517681	17.665844
201890_at	RRM2	2.80E-12	1.59E-10	4.79690572	8.5176395	17.665675
207788_s_at	SORBS3	2.81E-12	1.60E-10	-1.93061979	-8.5166066	17.661465
214700_x_at	RIF1	2.82E-12	1.60E-10	1.4395176	8.5162417	17.659977
221432_s_at	SLC25A28	2.86E-12	1.62E-10	-1.88505178	-8.5129514	17.646567
201536_at	DUSP3	2.89E-12	1.63E-10	-1.73890881	-8.5105457	17.636761
218782_s_at	ATAD2	2.90E-12	1.64E-10	2.7188761	8.5089955	17.630442
223847_s_at	ERGIC1	2.90E-12	1.64E-10	-1.49312224	-8.5089831	17.630392
213848_at	DUSP7	2.92E-12	1.65E-10	-1.50248711	-8.5076956	17.625144
212240_s_at	PIK3R1	2.94E-12	1.66E-10	-2.38538171	-8.5058868	17.617771
210299_s_at	FHL1	2.95E-12	1.66E-10	-3.95662605	-8.5054902	17.616155
225047_at	NUP58	2.96E-12	1.66E-10	1.47912227	8.5045891	17.612481
207746_at	POLQ	2.97E-12	1.67E-10	3.05338882	8.5034475	17.607828
225673_at	MYADM	3.00E-12	1.68E-10	-2.1288302	-8.5015023	17.599899
219392_x_at	PRR11	3.01E-12	1.69E-10	1.44711105	8.5003593	17.59524
222652_s_at	GLYR1	3.06E-12	1.71E-10	-1.37576383	-8.4964864	17.579453
205461_at	RAB35	3.08E-12	1.72E-10	-2.62901131	-8.4950629	17.57365
235919_at	CEP78	3.11E-12	1.74E-10	2.16831831	8.4927277	17.564131
201245_s_at	LOC101927673///OTUB1	3.13E-12	1.75E-10	-1.48227445	-8.4907458	17.556052
226488_at	RCCD1	3.13E-12	1.75E-10	1.42465895	8.4907364	17.556014
225947_at	MYO19	3.15E-12	1.76E-10	1.484485	8.4891723	17.549637
223773_s_at	SNORA16A///SNORA61///SNORA44///SNHG12	3.16E-12	1.76E-10	1.73366502	8.4890148	17.548995
203134_at	PICALM	3.16E-12	1.76E-10	-2.23908684	-8.4888945	17.548505
218622_at	NUP37	3.16E-12	1.76E-10	1.54053577	8.4887718	17.548004
218298_s_at	C14orf159	3.16E-12	1.76E-10	-1.1653586	-8.4882874	17.54603
228990_at	SNORA16A///SNORA61///SNORA44///SNHG12	3.19E-12	1.77E-10	1.59445465	8.4865432	17.538919
204099_at	SMARCD3	3.25E-12	1.80E-10	-2.29887151	-8.4816347	17.518909
227840_at	C2orf76	3.27E-12	1.81E-10	1.26336383	8.4807561	17.515327
207993_s_at	CHP1	3.29E-12	1.82E-10	-2.70548746	-8.4785962	17.506522
222906_at	FLVCR1	3.34E-12	1.85E-10	1.64758526	8.4749501	17.491657
201775_s_at	EFCAB14	3.37E-12	1.86E-10	-1.32010565	-8.4731632	17.484372
232194_at	METTL4	3.47E-12	1.91E-10	1.56826908	8.4663142	17.456448
226758_at	LUC7L2	3.47E-12	1.91E-10	1.07984866	8.4657963	17.454337
207331_at	CENPF	3.51E-12	1.93E-10	3.03397353	8.4631144	17.443402
244406_at	ZNF625-ZNF20///ZNF625	3.59E-12	1.97E-10	1.92269374	8.4580355	17.422694
36829_at	MIR6883///PER1	3.62E-12	1.99E-10	-1.39016927	-8.4561683	17.41508
201168_x_at	ARHGDIA	3.62E-12	1.99E-10	-1.13174912	-8.4556396	17.412925
217801_at	ATP5E	3.66E-12	2.00E-10	1.05500476	8.4535179	17.404273
234971_x_at	PLCD3	3.70E-12	2.03E-10	-2.28191583	-8.4504415	17.39173
204727_at	WDHD1	3.71E-12	2.03E-10	2.72962581	8.449813	17.389167
244587_at	ATF7	3.72E-12	2.03E-10	-1.8711592	-8.4492433	17.386844
200801_x_at	ACTB	3.73E-12	2.03E-10	-1.13539522	-8.4488314	17.385164
209025_s_at	SYNCRIP	3.75E-12	2.04E-10	1.32196703	8.4476444	17.380324
225365_at	ZDHHC20	3.75E-12	2.04E-10	1.50672603	8.4472591	17.378753
200040_at	KHDRBS1	3.81E-12	2.08E-10	0.95842522	8.4432437	17.36238
212091_s_at	COL6A1	3.86E-12	2.10E-10	-3.81276216	-8.4406488	17.351798
217833_at	SYNCRIP	3.86E-12	2.10E-10	1.56528083	8.4404452	17.350968
1554510_s_at	GHITM	3.88E-12	2.10E-10	-1.77124847	-8.439291	17.346262
213469_at	PGAP1	3.88E-12	2.10E-10	2.62432105	8.4390603	17.345321
226456_at	RMI2	3.95E-12	2.14E-10	2.52104027	8.4348853	17.328296
222805_at	MANEA	3.99E-12	2.16E-10	1.61841503	8.4326429	17.319152
214258_x_at	KAT5	3.99E-12	2.16E-10	-1.49337702	-8.4323492	17.317954
211302_s_at	PDE4B	4.02E-12	2.17E-10	-2.6335731	-8.4304354	17.310149
222270_at	PPP4R3B	4.03E-12	2.17E-10	1.48825467	8.4302656	17.309457
203693_s_at	E2F3	4.04E-12	2.18E-10	2.4538368	8.4292034	17.305125
235449_at	LRSAM1	4.05E-12	2.18E-10	-1.37601245	-8.4287877	17.30343
214828_s_at	RRP7BP///RRP7A	4.07E-12	2.19E-10	-2.29171954	-8.4274972	17.298167
226512_at	ZMYM2	4.13E-12	2.22E-10	1.27174895	8.4242926	17.285098
204545_at	PEX6	4.13E-12	2.22E-10	-3.07184593	-8.4242742	17.285023
1555844_s_at	HNRNPM	4.14E-12	2.22E-10	1.02727522	8.4233162	17.281116
202705_at	CCNB2	4.14E-12	2.22E-10	4.25222919	8.4232203	17.280726
213404_s_at	RHEB	4.22E-12	2.26E-10	1.31014834	8.4188398	17.262861
226661_at	CDCA2	4.24E-12	2.27E-10	3.45494576	8.4177341	17.258351
213934_s_at	ZNF23	4.25E-12	2.27E-10	1.55290253	8.4170448	17.25554
211110_s_at	AR	4.29E-12	2.29E-10	-2.87048426	-8.4147375	17.24613
231808_at	OIP5-AS1	4.36E-12	2.33E-10	1.27637469	8.4108984	17.230473
1554063_at	ZHX1-C8orf76	4.39E-12	2.34E-10	1.75864312	8.4091903	17.223506
211938_at	EIF4B	4.40E-12	2.34E-10	-1.19321573	-8.4085402	17.220855
232103_at	BPNT1	4.41E-12	2.35E-10	1.43853058	8.4080568	17.218883
226484_at	ZBTB47	4.42E-12	2.35E-10	-1.70644011	-8.4078397	17.217998
222571_at	ST6GALNAC6	4.45E-12	2.36E-10	-2.25979922	-8.4061747	17.211207
200760_s_at	ARL6IP5	4.49E-12	2.38E-10	-2.0359882	-8.4039002	17.20193
218370_s_at	S100PBP	4.58E-12	2.43E-10	1.60911662	8.3990266	17.182053
205172_x_at	CLTB	4.68E-12	2.48E-10	-1.99176623	-8.3939959	17.161533
218982_s_at	MRPS17	4.70E-12	2.48E-10	1.13394864	8.3930487	17.15767
207707_s_at	SEC13	4.70E-12	2.48E-10	-1.0994171	-8.392951	17.157272
235178_x_at	ESCO2	4.71E-12	2.49E-10	3.77956465	8.3922469	17.1544
222841_s_at	TIMM22	4.73E-12	2.50E-10	-1.7250043	-8.3911157	17.149786
229060_at	YPEL2	4.78E-12	2.52E-10	-2.06190624	-8.388622	17.139614
235644_at	CCDC138	4.83E-12	2.54E-10	3.01573602	8.3861788	17.129648
204728_s_at	WDHD1	4.85E-12	2.55E-10	2.64512421	8.3851172	17.125318
226337_at	GORAB	4.86E-12	2.55E-10	1.61409514	8.384748	17.123812
236815_at		4.87E-12	2.55E-10	2.91321087	8.3843685	17.122264
202476_s_at	TUBGCP2	4.99E-12	2.61E-10	-1.35744117	-8.3785113	17.098372
1555469_a_at	CLASP2	4.99E-12	2.61E-10	-2.04249686	-8.378459	17.098159
232501_at	RNF150	5.01E-12	2.62E-10	-2.76212199	-8.3772754	17.093331
1552516_a_at	HIPK1	5.05E-12	2.64E-10	-2.64162957	-8.3753963	17.085666
218247_s_at	MEX3C	5.13E-12	2.68E-10	1.3777375	8.3717671	17.070861
238599_at	IRAK1BP1	5.15E-12	2.69E-10	1.66221429	8.3708125	17.066967
202580_x_at	FOXM1	5.20E-12	2.71E-10	4.00986797	8.3685849	17.05788
215017_s_at	FNBP1L	5.22E-12	2.72E-10	2.53443365	8.3677543	17.054492
226856_at	TMEM110-MUSTN1///MUSTN1///TMEM110	5.23E-12	2.72E-10	-3.35643887	-8.3670598	17.051659
228323_at	KNL1	5.23E-12	2.72E-10	3.7827868	8.3669096	17.051046
229822_at	PARVB	5.27E-12	2.73E-10	-3.19426636	-8.365401	17.044892
227249_at	NDE1	5.31E-12	2.75E-10	1.86255079	8.3636173	17.037615
1552518_s_at	MTBP	5.35E-12	2.77E-10	2.67687879	8.3615591	17.029219
212194_s_at	TM9SF4	5.35E-12	2.77E-10	-1.4875453	-8.3615344	17.029118
204047_s_at	PHACTR2	5.43E-12	2.81E-10	-2.75872619	-8.3579986	17.014694
201183_s_at	CHD4	5.49E-12	2.83E-10	-1.11681705	-8.355655	17.005133
224436_s_at	NIPSNAP3A	5.50E-12	2.84E-10	1.37480983	8.3551668	17.003141
201082_s_at	SLC4A5///DCTN1	5.62E-12	2.90E-10	-2.69165658	-8.3498443	16.981427
212366_at	ZNF292	5.73E-12	2.95E-10	1.64968927	8.3451977	16.962471
213677_s_at	PMS1	5.74E-12	2.95E-10	1.56186657	8.3447888	16.960802
203564_at	FANCG	5.75E-12	2.96E-10	1.53169811	8.3443503	16.959013
207319_s_at	CDK13	5.76E-12	2.96E-10	-1.56385041	-8.3439044	16.957194
218683_at	PTBP2	5.77E-12	2.96E-10	1.65328423	8.3433944	16.955113
223131_s_at	TRIM8	5.81E-12	2.98E-10	-2.44201379	-8.3418502	16.948813
207978_s_at	NR4A3	5.82E-12	2.98E-10	-3.2143275	-8.3414614	16.947227
213357_at	GTF2H5	5.82E-12	2.98E-10	1.08149714	8.3413347	16.94671
209107_x_at	NCOA1	5.83E-12	2.98E-10	-1.23702648	-8.3408453	16.944714
237469_at	TOP2A	5.86E-12	2.99E-10	3.46170142	8.3396637	16.939893
206066_s_at	RAD51C	5.93E-12	3.02E-10	1.35353766	8.3370444	16.929206
200826_at	SNRPD2	6.02E-12	3.07E-10	1.00334318	8.3331881	16.913473
229276_at	IGSF9	6.03E-12	3.07E-10	3.3093005	8.332812	16.911938
209117_at	WBP2	6.11E-12	3.11E-10	-1.51524982	-8.3296336	16.89897
213881_x_at	LOC101929087///SUMO2///SUMO3	6.16E-12	3.13E-10	0.76382247	8.327555	16.89049
201052_s_at	PSMF1	6.20E-12	3.15E-10	-1.62495137	-8.325995	16.884124
235281_x_at	AHNAK	6.39E-12	3.24E-10	-4.38712134	-8.3187378	16.854514
213520_at	RECQL4	6.39E-12	3.24E-10	2.9731557	8.3186647	16.854216
204134_at	PDE2A	6.42E-12	3.25E-10	-3.24465325	-8.3175386	16.849621
242915_at	ZNF682	6.46E-12	3.27E-10	2.3351424	8.3163209	16.844652
205730_s_at	ABLIM3	6.48E-12	3.28E-10	-3.21429199	-8.3153476	16.840681
201458_s_at	BUB3	6.49E-12	3.28E-10	1.20661935	8.315205	16.840099
236128_at	ZNF91	6.51E-12	3.29E-10	2.10196887	8.3143062	16.836432
244677_at	MIR6883///PER1	6.61E-12	3.33E-10	-2.93464862	-8.3107898	16.822083
211507_s_at	MTMR3	6.71E-12	3.38E-10	-2.76655523	-8.3071315	16.807156
221536_s_at	LSG1	6.74E-12	3.39E-10	1.13829502	8.3060016	16.802546
202354_s_at	GTF2F1	6.76E-12	3.40E-10	-2.44533163	-8.3053797	16.800008
213523_at	CCNE1	6.77E-12	3.40E-10	2.2820769	8.3049576	16.798286
204170_s_at	CKS2	6.84E-12	3.43E-10	2.80477539	8.3023517	16.787652
207622_s_at	ABCF2	6.85E-12	3.43E-10	-2.54112018	-8.3021721	16.78692
218598_at	RINT1	6.88E-12	3.44E-10	1.07286148	8.3010805	16.782466
225310_at	LOC101928747///RBMX///SNORD61	6.88E-12	3.44E-10	1.58525523	8.3009545	16.781951
226366_at	SHPRH	6.97E-12	3.48E-10	1.36800953	8.2979925	16.769864
215731_s_at	MPHOSPH9	6.99E-12	3.49E-10	2.45511052	8.2970618	16.766067
233881_s_at	TOLLIP	7.00E-12	3.49E-10	-1.89642876	-8.2968414	16.765167
212556_at	SCRIB	7.06E-12	3.52E-10	1.27432893	8.2948507	16.757044
211716_x_at	ARHGDIA	7.08E-12	3.53E-10	-1.05725692	-8.294015	16.753634
228455_at	RBM15	7.09E-12	3.53E-10	2.40204418	8.2937732	16.752647
216944_s_at	ITPR1	7.12E-12	3.54E-10	-2.64373025	-8.2927525	16.748482
209804_at	DCLRE1A	7.13E-12	3.54E-10	1.18768028	8.292561	16.747701
222043_at	CLU	7.15E-12	3.55E-10	-3.33881759	-8.2916029	16.743791
207335_x_at	ATP5I	7.16E-12	3.55E-10	1.26553937	8.2913317	16.742685
203721_s_at	UTP18	7.18E-12	3.56E-10	1.20565704	8.2907258	16.740212
204228_at	PPIH	7.28E-12	3.60E-10	1.48770576	8.2874474	16.726834
219599_at	EIF4B	7.31E-12	3.61E-10	-1.32999359	-8.2864906	16.722929
209572_s_at	EED	7.34E-12	3.62E-10	1.27382571	8.285601	16.719299
225058_at	MIR6791///GPR108	7.35E-12	3.63E-10	-1.42733773	-8.2849774	16.716754
212652_s_at	SNX4	7.48E-12	3.69E-10	1.17411869	8.2809344	16.700256
241804_at	LOC102724275	7.55E-12	3.72E-10	2.05652981	8.2787761	16.691448
214659_x_at	YLPM1	7.63E-12	3.76E-10	-1.53197696	-8.2761433	16.680704
219258_at	TIPIN	7.72E-12	3.79E-10	1.94869325	8.2732992	16.669097
1569107_s_at	ZFP69	7.72E-12	3.79E-10	2.09445288	8.2732938	16.669075
234723_x_at		7.81E-12	3.83E-10	1.75901783	8.2706247	16.658183
1557070_at	TFAP2A-AS1	7.87E-12	3.86E-10	2.31808836	8.2686919	16.650295
215333_x_at	GSTM1	7.94E-12	3.89E-10	-2.22491162	-8.2665331	16.641485
1558942_at	ZNF765	7.95E-12	3.89E-10	1.59405267	8.2661369	16.639868
214336_s_at	COPA	7.97E-12	3.90E-10	-2.16422219	-8.2656484	16.637875
217007_s_at	ADAM15	8.05E-12	3.94E-10	-2.59354833	-8.2631327	16.627608
1552611_a_at	JAK1	8.08E-12	3.94E-10	-2.01772027	-8.2624019	16.624625
224610_at	SNHG1///SNORD22///SNORD25///SNORD26///SNORD27///SNORD28///SNORD30///SNORD31///SNORD29	8.14E-12	3.97E-10	1.82152669	8.2604573	16.616689
233970_s_at	TRMT6	8.25E-12	4.02E-10	1.23834882	8.2572964	16.603789
201348_at	GPX3	8.26E-12	4.02E-10	-3.65079711	-8.2570818	16.602913
226924_at	LINC00909	8.26E-12	4.02E-10	1.22555574	8.2570147	16.602639
229618_at	SNX16	8.33E-12	4.05E-10	1.48717651	8.2550213	16.594504
201327_s_at	CCT6A	8.38E-12	4.07E-10	1.1211357	8.2534723	16.588182
201364_s_at	OAZ2	8.48E-12	4.12E-10	-1.47577406	-8.2505992	16.576456
230738_at		8.57E-12	4.15E-10	1.91577931	8.2482032	16.566678
229666_s_at	CSTF3	8.57E-12	4.15E-10	1.39039923	8.2480317	16.565978
209350_s_at	GPS2	8.67E-12	4.20E-10	-1.27676479	-8.2453374	16.554982
224821_at	ABHD14B	8.85E-12	4.28E-10	-2.151552	-8.2404537	16.53505
207405_s_at	RAD17	9.00E-12	4.35E-10	1.15391675	8.2363335	16.518233
201969_at	NASP	9.01E-12	4.35E-10	1.43980221	8.2360763	16.517184
209434_s_at	PPAT	9.02E-12	4.35E-10	1.47024724	8.2357941	16.516032
219186_at	ZBTB7A	9.06E-12	4.36E-10	-1.48941948	-8.234824	16.512073
211975_at	ARFGAP2	9.17E-12	4.42E-10	-1.56175524	-8.2317079	16.499355
201710_at	MYBL2	9.21E-12	4.43E-10	3.08517405	8.230772	16.495534
223513_at	CENPJ	9.32E-12	4.48E-10	1.90122182	8.2278491	16.483605
221853_s_at	LOC101060373///NOMO3///NOMO2///NOMO1	9.43E-12	4.53E-10	-1.40319011	-8.2251145	16.472444
219650_at	ERCC6L	9.58E-12	4.60E-10	2.67490226	8.2212038	16.456482
214552_s_at	RABEP1	9.60E-12	4.60E-10	-1.77928397	-8.2208373	16.454986
201337_s_at	VAMP3	9.75E-12	4.67E-10	-1.99150042	-8.2169553	16.439141
200952_s_at	CCND2	9.80E-12	4.69E-10	-2.75970385	-8.2158	16.434426
201947_s_at	CCT2	9.94E-12	4.75E-10	1.09435288	8.2124905	16.420917
241503_at	FAM81A	1.01E-11	4.83E-10	2.4826671	8.2083473	16.404006
213248_at	LOC730101	1.02E-11	4.85E-10	2.33085568	8.2072055	16.399345
1555758_a_at	CDKN3	1.02E-11	4.86E-10	2.96161701	8.2065798	16.396792
209023_s_at	STAG2	1.02E-11	4.86E-10	1.73508467	8.2060173	16.394495
216971_s_at	PLEC	1.02E-11	4.87E-10	-2.85079149	-8.2055397	16.392546
204632_at	RPS6KA4	1.03E-11	4.88E-10	-1.48838903	-8.2047905	16.389488
208787_at	MRPL3	1.05E-11	4.97E-10	1.12123678	8.2002327	16.370884
219135_s_at	LMF1	1.06E-11	5.03E-10	-2.27738712	-8.1969387	16.357439
214496_x_at	KAT6B	1.06E-11	5.03E-10	-1.21027513	-8.1969063	16.357306
200051_at	SART1	1.09E-11	5.15E-10	-0.97376099	-8.1911461	16.333794
209157_at	DNAJA2	1.09E-11	5.15E-10	-1.15164473	-8.1908757	16.332691
224149_x_at	SLMAP	1.09E-11	5.17E-10	-2.49152401	-8.1893906	16.326628
228196_s_at	LARP4B	1.10E-11	5.21E-10	-1.33549393	-8.1874942	16.318887
224591_at	HP1BP3	1.12E-11	5.27E-10	1.12366309	8.18449	16.306625
218542_at	CEP55	1.14E-11	5.37E-10	3.86929198	8.1797697	16.287357
201401_s_at	GRK2	1.14E-11	5.38E-10	-2.16324129	-8.1793292	16.285558
210320_s_at	DDX52	1.14E-11	5.38E-10	1.15361912	8.1790243	16.284314
208511_at	PTTG3P	1.15E-11	5.42E-10	2.99898919	8.1770151	16.276112
320_at	PEX6	1.15E-11	5.42E-10	-1.24818768	-8.1768338	16.275372
232207_at	LOC100653061///GUSBP4	1.16E-11	5.44E-10	1.45026742	8.1757685	16.271024
205296_at	RBL1	1.16E-11	5.46E-10	1.91043748	8.1743999	16.265437
219635_at	ZNF606	1.19E-11	5.59E-10	1.43235698	8.1688947	16.242965
236976_at	FANCA	1.20E-11	5.60E-10	2.92517114	8.1679287	16.239021
202220_at	KIAA0907	1.20E-11	5.60E-10	1.28075091	8.16766	16.237924
226037_s_at	TAF9B	1.20E-11	5.60E-10	1.36263533	8.1675744	16.237575
208751_at	NAPA	1.20E-11	5.60E-10	-1.46880607	-8.1672741	16.236349
200672_x_at	SPTBN1	1.21E-11	5.63E-10	-2.32240757	-8.1657867	16.230277
212571_at	CHD8	1.21E-11	5.64E-10	-1.19302456	-8.1655366	16.229256
202075_s_at	PLTP	1.22E-11	5.67E-10	-3.14353333	-8.1638924	16.222545
201002_s_at	TMEM189-UBE2V1///TMEM189///UBE2V2///UBE2V1	1.23E-11	5.72E-10	-1.01263859	-8.1615641	16.21304
201615_x_at	CALD1	1.24E-11	5.78E-10	-3.08469386	-8.1588161	16.201823
206896_s_at	GNG7	1.25E-11	5.79E-10	-2.59343074	-8.1580582	16.198729
225527_at	CEBPG	1.26E-11	5.84E-10	1.42514911	8.15586	16.189755
225786_at		1.26E-11	5.84E-10	2.204291	8.1556742	16.188997
213879_at		1.27E-11	5.88E-10	1.13390478	8.1537367	16.181088
221063_x_at	RNF123	1.27E-11	5.89E-10	-1.74918506	-8.1533834	16.179645
225610_at	UHRF2	1.27E-11	5.89E-10	1.31101783	8.1531806	16.178818
203429_s_at	SUCO	1.29E-11	5.95E-10	1.58487483	8.1502807	16.16698
1553810_a_at	KIAA1524	1.29E-11	5.95E-10	2.58685389	8.1500078	16.165866
210092_at	MAGOHB///MAGOH	1.29E-11	5.95E-10	1.71275337	8.1499327	16.165559
238912_x_at	C9orf85	1.29E-11	5.96E-10	1.66186938	8.1494015	16.163391
65133_i_at	INO80B-WBP1///INO80B	1.30E-11	5.99E-10	-1.50568432	-8.1481395	16.158239
202198_s_at	MTMR3	1.30E-11	6.00E-10	-2.55308104	-8.1473036	16.154827
228559_at	CENPN	1.31E-11	6.03E-10	1.75763391	8.1458199	16.14877
214751_at	ZNF468	1.35E-11	6.22E-10	1.9254926	8.1383623	16.118326
202339_at	SYMPK	1.37E-11	6.31E-10	-2.45852075	-8.1346113	16.103014
225115_at	HIPK2	1.37E-11	6.31E-10	-1.99042806	-8.1342693	16.101617
212542_s_at	PHIP	1.38E-11	6.35E-10	2.32801106	8.1326843	16.095147
203265_s_at	MAP2K4	1.40E-11	6.40E-10	-1.27721305	-8.1305756	16.086539
241024_at	KHDC1	1.40E-11	6.43E-10	2.85908342	8.1293519	16.081543
213052_at	PRKAR2A	1.41E-11	6.45E-10	-1.19492279	-8.1282549	16.077064
235153_at	RNF183	1.41E-11	6.46E-10	3.04178681	8.1275779	16.074301
226178_at	SOCS4	1.41E-11	6.46E-10	1.31435856	8.1274159	16.073639
203755_at	BUB1B	1.42E-11	6.47E-10	3.46598619	8.1268928	16.071504
203157_s_at	GLS	1.43E-11	6.51E-10	-2.02555857	-8.1253869	16.065357
208814_at	HSPA4	1.43E-11	6.52E-10	-2.05828451	-8.1247143	16.062611
228332_s_at	C11orf31	1.44E-11	6.56E-10	1.09963916	8.1230243	16.055712
206853_s_at	MAP3K7	1.44E-11	6.57E-10	1.21198661	8.1223588	16.052995
211937_at	EIF4B	1.45E-11	6.57E-10	-1.51746275	-8.1220974	16.051928
213867_x_at	ACTB	1.45E-11	6.57E-10	-1.11039543	-8.1219926	16.0515
226648_at	HIF1AN	1.45E-11	6.58E-10	-1.07511034	-8.1213699	16.048958
242486_at		1.45E-11	6.58E-10	2.72045384	8.1212836	16.048605
226304_at	HSPB6	1.47E-11	6.68E-10	-3.23285456	-8.1173423	16.032516
209385_s_at	PROSC	1.49E-11	6.74E-10	-1.333159	-8.1149803	16.022873
218649_x_at	NEMF	1.49E-11	6.76E-10	1.40379041	8.1143732	16.020395
225765_at	TNPO1	1.49E-11	6.76E-10	1.52839479	8.1140746	16.019175
236852_at	FBXO43	1.51E-11	6.81E-10	3.1429875	8.1121158	16.011179
201358_s_at	COPB1	1.53E-11	6.91E-10	1.21471695	8.1082849	15.99554
201353_s_at	BAZ2A	1.57E-11	7.06E-10	-1.42643381	-8.1028988	15.973551
228397_at	TUG1	1.57E-11	7.07E-10	1.77794803	8.1025081	15.971957
208762_at	SUMO1	1.57E-11	7.08E-10	1.36478646	8.1018056	15.969088
204102_s_at	EEF2	1.58E-11	7.10E-10	-1.08805914	-8.1009211	15.965478
214306_at	OPA1	1.59E-11	7.13E-10	1.63573559	8.0995805	15.960005
213761_at	MDM1	1.59E-11	7.13E-10	1.9868874	8.0995517	15.959887
206284_x_at	CLTB	1.62E-11	7.27E-10	-1.87992393	-8.0947407	15.940247
201361_at	TMEM109	1.63E-11	7.31E-10	-1.22829988	-8.0933442	15.934545
209153_s_at	TCF3	1.64E-11	7.35E-10	1.80641922	8.0915195	15.927096
239901_at		1.67E-11	7.46E-10	-2.02409783	-8.087752	15.911715
210317_s_at	YWHAE	1.68E-11	7.51E-10	-2.05795973	-8.0860213	15.90465
209761_s_at	SP110	1.71E-11	7.65E-10	-2.06755362	-8.0812226	15.885059
226948_at	RHBDD1	1.71E-11	7.65E-10	-1.49711764	-8.0811674	15.884834
232007_at	AGPAT5	1.71E-11	7.65E-10	2.07772434	8.0810317	15.88428
238078_at	SEC22A	1.72E-11	7.65E-10	1.68972982	8.0809837	15.884084
203501_at	CPQ	1.73E-11	7.68E-10	-1.78535339	-8.0795901	15.878395
224500_s_at	MON1A	1.73E-11	7.72E-10	-1.74594661	-8.0783486	15.873326
204280_at	RGS14	1.74E-11	7.75E-10	-2.55244048	-8.0770546	15.868044
225373_at	C10orf54	1.75E-11	7.79E-10	-2.04308466	-8.0756931	15.862485
202808_at	WBP1L	1.77E-11	7.85E-10	-1.14834742	-8.0737373	15.854501
203270_at	DTYMK	1.77E-11	7.85E-10	2.20342553	8.0734954	15.853513
223071_at	IER3IP1	1.77E-11	7.85E-10	1.04389585	8.0732559	15.852535
201815_s_at	TBC1D5	1.78E-11	7.90E-10	-1.71575334	-8.0716252	15.845878
219595_at	ZNF26	1.79E-11	7.93E-10	1.3474974	8.0705047	15.841303
226346_at	MEX3A	1.79E-11	7.93E-10	2.29404622	8.0701933	15.840032
217448_s_at	TOX4	1.80E-11	7.97E-10	-2.21390994	-8.0689224	15.834844
209716_at	CSF1	1.82E-11	8.02E-10	-1.94343597	-8.0672512	15.828021
227762_at		1.82E-11	8.02E-10	-2.89071034	-8.0668624	15.826434
219208_at	FBXO11	1.84E-11	8.10E-10	3.28392032	8.0642741	15.815867
207941_s_at	RBM39	1.84E-11	8.10E-10	1.05789548	8.0642601	15.81581
218726_at	HJURP	1.85E-11	8.12E-10	3.70115343	8.0633642	15.812152
209714_s_at	CDKN3	1.85E-11	8.13E-10	2.76867461	8.0629686	15.810537
227636_at	THAP5	1.86E-11	8.19E-10	1.20547067	8.0609591	15.802333
226927_at	C12orf73	1.87E-11	8.21E-10	0.97906263	8.0600497	15.798621
229220_x_at	NOM1	1.87E-11	8.22E-10	1.48738763	8.0596867	15.797139
212566_at	MAP4	1.88E-11	8.23E-10	-1.9238788	-8.0592512	15.795361
212766_s_at	ISG20L2	1.88E-11	8.24E-10	1.42103959	8.0586316	15.792831
211663_x_at	PTGDS	1.88E-11	8.24E-10	-3.5330208	-8.0583788	15.791799
224428_s_at	CDCA7	1.89E-11	8.25E-10	2.56169356	8.0580791	15.790576
228541_x_at	NGRN	1.90E-11	8.28E-10	1.37926465	8.0569512	15.785971
200053_at	SPAG7	1.91E-11	8.35E-10	-1.19058122	-8.0546376	15.776526
216361_s_at	KAT6A	1.92E-11	8.37E-10	-2.38905541	-8.0538638	15.773367
214373_at		1.92E-11	8.37E-10	2.10451883	8.0537165	15.772765
211929_at	HNRNPA3	1.96E-11	8.51E-10	1.62709521	8.0494562	15.755373
202072_at	HNRNPL	1.96E-11	8.53E-10	-1.98032676	-8.0486698	15.752162
225281_at	NEPRO	1.96E-11	8.53E-10	1.03413652	8.0485656	15.751737
219094_at	ARMC8	1.96E-11	8.53E-10	1.66653604	8.0482946	15.75063
213606_s_at	ARHGDIA	1.97E-11	8.55E-10	-2.77550302	-8.0477543	15.748425
219512_at	DSN1	1.98E-11	8.59E-10	1.55802941	8.0462305	15.742204
201948_at	GNL2	2.00E-11	8.69E-10	1.66288609	8.0434865	15.731001
216333_x_at	TNXB///TNXA	2.04E-11	8.83E-10	-3.2921026	-8.0392549	15.713725
228244_at	BLOC1S3	2.04E-11	8.83E-10	-1.37916756	-8.0390048	15.712705
239679_at		2.04E-11	8.83E-10	1.92943375	8.0389087	15.712312
218832_x_at	ARRB1	2.06E-11	8.90E-10	-3.01459763	-8.0369291	15.70423
219493_at	SHCBP1	2.06E-11	8.91E-10	2.53169853	8.0364105	15.702113
201809_s_at	ENG	2.08E-11	8.97E-10	-2.1019019	-8.0345665	15.694585
208694_at	PRKDC	2.10E-11	9.03E-10	1.06230839	8.0327384	15.687122
212178_s_at	POM121C	2.10E-11	9.04E-10	-1.32483133	-8.0322714	15.685215
237299_at	NARF	2.10E-11	9.04E-10	1.95434049	8.0320805	15.684436
204391_x_at	TRIM24	2.16E-11	9.29E-10	1.19194198	8.0252512	15.656555
224828_at	CPEB4	2.16E-11	9.29E-10	-2.08242009	-8.0252035	15.65636
231960_at	BRWD1	2.17E-11	9.30E-10	1.59332672	8.0248868	15.655068
205122_at	MSANTD3-TMEFF1///TMEFF1	2.18E-11	9.33E-10	3.52780268	8.0237693	15.650506
219698_s_at	METTL4	2.18E-11	9.34E-10	1.30743582	8.0234401	15.649162
225980_at	ELMSAN1	2.20E-11	9.41E-10	-1.11740822	-8.021451	15.641041
208830_s_at	SUPT6H	2.21E-11	9.46E-10	-1.05827335	-8.019974	15.635011
218538_s_at	MRS2	2.21E-11	9.47E-10	1.24423793	8.0195809	15.633406
205087_at	RWDD3	2.23E-11	9.51E-10	1.19660081	8.0181649	15.627626
201112_s_at	CSE1L	2.23E-11	9.51E-10	1.21727718	8.0179985	15.626946
226914_at	ARPC5L	2.25E-11	9.58E-10	1.43239165	8.0160628	15.619044
203682_s_at	IVD	2.26E-11	9.64E-10	-1.46912731	-8.0143244	15.611947
208763_s_at	TSC22D3	2.27E-11	9.65E-10	-2.10619544	-8.0139584	15.610453
208956_x_at	DUT	2.28E-11	9.72E-10	1.11604967	8.0120593	15.602699
222610_s_at	S100PBP	2.29E-11	9.73E-10	1.32056298	8.0116338	15.600963
201977_s_at	KIAA0141	2.29E-11	9.75E-10	-1.10595314	-8.0109527	15.598182
220773_s_at	GPHN	2.30E-11	9.76E-10	-2.03959022	-8.0105574	15.596568
224594_x_at	ACTB	2.31E-11	9.79E-10	-1.09044917	-8.0095805	15.59258
202492_at	ATG9A	2.32E-11	9.84E-10	-1.56809867	-8.0078798	15.585637
225813_at	RC3H2	2.32E-11	9.84E-10	1.14957405	8.0078727	15.585608
210530_s_at	NR2C1	2.34E-11	9.90E-10	1.25137962	8.0064086	15.579631
222807_at	EMSY	2.35E-11	9.94E-10	1.34633906	8.0051719	15.574582
222309_at	C6orf62	2.36E-11	9.95E-10	1.99004244	8.0046028	15.572259
224737_x_at	CCAR1	2.36E-11	9.95E-10	1.17346521	8.0044729	15.571728
202897_at	SIRPA	2.39E-11	1.01E-09	-2.17781813	-8.0007607	15.556573
212914_at	CBX7	2.41E-11	1.02E-09	-1.51564406	-7.9993258	15.550715
205830_at	CLGN	2.41E-11	1.02E-09	3.99666957	7.9991657	15.550062
204947_at	E2F1	2.41E-11	1.02E-09	2.36384891	7.9987463	15.54835
222182_s_at	CNOT2	2.44E-11	1.03E-09	1.12921256	7.9956713	15.535796
225081_s_at	CDCA7L	2.45E-11	1.03E-09	2.17708072	7.9951352	15.533608
203569_s_at	OFD1	2.51E-11	1.05E-09	1.46239735	7.9897051	15.51144
202024_at	ASNA1	2.51E-11	1.05E-09	-1.65232009	-7.9890849	15.508908
211874_s_at	KAT6B	2.53E-11	1.06E-09	-1.61139634	-7.9873726	15.501918
1555653_at		2.54E-11	1.06E-09	-1.58432352	-7.9865775	15.498672
224563_at	WASF2	2.54E-11	1.06E-09	-2.75331333	-7.9862263	15.497238
209935_at	ATP2C1	2.55E-11	1.07E-09	1.8369888	7.9858331	15.495633
224319_s_at	MIEF1	2.55E-11	1.07E-09	-1.18356069	-7.9853762	15.493768
1558015_s_at	ACTR2	2.59E-11	1.08E-09	-2.47916359	-7.9816163	15.478418
231772_x_at	CENPH	2.63E-11	1.10E-09	2.16135143	7.9783734	15.46518
212847_at	FUBP1	2.66E-11	1.11E-09	1.62670736	7.9757227	15.454359
214359_s_at	HSP90AB1	2.67E-11	1.11E-09	-2.23212096	-7.9748376	15.450745
232291_at	MIR17HG///MIR92A1///MIR20A///MIR19B1///MIR19A///MIR18A///MIR17	2.67E-11	1.11E-09	2.97083844	7.9741934	15.448115
233037_at		2.73E-11	1.14E-09	2.44677148	7.9687644	15.425952
201122_x_at	EIF5A	2.74E-11	1.14E-09	-1.63867755	-7.9686045	15.4253
205340_at	ZBTB24	2.76E-11	1.15E-09	1.30084373	7.9663481	15.416088
218643_s_at	CRIPT	2.77E-11	1.15E-09	1.41229476	7.965796	15.413835
200787_s_at	PEA15	2.80E-11	1.16E-09	-2.22503782	-7.962734	15.401334
217812_at	YTHDF2	2.82E-11	1.17E-09	0.91730413	7.9610903	15.394625
219056_at	RNASEH2B	2.83E-11	1.17E-09	1.32937641	7.9600348	15.390316
215990_s_at	BCL6	2.86E-11	1.18E-09	-2.97470844	-7.9582182	15.3829
223438_s_at	PPARA	2.86E-11	1.18E-09	-2.00337968	-7.9576613	15.380626
212825_at	PAXIP1	2.86E-11	1.18E-09	1.33475134	7.9576104	15.380419
221821_s_at	KANSL2	2.87E-11	1.19E-09	0.91192	7.9566368	15.376444
1553979_at	ZNF121	2.91E-11	1.20E-09	1.40629905	7.9539471	15.365464
225119_at	CHMP4B	2.92E-11	1.20E-09	-1.59003638	-7.9531991	15.362411
211825_s_at	FLI1	2.94E-11	1.21E-09	-2.98308277	-7.9513098	15.354698
228464_at		2.96E-11	1.22E-09	1.56396629	7.9495997	15.347717
210821_x_at	CENPA	3.00E-11	1.23E-09	2.33276339	7.9465621	15.335317
235217_at	LINC01004	3.00E-11	1.23E-09	2.14242216	7.9464545	15.334878
209508_x_at	CFLAR	3.02E-11	1.24E-09	-1.63482369	-7.9448577	15.32836
222190_s_at	C16orf58	3.05E-11	1.25E-09	-1.60212305	-7.9423433	15.318096
209654_at	ICE1	3.07E-11	1.26E-09	1.268832	7.9409249	15.312305
33850_at	MAP4	3.10E-11	1.27E-09	-1.87019843	-7.938102	15.300782
207667_s_at	LOC100996792///MAP2K3	3.12E-11	1.28E-09	-2.01419111	-7.9372722	15.297395
1558369_at	MPHOSPH9	3.13E-11	1.28E-09	1.73629052	7.9362336	15.293155
217226_s_at	SFXN3	3.14E-11	1.28E-09	-1.93084239	-7.9354039	15.289768
205582_s_at	GGT5	3.14E-11	1.28E-09	-3.19235037	-7.9353029	15.289356
200702_s_at	DDX24	3.14E-11	1.28E-09	-1.2513808	-7.9351743	15.288831
201224_s_at	SRRM1	3.15E-11	1.29E-09	-1.24852585	-7.9344717	15.285963
218124_at	RETSAT	3.20E-11	1.30E-09	-1.84325739	-7.9310654	15.272058
220668_s_at	DNMT3B	3.25E-11	1.32E-09	1.76098275	7.9272679	15.256557
228409_at	PLIN4	3.25E-11	1.32E-09	-3.90155744	-7.9270482	15.25566
238977_at	MCM6	3.25E-11	1.32E-09	2.7969092	7.926954	15.255275
231780_at	GBGT1	3.27E-11	1.33E-09	-1.86713853	-7.9258444	15.250746
201385_at	DHX15	3.30E-11	1.34E-09	1.03234493	7.9233245	15.24046
225175_s_at	SLC44A2	3.31E-11	1.34E-09	-1.39621558	-7.9225628	15.23735
206205_at	MPHOSPH9	3.32E-11	1.35E-09	2.49845582	7.9222453	15.236054
242587_at	SLC9A9	3.33E-11	1.35E-09	-2.96531176	-7.9215112	15.233058
229097_at	DIAPH3	3.34E-11	1.35E-09	1.69198724	7.9207094	15.229785
213008_at	FANCI	3.38E-11	1.37E-09	3.21194504	7.9179581	15.218554
45297_at	EHD2	3.38E-11	1.37E-09	-2.74925181	-7.9178154	15.217971
236133_x_at	ZNF254	3.38E-11	1.37E-09	1.87757925	7.9173609	15.216116
235469_at	FAM133DP///FAM133B	3.40E-11	1.37E-09	2.01818196	7.9163371	15.211937
209161_at	PRPF4	3.40E-11	1.37E-09	0.85664795	7.9162736	15.211678
207483_s_at	CAND1	3.40E-11	1.37E-09	1.16610827	7.9162521	15.21159
208485_x_at	CFLAR	3.42E-11	1.38E-09	-2.10940378	-7.9147849	15.205601
223231_at	TATDN1	3.43E-11	1.38E-09	1.37379005	7.914365	15.203887
201754_at	COX6C	3.44E-11	1.38E-09	0.98087785	7.9137252	15.201276
209196_at	WDR46	3.45E-11	1.39E-09	-2.01867027	-7.9124216	15.195955
223261_at	POLK	3.47E-11	1.40E-09	1.39001615	7.9111633	15.190818
1553102_a_at	CCDC69	3.48E-11	1.40E-09	-3.40892915	-7.9108566	15.189566
223570_at	MCM10	3.49E-11	1.40E-09	1.90200628	7.9097194	15.184925
224982_at	AKT1S1	3.53E-11	1.42E-09	-1.78371385	-7.9070347	15.173966
218783_at	INTS7	3.55E-11	1.42E-09	2.00026755	7.9057299	15.16864
229172_at	HSPA12B	3.56E-11	1.42E-09	-2.12667253	-7.9052944	15.166862
202813_at	TARBP1	3.56E-11	1.43E-09	1.41402501	7.9049635	15.165511
214948_s_at	TMF1	3.58E-11	1.43E-09	1.42348668	7.9035366	15.159687
218765_at	SIDT2	3.62E-11	1.45E-09	-1.32373533	-7.9008138	15.148573
206480_at	LTC4S	3.64E-11	1.45E-09	-2.32903328	-7.899604	15.143635
236026_at	GPATCH2	3.65E-11	1.46E-09	2.25579867	7.899127	15.141688
208867_s_at	CSNK1A1	3.70E-11	1.47E-09	-1.49152157	-7.8958702	15.128395
242283_at	DNAH14	3.70E-11	1.47E-09	2.24290637	7.8957419	15.127871
211383_s_at	WDR37	3.71E-11	1.48E-09	-1.19881896	-7.8952431	15.125835
225065_x_at	SNORD65///SNORD49B///LRRC75A-AS1///SNORD49A	3.74E-11	1.49E-09	-1.95551559	-7.8932804	15.117824
201425_at	ALDH2	3.76E-11	1.49E-09	-1.76140377	-7.8919708	15.112478
203530_s_at	STX4	3.80E-11	1.51E-09	-1.37893983	-7.889529	15.102512
227489_at	SMURF2	3.84E-11	1.53E-09	1.25298962	7.8866583	15.090795
225594_at	CREBZF	3.86E-11	1.53E-09	1.36635828	7.8853993	15.085656
213451_x_at	TNXB///TNXA	3.91E-11	1.55E-09	-3.47895138	-7.8824288	15.073531
218679_s_at	VPS28	3.92E-11	1.55E-09	-1.25010616	-7.8819072	15.071403
235520_at	ZNF280C	3.95E-11	1.56E-09	1.63780496	7.8802215	15.064522
212759_s_at	TCF7L2	3.96E-11	1.57E-09	-2.05531654	-7.87947	15.061455
219348_at	USE1	3.96E-11	1.57E-09	-1.33942761	-7.8793874	15.061118
212984_at	ATF2	3.97E-11	1.57E-09	1.20017746	7.8790759	15.059846
242560_at	FANCD2	4.01E-11	1.58E-09	2.567229	7.8766312	15.049868
216105_x_at	PTPA	4.04E-11	1.59E-09	-1.4181118	-7.874381	15.040684
212392_s_at	LOC101930416///LOC101929792///LOC100996724///PDE4DIP	4.08E-11	1.61E-09	-2.61382448	-7.8721306	15.031499
238675_x_at	BTF3L4	4.12E-11	1.62E-09	1.08090716	7.8699019	15.022403
224732_at	CHTF8	4.15E-11	1.63E-09	-1.06179026	-7.8679871	15.014587
226753_at	FAM76B	4.16E-11	1.64E-09	1.63024831	7.8673777	15.0121
213699_s_at	YWHAQ	4.19E-11	1.65E-09	0.8628003	7.8658468	15.005852
231861_at	LRP10	4.21E-11	1.65E-09	-1.68051886	-7.865034	15.002535
218893_at	ISOC2	4.25E-11	1.67E-09	-1.549484	-7.8627384	14.993166
232038_at	TBC1D32	4.27E-11	1.67E-09	1.99679507	7.8614165	14.987771
55662_at	C10orf76	4.27E-11	1.67E-09	-0.91706936	-7.8612145	14.986946
231869_at	KIAA1586	4.30E-11	1.68E-09	1.47421651	7.8599335	14.981718
212329_at	SCAP	4.32E-11	1.69E-09	-1.31998197	-7.8585602	14.976113
230032_at	OSGEPL1	4.35E-11	1.70E-09	1.39866534	7.8566752	14.96842
202764_at	STIM1	4.37E-11	1.71E-09	-1.24207043	-7.8556932	14.964412
241863_x_at	TTC14	4.39E-11	1.71E-09	2.09302653	7.8546531	14.960167
202737_s_at	LSM4	4.46E-11	1.74E-09	1.23964558	7.850865	14.944707
226110_at	PTAR1	4.49E-11	1.75E-09	1.31990841	7.8490442	14.937276
218120_s_at	HMOX2	4.57E-11	1.78E-09	-1.55357885	-7.8448032	14.919968
230664_at	H2BFXP	4.58E-11	1.78E-09	2.77986864	7.8443454	14.918099
225567_at	INAFM2	4.59E-11	1.78E-09	-1.52020907	-7.8440996	14.917096
45749_at	FAM65A	4.61E-11	1.79E-09	-1.21522976	-7.8431358	14.913163
202191_s_at	GAS7	4.63E-11	1.80E-09	-2.81553186	-7.8417726	14.9076
215136_s_at	EXOSC8	4.64E-11	1.80E-09	1.19464799	7.8414005	14.906081
1557970_s_at	RPS6KA2	4.64E-11	1.80E-09	-2.269314	-7.8410747	14.904751
221010_s_at	SIRT5	4.68E-11	1.81E-09	2.05063136	7.8395116	14.898372
1553101_a_at	ALKBH5	4.69E-11	1.82E-09	-1.43435464	-7.8387395	14.895221
232053_x_at	RHBDD2	4.72E-11	1.83E-09	-2.01785707	-7.8371173	14.888601
226696_at	RBBP9	4.72E-11	1.83E-09	1.16151659	7.8370179	14.888195
218028_at	MIR6734///ELOVL1	4.74E-11	1.83E-09	-1.69848842	-7.83639	14.885633
217831_s_at	NSFL1C	4.78E-11	1.85E-09	-1.54937036	-7.8339867	14.875825
205809_s_at	WASL	4.81E-11	1.86E-09	-2.33445693	-7.832668	14.870443
201203_s_at	RRBP1	4.83E-11	1.86E-09	-2.8587126	-7.8316641	14.866347
211713_x_at	KIAA0101	4.84E-11	1.86E-09	1.92843378	7.8313323	14.864993
1555971_s_at	FBXO28	4.85E-11	1.87E-09	1.06907971	7.8305105	14.861639
229885_at	RSF1	4.86E-11	1.87E-09	1.38892384	7.8301863	14.860316
1558750_a_at	LOC100288637///ARHGAP11B	4.86E-11	1.87E-09	3.06035469	7.8300753	14.859863
204176_at	KLHL20	4.89E-11	1.88E-09	1.21540083	7.8285205	14.853518
205201_at	GLI3	4.90E-11	1.88E-09	-1.55884069	-7.828027	14.851504
229839_at	SCARA5	4.92E-11	1.89E-09	-4.58725433	-7.8273601	14.848783
218031_s_at	FOXN3	4.93E-11	1.89E-09	-1.67367155	-7.8269709	14.847194
228535_at	RAD1	4.97E-11	1.90E-09	1.4622828	7.8249313	14.838871
229208_at	HAUS2	4.99E-11	1.91E-09	1.34551974	7.8239292	14.834781
206093_x_at	TNXB///TNXA	5.00E-11	1.91E-09	-3.38797055	-7.8234695	14.832905
227943_at		5.11E-11	1.96E-09	2.24117551	7.817939	14.810337
201369_s_at	ZFP36L2	5.15E-11	1.97E-09	-2.09906719	-7.8163063	14.803674
213391_at	DPY19L4	5.16E-11	1.97E-09	1.56482998	7.8159735	14.802316
213176_s_at	LTBP4	5.25E-11	2.00E-09	-3.12040871	-7.811537	14.784212
203347_s_at	MTF2	5.25E-11	2.00E-09	1.8658115	7.8114503	14.783859
218646_at	HPF1	5.29E-11	2.02E-09	1.0980657	7.8096243	14.776407
203020_at	RABGAP1L	5.31E-11	2.02E-09	1.73415083	7.8088097	14.773083
234394_at	ZNF124	5.31E-11	2.02E-09	1.9388038	7.8088082	14.773077
223140_s_at	DHX36	5.34E-11	2.03E-09	1.12467085	7.8074876	14.767688
212840_at	UBXN7	5.38E-11	2.04E-09	1.14739017	7.8058797	14.761127
202204_s_at	AMFR	5.45E-11	2.07E-09	-1.72257357	-7.8026992	14.748149
201044_x_at	DUSP1	5.46E-11	2.07E-09	-3.13051734	-7.802301	14.746524
235509_at	LOC100506538///NDUFAF6	5.48E-11	2.08E-09	1.16180854	7.8014054	14.74287
224206_x_at	MYNN	5.50E-11	2.08E-09	1.06874023	7.8004702	14.739054
234977_at	ZADH2	5.51E-11	2.09E-09	-1.00978817	-7.800126	14.73765
200686_s_at	SRSF11	5.51E-11	2.09E-09	1.52166892	7.7998671	14.736593
236265_at	SP4	5.63E-11	2.13E-09	1.56544626	7.7948475	14.716111
244689_at	PPARA	5.64E-11	2.13E-09	-1.92873557	-7.7943351	14.714021
210028_s_at	ORC3	5.64E-11	2.13E-09	1.3771225	7.7941894	14.713426
223133_at	TMEM14B	5.65E-11	2.13E-09	1.1598265	7.794021	14.712739
212176_at	PNISR	5.65E-11	2.13E-09	1.83799018	7.7939	14.712245
219165_at	PDLIM2	5.71E-11	2.15E-09	-1.59072183	-7.7912838	14.70157
209272_at	NAB1	5.76E-11	2.17E-09	1.51860598	7.7893122	14.693525
211876_x_at	PCDHGA3///PCDHGA5///PCDHGA6///PCDHGA10///PCDHGA11///PCDHGA12///PCDHGC3	5.77E-11	2.17E-09	-2.80071575	-7.7889032	14.691857
226835_s_at	ZFAS1	5.87E-11	2.21E-09	1.58577284	7.7846452	14.674483
204683_at	ICAM2	5.89E-11	2.21E-09	-1.88001482	-7.7839735	14.671742
218078_s_at	ZDHHC3	5.90E-11	2.22E-09	-1.18504773	-7.7833332	14.66913
224723_x_at	LINC00998	5.90E-11	2.22E-09	1.52817805	7.7832861	14.668938
207098_s_at	MFN1	5.97E-11	2.24E-09	1.35442854	7.7808075	14.658825
201453_x_at	RHEB	6.01E-11	2.25E-09	1.00725463	7.7788379	14.650789
204817_at	ESPL1	6.04E-11	2.26E-09	3.31825978	7.7777071	14.646175
225392_at	GFM2	6.17E-11	2.31E-09	0.92523338	7.772767	14.62602
2028_s_at	E2F1	6.24E-11	2.34E-09	1.54740057	7.7698508	14.614122
1554080_at	CNOT9	6.40E-11	2.39E-09	1.48810748	7.7639829	14.590182
227942_s_at	CRIPT	6.42E-11	2.40E-09	1.27105452	7.763112	14.586629
228125_at	ZSCAN30	6.44E-11	2.41E-09	1.14108138	7.7622563	14.583137
209636_at	NFKB2	6.47E-11	2.41E-09	-2.34741197	-7.761427	14.579754
226549_at	SBK1	6.54E-11	2.44E-09	2.83240758	7.7586492	14.568422
204245_s_at	RPP14	6.55E-11	2.44E-09	-1.3225427	-7.7583381	14.567153
204645_at	CCNT2	6.56E-11	2.44E-09	1.33391003	7.7578817	14.565291
214251_s_at	NUMA1	6.57E-11	2.44E-09	-2.83762148	-7.7575811	14.564064
200848_at	AHCYL1	6.58E-11	2.45E-09	-1.89052786	-7.7573121	14.562967
204468_s_at	TIE1	6.62E-11	2.46E-09	-3.0006266	-7.7557309	14.556516
225547_at	SNORD87///SNHG6	6.62E-11	2.46E-09	1.29820433	7.7556273	14.556094
231793_s_at	CAMK2D	6.63E-11	2.46E-09	-1.93962777	-7.755378	14.555077
202361_at	SEC24C	6.66E-11	2.47E-09	-1.12494998	-7.7544303	14.55121
230172_at	IFI27L1	6.66E-11	2.47E-09	1.57161266	7.7541686	14.550143
201778_s_at	EFCAB14	6.69E-11	2.48E-09	-0.92077773	-7.7533572	14.546832
204550_x_at	GSTM1	6.74E-11	2.49E-09	-2.26410378	-7.7514927	14.539226
211973_at	NUDT3	6.78E-11	2.51E-09	-1.53762939	-7.7501428	14.533719
1557910_at	HSP90AB1	6.79E-11	2.51E-09	-3.39057422	-7.7497231	14.532007
228906_at	TET1	6.82E-11	2.52E-09	1.87007531	7.7486893	14.52779
202836_s_at	TXNL4A	6.82E-11	2.52E-09	1.13721446	7.7484994	14.527015
201702_s_at	PPP1R10	6.83E-11	2.52E-09	-2.96242471	-7.7482399	14.525957
231909_x_at	ODF2L	6.90E-11	2.54E-09	2.03070415	7.7458467	14.516194
203267_s_at	DRG2	6.93E-11	2.55E-09	-1.99473315	-7.744652	14.51132
200727_s_at	ACTR2	6.94E-11	2.55E-09	-2.20981712	-7.7444344	14.510432
228650_at		6.94E-11	2.55E-09	1.24422008	7.7443951	14.510272
1554229_at	CREBRF	7.00E-11	2.57E-09	-1.70980567	-7.7424238	14.50223
207937_x_at	FGFR1	7.01E-11	2.57E-09	-1.36322006	-7.7420302	14.500625
227512_at	MEX3A	7.08E-11	2.60E-09	2.04682987	7.7395036	14.490318
212898_at	TTI1	7.11E-11	2.61E-09	1.06192484	7.7384446	14.485998
204559_s_at	LSM7	7.13E-11	2.61E-09	1.16933317	7.737882	14.483703
212028_at	RBM25	7.18E-11	2.63E-09	-1.16989422	-7.7362485	14.477039
206550_s_at	NUP155	7.19E-11	2.63E-09	1.48759	7.7359712	14.475908
226556_at	MAP3K13	7.22E-11	2.64E-09	1.314089	7.7349561	14.471768
213236_at	SASH1	7.26E-11	2.65E-09	-2.01372278	-7.7335122	14.465878
1558856_at	DMRTA2	7.32E-11	2.67E-09	2.60822687	7.7315048	14.457689
204735_at	PDE4A	7.36E-11	2.69E-09	-1.63046589	-7.730145	14.452142
222624_s_at	ZNF639	7.39E-11	2.70E-09	1.32600425	7.7291891	14.448243
222394_at	PDCD6IP	7.40E-11	2.70E-09	-1.22148276	-7.7290229	14.447566
211940_x_at	H3F3AP4///H3F3B///H3F3A	7.41E-11	2.70E-09	1.02389425	7.7284589	14.445265
204566_at	PPM1D	7.44E-11	2.71E-09	1.09996536	7.727599	14.441757
223270_at	CTDSPL2	7.45E-11	2.71E-09	1.54310163	7.7273702	14.440824
223590_at	ZNF700	7.55E-11	2.75E-09	1.51944036	7.7240794	14.427401
225385_s_at	HNRNPLL	7.58E-11	2.75E-09	1.39967971	7.7231591	14.423647
220248_x_at	NSFL1C	7.68E-11	2.79E-09	-1.26682191	-7.7200772	14.411076
211114_x_at	GEMIN2	7.68E-11	2.79E-09	1.04772789	7.7199097	14.410393
217426_at		7.69E-11	2.79E-09	2.35078431	7.7196512	14.409339
223471_at	RAB3IP	7.77E-11	2.82E-09	1.76603037	7.7170797	14.39885
201531_at	ZFP36	7.85E-11	2.84E-09	-2.54822272	-7.714782	14.389479
212095_s_at	MTUS1	7.87E-11	2.85E-09	-2.39949316	-7.7140721	14.386583
229700_at	ZNF738	7.92E-11	2.86E-09	2.5371886	7.7126614	14.380829
230660_at	SERTAD4	7.93E-11	2.87E-09	2.44418688	7.712305	14.379376
207765_s_at	FAM214B	7.93E-11	2.87E-09	-1.2303966	-7.712115	14.378601
205346_at	ST3GAL2	7.94E-11	2.87E-09	-2.7680338	-7.7119385	14.377881
213610_s_at	PHOSPHO2-KLHL23///KLHL23	7.96E-11	2.87E-09	2.79652028	7.7114194	14.375763
204074_s_at	CEP104	8.09E-11	2.92E-09	-1.40947893	-7.7074197	14.35945
217924_at	C6orf106	8.15E-11	2.94E-09	-1.72165972	-7.7056675	14.352304
201291_s_at	TOP2A	8.16E-11	2.94E-09	5.0128434	7.7054906	14.351582
219166_at	DNAAF2	8.18E-11	2.94E-09	1.32830336	7.7046947	14.348336
212549_at	STAT5B	8.19E-11	2.94E-09	-1.12731951	-7.7045832	14.347882
201957_at	PPP1R12B	8.24E-11	2.96E-09	-2.43183601	-7.7029754	14.341324
202763_at	CASP3	8.28E-11	2.97E-09	1.32453924	7.701697	14.33611
213887_s_at	POLR2E	8.41E-11	3.02E-09	-1.83084597	-7.6981882	14.3218
202996_at	POLD4	8.42E-11	3.02E-09	-2.02466803	-7.6977612	14.320059
204418_x_at	GSTM2	8.49E-11	3.04E-09	-2.04806082	-7.6959128	14.31252
200742_s_at	TPP1	8.55E-11	3.06E-09	-1.91216868	-7.6940914	14.305092
209181_s_at	SNORD45C///SNORD45A///SNORD45B///RABGGTB	8.64E-11	3.09E-09	1.03718704	7.6915605	14.294771
225562_at	RASA3	8.67E-11	3.10E-09	-1.5112187	-7.6908822	14.292005
232946_s_at	NADSYN1	8.67E-11	3.10E-09	-1.30562338	-7.6907233	14.291357
200964_at	UBA1	8.74E-11	3.12E-09	-1.56458101	-7.6888526	14.283728
218940_at	VCPKMT	8.75E-11	3.12E-09	1.33055499	7.6885799	14.282616
230021_at	TICRR	8.81E-11	3.14E-09	2.51179491	7.6867916	14.275323
215735_s_at	TSC2	8.84E-11	3.15E-09	-1.94872105	-7.6860514	14.272304
217954_s_at	PHF3	8.85E-11	3.15E-09	1.1644032	7.6858374	14.271432
241826_x_at	ZNF738	8.86E-11	3.16E-09	2.25488774	7.6854395	14.269809
217899_at	TMEM214	9.07E-11	3.23E-09	-1.19800336	-7.6799862	14.247571
202590_s_at	PDK2	9.10E-11	3.24E-09	-1.81946468	-7.6790094	14.243588
238434_at	SMCR8	9.15E-11	3.25E-09	-1.39960058	-7.677825	14.238758
1558101_at	NFIA	9.18E-11	3.26E-09	-3.19512054	-7.6769976	14.235384
236840_at	C12orf56	9.19E-11	3.26E-09	2.8144902	7.6767387	14.234328
230441_at	PLEKHG4B	9.19E-11	3.26E-09	2.25072426	7.6765969	14.23375
202094_at	BIRC5	9.26E-11	3.28E-09	3.21702001	7.6749807	14.227159
210587_at	INHBE	9.26E-11	3.28E-09	3.59811945	7.6747898	14.226381
215581_s_at	MCM3AP	9.31E-11	3.30E-09	-1.46471468	-7.6734996	14.22112
213410_at	EDRF1	9.36E-11	3.31E-09	1.21184047	7.6723568	14.21646
215357_s_at	POLDIP3	9.40E-11	3.32E-09	-1.97522604	-7.6711645	14.211598
226800_at	EFCAB7	9.44E-11	3.33E-09	1.57906622	7.6703491	14.208273
224186_s_at	RNF123	9.51E-11	3.36E-09	-1.53097968	-7.6684445	14.200507
200813_s_at	PAFAH1B1	9.55E-11	3.37E-09	-1.47731944	-7.6675137	14.196712
212106_at	FAF2	9.61E-11	3.39E-09	-1.17084897	-7.6658586	14.189963
227772_at	LATS1	9.67E-11	3.41E-09	1.22461922	7.6643657	14.183876
225800_at	JAZF1	9.73E-11	3.43E-09	-2.01304704	-7.6629382	14.178055
216624_s_at	KMT2A	9.78E-11	3.44E-09	-2.25805335	-7.6617458	14.173193
212332_at	RBL2	9.78E-11	3.44E-09	-1.77793468	-7.661635	14.172741
217745_s_at	NAA50	9.80E-11	3.44E-09	1.24593349	7.6612673	14.171242
206243_at	TIMP4	9.81E-11	3.44E-09	-4.13632763	-7.6610704	14.170439
231827_at		9.81E-11	3.44E-09	1.97801672	7.6609156	14.169808
201180_s_at	GNAI3	9.89E-11	3.47E-09	1.2550699	7.6590258	14.162103
226267_at	JDP2	1.00E-10	3.50E-09	-1.47063568	-7.6564592	14.151638
240570_at	PATJ	1.00E-10	3.51E-09	2.90914458	7.6558103	14.148992
200840_at	KARS	1.01E-10	3.53E-09	0.97873381	7.6543389	14.142993
216264_s_at	LAMB2	1.01E-10	3.53E-09	-2.17956586	-7.6542052	14.142448
201961_s_at	RNF41	1.01E-10	3.54E-09	-1.58381541	-7.653679	14.140302
212570_at	ENDOD1	1.01E-10	3.54E-09	-1.59989935	-7.6533236	14.138853
214314_s_at	EIF5B	1.01E-10	3.54E-09	1.68560422	7.6533172	14.138827
222486_s_at	ADAMTS1	1.03E-10	3.61E-09	-3.99960477	-7.6483814	14.118704
236619_at		1.04E-10	3.62E-09	2.55620047	7.6473968	14.11469
216080_s_at	FADS3	1.05E-10	3.67E-09	-2.731157	-7.6437055	14.09964
235949_at	TTC26	1.06E-10	3.68E-09	1.80239806	7.6431525	14.097386
202611_s_at	MED14	1.06E-10	3.69E-09	1.42537103	7.6422916	14.093876
229711_s_at	MDM2	1.06E-10	3.69E-09	1.28621172	7.6419723	14.092574
214486_x_at	CFLAR	1.06E-10	3.69E-09	-1.60378727	-7.6417313	14.091592
224676_at	TMED4	1.07E-10	3.70E-09	-1.24941565	-7.6408947	14.088181
213254_at	TNRC6B	1.07E-10	3.71E-09	-0.97341821	-7.6404935	14.086545
215273_s_at	TADA3	1.07E-10	3.72E-09	-1.43693139	-7.6394733	14.082386
217751_at	GSTK1	1.09E-10	3.77E-09	-1.79106742	-7.6362481	14.069238
211352_s_at	NCOA3	1.09E-10	3.78E-09	-2.61282849	-7.63559	14.066555
208940_at	SEPHS1	1.10E-10	3.79E-09	1.35534258	7.6343977	14.061695
213333_at	MDH2	1.10E-10	3.79E-09	-1.26959199	-7.6342618	14.061141
223716_s_at	ZRANB2	1.10E-10	3.79E-09	1.18677155	7.6341369	14.060631
209485_s_at	OSBPL1A	1.10E-10	3.79E-09	-2.06468294	-7.6340877	14.060431
228831_s_at	GNG7	1.10E-10	3.79E-09	-2.33492792	-7.6339022	14.059675
209225_x_at	TNPO1	1.10E-10	3.81E-09	1.00309828	7.6327651	14.055039
221926_s_at	IL17RC	1.11E-10	3.82E-09	-2.87827143	-7.6320306	14.052045
208980_s_at	UBC	1.13E-10	3.88E-09	-1.11743971	-7.627857	14.035031
228773_at	LOC100506100	1.13E-10	3.91E-09	1.76867609	7.6258992	14.027051
223274_at	TCF19	1.14E-10	3.91E-09	1.9987663	7.6254612	14.025265
226095_s_at	ATXN1L	1.15E-10	3.95E-09	-1.07888479	-7.6232374	14.0162
218426_s_at	RNF216	1.15E-10	3.95E-09	-1.21274626	-7.6229686	14.015104
1557938_s_at	PTRF	1.16E-10	3.98E-09	-2.75572589	-7.6211452	14.007672
244189_at	TTC28-AS1	1.17E-10	4.01E-09	1.46781515	7.6190184	13.999003
206870_at	PPARA	1.17E-10	4.02E-09	-1.94539145	-7.6185188	13.996966
212660_at	JADE2	1.18E-10	4.04E-09	-1.50150149	-7.6169916	13.990741
201169_s_at	BHLHE40	1.18E-10	4.04E-09	-2.81436544	-7.6166686	13.989425
200948_at	MLF2	1.19E-10	4.06E-09	-1.45501791	-7.6153122	13.983896
209078_s_at	TXN2	1.19E-10	4.07E-09	-1.47925054	-7.6145513	13.980794
1559954_s_at	DDX42	1.19E-10	4.07E-09	-1.83865816	-7.6143142	13.979828
238515_at	NUDT16	1.19E-10	4.07E-09	-1.89899677	-7.6141417	13.979125
225925_s_at	USP48	1.20E-10	4.10E-09	1.20795367	7.6128025	13.973666
238015_at	C4orf46	1.21E-10	4.12E-09	2.16266128	7.6113741	13.967844
215236_s_at	PICALM	1.21E-10	4.12E-09	-2.5790739	-7.6111673	13.967001
1567913_at		1.22E-10	4.16E-09	1.83118212	7.6086329	13.956671
218222_x_at	ARNT	1.22E-10	4.16E-09	-2.31804947	-7.6082265	13.955015
210691_s_at	CACYBP	1.23E-10	4.17E-09	1.30023887	7.6074242	13.951745
228194_s_at	SORCS1	1.23E-10	4.18E-09	-3.49246117	-7.6068984	13.949602
218738_s_at	RNF138	1.23E-10	4.19E-09	1.48629634	7.606302	13.947171
244743_x_at	ZNF138	1.24E-10	4.21E-09	1.39201158	7.6049361	13.941604
222469_s_at	TOLLIP	1.25E-10	4.24E-09	-1.70458526	-7.6029964	13.933698
242752_at	PPM1K	1.26E-10	4.27E-09	-2.54806924	-7.6014225	13.927284
209305_s_at	GADD45B	1.26E-10	4.27E-09	-2.07864971	-7.6011208	13.926054
227229_at	VPS53	1.26E-10	4.28E-09	-1.118706	-7.6004698	13.923401
48106_at	SLC48A1	1.28E-10	4.33E-09	-1.70912494	-7.5976061	13.91173
201716_at	SNX1	1.28E-10	4.34E-09	-1.30101868	-7.5964464	13.907003
227787_s_at	MED30	1.28E-10	4.35E-09	1.48943164	7.5961063	13.905617
203710_at	ITPR1	1.28E-10	4.35E-09	-2.04899748	-7.5960134	13.905238
203723_at	ITPKB	1.28E-10	4.35E-09	-2.18457056	-7.5959453	13.904961
223651_x_at	CDC23	1.31E-10	4.43E-09	1.46355632	7.5909968	13.884794
209189_at	FOS	1.31E-10	4.44E-09	-2.97096488	-7.5905906	13.883139
212937_s_at	COL6A1	1.31E-10	4.44E-09	-3.54121344	-7.5904759	13.882671
224977_at	C6orf89	1.32E-10	4.45E-09	-1.29194317	-7.589374	13.878181
205393_s_at	CHEK1	1.33E-10	4.48E-09	2.48246122	7.5879907	13.872544
224751_at	LOC101930655///C7orf73	1.33E-10	4.48E-09	1.18480624	7.5878539	13.871986
217256_x_at		1.34E-10	4.50E-09	1.44526707	7.5866779	13.867194
214446_at	ELL2	1.34E-10	4.51E-09	-3.01923588	-7.58569	13.863168
208453_s_at	XPNPEP1	1.36E-10	4.56E-09	-1.82904231	-7.5829652	13.852064
202545_at	PRKCD	1.36E-10	4.56E-09	-2.44584467	-7.5828305	13.851515
233252_s_at	STRBP	1.36E-10	4.57E-09	1.4742985	7.5821455	13.848724
218014_at	NUP85	1.36E-10	4.58E-09	1.04616322	7.5815894	13.846458
244640_at	ZNF850	1.38E-10	4.62E-09	2.06399466	7.579453	13.837752
226917_s_at	ANAPC4	1.38E-10	4.64E-09	1.17073513	7.5778988	13.831419
228418_at	EXOC5	1.40E-10	4.68E-09	1.35010888	7.5758439	13.823046
218356_at	MRM2	1.40E-10	4.70E-09	0.87042816	7.5744686	13.817442
201839_s_at	EPCAM	1.41E-10	4.73E-09	4.68441573	7.5729501	13.811254
209019_s_at	PINK1	1.43E-10	4.78E-09	-1.748246	-7.570049	13.799433
201191_at	PITPNA	1.43E-10	4.78E-09	-1.30231279	-7.5699985	13.799227
214091_s_at	GPX3	1.44E-10	4.81E-09	-3.27956285	-7.5687471	13.794128
238517_at	KLF7	1.44E-10	4.82E-09	-1.63090072	-7.5679031	13.79069
225510_at	OAF	1.46E-10	4.87E-09	-2.44344287	-7.5649953	13.778842
242592_at	GPR137C	1.46E-10	4.88E-09	2.49298521	7.5647477	13.777833
225026_at	CHD6	1.46E-10	4.88E-09	1.38200664	7.5643287	13.776126
204226_at	STAU2	1.48E-10	4.92E-09	1.41426589	7.562287	13.767807
202653_s_at	7-Mar	1.50E-10	4.98E-09	1.20479637	7.5594098	13.756085
205405_at	SEMA5A	1.52E-10	5.07E-09	-3.10307587	-7.5546953	13.736877
211027_s_at	IKBKB	1.52E-10	5.07E-09	-2.35978479	-7.5546878	13.736847
203128_at	SPTLC2	1.53E-10	5.07E-09	-2.02421813	-7.55463	13.736611
230469_at	RTKN2	1.53E-10	5.07E-09	3.49149819	7.5545684	13.73636
220079_s_at	USP48	1.54E-10	5.11E-09	1.40702625	7.5522028	13.726723
202681_at	MIR4271///C3orf62///USP4	1.54E-10	5.11E-09	-0.87402909	-7.5520711	13.726186
224750_at	RNF185	1.54E-10	5.11E-09	-1.06825991	-7.5517682	13.724952
226286_at	ELMOD3	1.55E-10	5.13E-09	-2.20693234	-7.5508453	13.721192
234944_s_at	MTFR2	1.55E-10	5.14E-09	2.28898863	7.5504489	13.719577
1554958_at	ZNF641	1.56E-10	5.17E-09	-2.51747791	-7.5488398	13.713022
203803_at	PCYOX1	1.57E-10	5.18E-09	-2.37620663	-7.5481995	13.710414
227689_at	ZNF227	1.57E-10	5.18E-09	1.38613756	7.5478144	13.708845
226236_at	LINC00493	1.57E-10	5.20E-09	0.94734039	7.5470152	13.705589
220147_s_at	FAM60A	1.60E-10	5.27E-09	1.88419958	7.5435357	13.691415
220494_s_at		1.60E-10	5.29E-09	-2.34776182	-7.5427077	13.688041
205095_s_at	ATP6V0A1	1.61E-10	5.32E-09	-2.6447152	-7.5411431	13.681668
206003_at	CEP135	1.62E-10	5.34E-09	1.52563607	7.5400708	13.6773
220589_s_at	LOC100507424///ITFG2	1.62E-10	5.34E-09	-1.60183075	-7.5397617	13.676041
238974_at	C2orf69	1.63E-10	5.35E-09	1.09346105	7.5392906	13.674122
209037_s_at	EHD1	1.63E-10	5.35E-09	-1.87378136	-7.5389759	13.67284
218732_at	PTRH2	1.63E-10	5.36E-09	1.14842257	7.5383229	13.67018
225832_s_at	DAGLB	1.63E-10	5.36E-09	-2.45586724	-7.5382666	13.66995
223215_s_at	JKAMP	1.64E-10	5.38E-09	0.92520705	7.5370592	13.665032
212026_s_at	EXOC7	1.66E-10	5.43E-09	-0.99243547	-7.5348242	13.655928
216903_s_at	MICU1	1.66E-10	5.45E-09	-1.18690349	-7.5339852	13.652511
204492_at	ARHGAP11A	1.67E-10	5.46E-09	3.10013529	7.5333084	13.649754
219459_at	POLR3B	1.67E-10	5.48E-09	0.9212778	7.5320999	13.644831
225681_at	CTHRC1	1.70E-10	5.55E-09	3.41689646	7.5290359	13.632351
213454_at	APITD1-CORT///APITD1	1.72E-10	5.61E-09	1.89943206	7.5263089	13.621244
224280_s_at	MTFR1L	1.72E-10	5.62E-09	-1.29573034	-7.5255874	13.618305
223388_s_at	ZFYVE1	1.73E-10	5.66E-09	-1.7503941	-7.5237465	13.610807
213851_at	TMEM110	1.74E-10	5.68E-09	-1.17420935	-7.5226827	13.606474
239682_at	KANSL1L	1.76E-10	5.73E-09	1.77673517	7.5207099	13.59844
216052_x_at	ARTN	1.76E-10	5.74E-09	2.40391438	7.5199198	13.595222
206734_at	JRKL	1.76E-10	5.74E-09	1.08964704	7.5197401	13.59449
225314_at	OCIAD2	1.76E-10	5.74E-09	2.18861488	7.5196938	13.594301
212567_s_at	MAP4	1.76E-10	5.74E-09	-1.75017085	-7.519513	13.593565
218025_s_at	ECI2	1.78E-10	5.79E-09	-1.77327577	-7.5173394	13.584713
1559397_s_at	PRR14	1.78E-10	5.80E-09	-1.69692267	-7.5169247	13.583023
226500_at	ZBTB47	1.81E-10	5.88E-09	-1.75042618	-7.5134268	13.568778
203145_at	SPAG5	1.81E-10	5.89E-09	2.29716354	7.5128367	13.566375
224670_at	SYS1	1.83E-10	5.93E-09	-1.33162648	-7.510965	13.558752
209657_s_at	HSF2	1.83E-10	5.94E-09	1.59585238	7.5106262	13.557373
210202_s_at	BIN1	1.84E-10	5.97E-09	-2.90270471	-7.5090951	13.551137
224830_at	NUDT21	1.85E-10	6.01E-09	1.15609437	7.5074802	13.544561
201663_s_at	SMC4	1.86E-10	6.03E-09	2.93058254	7.5064678	13.540438
217860_at	NDUFA10	1.87E-10	6.07E-09	-1.1328037	-7.5048704	13.533933
223439_at	NKAP	1.88E-10	6.07E-09	0.83007539	7.5044203	13.5321
1559883_s_at	SAMHD1	1.88E-10	6.09E-09	-2.98401018	-7.5038175	13.529646
211823_s_at	PXN	1.89E-10	6.10E-09	-3.06370217	-7.5031461	13.526911
222344_at		1.89E-10	6.10E-09	2.27001583	7.5029789	13.52623
210718_s_at	ARL17B///ARL17A	1.89E-10	6.10E-09	1.39034051	7.502887	13.525856
216205_s_at	MFN2	1.89E-10	6.10E-09	-1.77016846	-7.5026901	13.525054
202498_s_at	SLC2A3	1.90E-10	6.12E-09	-2.11304528	-7.5018611	13.521679
212409_s_at	TOR1AIP1	1.90E-10	6.12E-09	-1.33451509	-7.5016123	13.520665
205577_at	PYGM	1.91E-10	6.13E-09	-4.22670052	-7.5008495	13.517559
201412_at	LRP10	1.91E-10	6.13E-09	-1.68955286	-7.500838	13.517512
226554_at	ZBTB7A	1.92E-10	6.18E-09	-1.18910869	-7.4989727	13.509917
201513_at	TSN	1.93E-10	6.19E-09	0.95990269	7.4984055	13.507607
206526_at	RIBC2	1.93E-10	6.20E-09	3.76604175	7.4977006	13.504737
205089_at	ZNF7	1.94E-10	6.22E-09	0.85200226	7.4968919	13.501444
213599_at	OIP5	1.94E-10	6.22E-09	2.91967285	7.4968457	13.501256
212876_at	B4GALT4	1.94E-10	6.22E-09	1.3585225	7.4963851	13.499381
204610_s_at	CCDC85B	1.94E-10	6.22E-09	-2.11902396	-7.4962215	13.498714
218741_at	CENPM	1.95E-10	6.24E-09	3.65344835	7.4952962	13.494947
200720_s_at	ACTR1A	1.96E-10	6.27E-09	-1.28752419	-7.4943729	13.491187
216008_s_at	ARIH2	1.97E-10	6.29E-09	-1.30277014	-7.492977	13.485503
220160_s_at	KPTN	1.97E-10	6.29E-09	1.59078306	7.4929538	13.485409
212510_at	GPD1L	1.99E-10	6.35E-09	-1.98176548	-7.4908238	13.476736
212071_s_at	SPTBN1	2.00E-10	6.37E-09	-1.73811055	-7.4898567	13.472798
242601_at	HEPACAM2	2.00E-10	6.39E-09	4.60203913	7.4888879	13.468854
243661_at	LOC285902///ZNF273	2.04E-10	6.49E-09	1.68640384	7.4848545	13.452432
208686_s_at	BRD2	2.04E-10	6.52E-09	-1.43347416	-7.4839392	13.448705
228038_at	SOX2	2.06E-10	6.54E-09	4.54574326	7.4827028	13.443672
201262_s_at	BGN	2.06E-10	6.54E-09	-3.26999919	-7.4826695	13.443536
219046_s_at	PKNOX2	2.07E-10	6.58E-09	-2.31651006	-7.4810379	13.436894
226776_at	ENY2	2.07E-10	6.58E-09	1.42753729	7.4809211	13.436418
214671_s_at	ABR	2.08E-10	6.61E-09	-1.87864191	-7.4799018	13.432268
222550_at	ARMC1	2.08E-10	6.61E-09	1.21946752	7.4797253	13.43155
230521_at	ARHGEF39	2.09E-10	6.62E-09	2.6792176	7.47898	13.428515
223297_at	AMMECR1L	2.09E-10	6.62E-09	1.09316855	7.4788484	13.42798
222204_s_at	RRN3	2.11E-10	6.70E-09	1.22842519	7.4758866	13.415922
222661_at	AGGF1	2.12E-10	6.70E-09	0.91181892	7.4756624	13.415009
223890_at	PRO1082	2.12E-10	6.71E-09	-1.79883946	-7.475152	13.412931
233555_s_at	SULF2	2.12E-10	6.72E-09	-2.14196547	-7.4747505	13.411297
233540_s_at	CDK5RAP2	2.13E-10	6.73E-09	1.15424103	7.4743436	13.40964
36552_at	C2CD3	2.15E-10	6.80E-09	1.09988177	7.4716062	13.398496
221559_s_at	MIS12	2.17E-10	6.86E-09	1.13833575	7.4694469	13.389706
204155_s_at	SIK3	2.19E-10	6.91E-09	-1.3582386	-7.4673481	13.381163
215684_s_at	ASCC2	2.20E-10	6.94E-09	-1.55805103	-7.4662224	13.37658
201540_at	FHL1	2.22E-10	6.99E-09	-2.72090922	-7.4644422	13.369334
225638_at	COA6	2.24E-10	7.05E-09	1.24990532	7.4621549	13.360023
221923_s_at	NPM1	2.24E-10	7.06E-09	1.8759576	7.4616349	13.357907
222028_at	ZNF45	2.25E-10	7.08E-09	0.98717498	7.4610663	13.355593
1557985_s_at	CEP78	2.25E-10	7.09E-09	1.25929048	7.4604858	13.35323
207782_s_at	PSEN1	2.26E-10	7.10E-09	-2.00152681	-7.4601422	13.351831
219029_at	TMEM267	2.28E-10	7.15E-09	1.39791005	7.458102	13.343527
201767_s_at	ELAC2	2.28E-10	7.17E-09	-1.24601442	-7.4575145	13.341135
239282_at	CEP83	2.31E-10	7.24E-09	2.50404406	7.454789	13.330042
235343_at	VASH2	2.31E-10	7.25E-09	2.70053254	7.4544406	13.328624
228135_at	C1orf52	2.32E-10	7.28E-09	0.86846573	7.4533364	13.324129
200823_x_at	RPL29	2.34E-10	7.34E-09	-1.80135717	-7.4511744	13.31533
212037_at	PNN	2.36E-10	7.39E-09	1.37862896	7.4492409	13.307461
226797_at	MBTD1	2.37E-10	7.42E-09	1.42997076	7.4482606	13.303471
228041_at	AASDH	2.37E-10	7.42E-09	0.81757335	7.448062	13.302663
211934_x_at	GANAB	2.38E-10	7.43E-09	-1.72931554	-7.4476577	13.301018
209074_s_at	FAM107A	2.40E-10	7.50E-09	-4.39873592	-7.4453848	13.291767
221747_at	TNS1	2.43E-10	7.60E-09	-2.4412907	-7.4418143	13.277237
227824_at	PRKCB	2.44E-10	7.63E-09	-2.71549946	-7.4407944	13.273086
209041_s_at	UBE2G2	2.48E-10	7.72E-09	-1.35814942	-7.4377721	13.260787
200676_s_at	UBE2L3	2.48E-10	7.72E-09	-1.39442877	-7.4376725	13.260382
201970_s_at	NASP	2.48E-10	7.72E-09	1.33226884	7.4375766	13.259991
209729_at	GAS2L1	2.48E-10	7.73E-09	-2.35447861	-7.4370673	13.257919
209402_s_at	SLC12A4	2.48E-10	7.73E-09	-2.07460729	-7.4370257	13.257749
224856_at	FKBP5	2.54E-10	7.89E-09	-2.68756245	-7.4320354	13.237443
233445_at		2.54E-10	7.90E-09	2.95970916	7.4313359	13.234596
1556344_at	LOC150051	2.56E-10	7.95E-09	2.88178709	7.4299023	13.228763
203177_x_at	TFAM	2.56E-10	7.96E-09	1.20302319	7.4292267	13.226014
227978_s_at	ZADH2	2.57E-10	7.97E-09	-1.12940886	-7.4290433	13.225267
209628_at	NXT2	2.69E-10	8.35E-09	1.50744057	7.41743	13.178016
209429_x_at	EIF2B4	2.70E-10	8.36E-09	-0.87455073	-7.4171227	13.176766
230065_at	ZNF180	2.72E-10	8.42E-09	1.67282059	7.4153828	13.169687
208907_s_at	MRPS18B	2.72E-10	8.43E-09	-1.74488594	-7.4149284	13.167838
244625_at		2.74E-10	8.47E-09	2.42413977	7.4134377	13.161774
227687_at	HYLS1	2.78E-10	8.61E-09	1.49136501	7.4094016	13.145354
202101_s_at	RALB	2.79E-10	8.62E-09	-1.33790187	-7.4091516	13.144337
219212_at	HSPA14	2.79E-10	8.63E-09	1.24066723	7.4087743	13.142802
205733_at	BLM	2.81E-10	8.67E-09	1.69333495	7.4072933	13.136778
202983_at	HLTF	2.82E-10	8.69E-09	1.35100441	7.4066713	13.134247
200900_s_at	M6PR	2.83E-10	8.74E-09	-2.25973577	-7.4052592	13.128503
201808_s_at	ENG	2.85E-10	8.78E-09	-2.62235223	-7.4038551	13.122791
204167_at	BTD	2.86E-10	8.81E-09	-1.94264664	-7.4030359	13.119459
222620_s_at	DNAJC1	2.86E-10	8.82E-09	0.99563075	7.4025819	13.117612
219848_s_at	ZNF432	2.87E-10	8.84E-09	1.39537546	7.4017473	13.114217
1560258_a_at		2.88E-10	8.87E-09	1.74778545	7.4009599	13.111014
201471_s_at	SQSTM1	2.93E-10	9.01E-09	-1.25330011	-7.3969534	13.094717
229861_at	LIG3	2.94E-10	9.03E-09	0.98529262	7.3962283	13.091768
210655_s_at	FOXO3B///FOXO3	2.95E-10	9.05E-09	-2.83524086	-7.3957377	13.089772
204580_at	MMP12	2.95E-10	9.07E-09	4.59306399	7.3951173	13.087249
238549_at	CBFA2T2	2.96E-10	9.08E-09	2.08544513	7.3944886	13.084692
243084_at	CALD1	2.98E-10	9.14E-09	-2.69659998	-7.3927508	13.077623
202039_at	MYO18A///TIAF1	3.03E-10	9.28E-09	-1.48334442	-7.3890698	13.062652
221545_x_at	MED16	3.05E-10	9.32E-09	-1.2138811	-7.3878109	13.057532
241360_at	CCDC15	3.05E-10	9.35E-09	2.11955628	7.3870548	13.054457
204098_at	RBMX2	3.06E-10	9.35E-09	0.87920389	7.3868914	13.053792
212035_s_at	EXOC7	3.06E-10	9.35E-09	-1.07589396	-7.3867579	13.053249
202624_s_at	CABIN1	3.06E-10	9.36E-09	-1.21021883	-7.3863339	13.051525
242069_at	CBX5	3.07E-10	9.36E-09	2.87563692	7.3861507	13.05078
202557_at	HSPA13	3.07E-10	9.37E-09	1.41547338	7.3859081	13.049793
AFFX-HSAC07/X00351_3_at	ACTB	3.08E-10	9.40E-09	-0.96016794	-7.3848424	13.045459
229713_at	PIP4K2A	3.10E-10	9.43E-09	-2.8032574	-7.3838602	13.041464
202532_s_at	DHFR	3.10E-10	9.44E-09	1.25561103	7.383511	13.040044
1568873_at	ZNF519	3.12E-10	9.50E-09	1.75637948	7.3818045	13.033104
235572_at	SPC24	3.13E-10	9.52E-09	2.73627406	7.3812178	13.030718
238062_at	GPIHBP1	3.16E-10	9.60E-09	-3.04328992	-7.3790471	13.021891
202807_s_at	TOM1	3.17E-10	9.62E-09	-1.35195182	-7.3784426	13.019432
1557598_at	LOC101927870	3.17E-10	9.62E-09	4.15789329	7.3783143	13.01891
214323_s_at	UPF3A	3.17E-10	9.63E-09	1.21338837	7.3780421	13.017804
221562_s_at	SIRT3	3.18E-10	9.66E-09	-1.47333493	-7.3771715	13.014263
204243_at	RLF	3.19E-10	9.68E-09	1.13530962	7.3764505	13.011331
215245_x_at	FMR1	3.19E-10	9.68E-09	1.12422476	7.3763817	13.011052
210628_x_at	LTBP4	3.20E-10	9.68E-09	-1.70892944	-7.3761018	13.009913
202316_x_at	UBE4B	3.22E-10	9.74E-09	-2.87145198	-7.3745223	13.00349
223286_at	ELP5	3.23E-10	9.78E-09	-1.3462326	-7.3732732	12.998411
220576_at	PGAP1	3.23E-10	9.78E-09	2.79563348	7.3732654	12.998379
228242_at	N4BP2	3.26E-10	9.85E-09	2.02397384	7.3714082	12.990827
225300_at	KNSTRN	3.31E-10	1.00E-08	1.38804563	7.3673465	12.974312
204453_at	ZNF84	3.32E-10	1.00E-08	1.85934464	7.3665817	12.971202
203813_s_at	SLIT3	3.33E-10	1.00E-08	-2.86774523	-7.3662783	12.969968
225676_s_at	DCAF13	3.34E-10	1.01E-08	1.39858845	7.3654337	12.966534
231597_x_at		3.34E-10	1.01E-08	4.05819497	7.3651601	12.965422
214431_at	GMPS	3.35E-10	1.01E-08	1.26231998	7.3648344	12.964098
212291_at	HIPK1	3.36E-10	1.01E-08	-1.8065169	-7.3639715	12.960589
202150_s_at	NEDD9	3.37E-10	1.01E-08	-2.1362183	-7.3636125	12.959129
214767_s_at	HSPB6	3.38E-10	1.02E-08	-3.40354158	-7.3628896	12.95619
210062_s_at	ZNF589	3.38E-10	1.02E-08	-1.94879184	-7.3626465	12.955202
234975_at	GSPT1	3.39E-10	1.02E-08	-1.67454988	-7.3615764	12.950851
201432_at	CAT	3.40E-10	1.02E-08	-1.8278319	-7.3610202	12.94859
225264_at	RARS2	3.41E-10	1.02E-08	0.94659415	7.3608181	12.947768
203258_at	DRAP1	3.41E-10	1.02E-08	-1.63708512	-7.3606689	12.947161
213141_at	PSKH1	3.43E-10	1.03E-08	-1.45523424	-7.3592435	12.941366
201346_at	ADIPOR2	3.46E-10	1.04E-08	-1.10165741	-7.3571497	12.932853
200621_at	CSRP1	3.51E-10	1.05E-08	-2.00092304	-7.3536762	12.918732
227861_at	TMEM161B	3.52E-10	1.05E-08	1.21407279	7.3530687	12.916262
220974_x_at	SFXN3	3.52E-10	1.05E-08	-1.68094965	-7.352705	12.914784
217842_at	C7orf55-LUC7L2///LUC7L2	3.53E-10	1.05E-08	1.0091666	7.3523544	12.913358
222093_s_at	INO80B	3.53E-10	1.06E-08	-1.90828423	-7.3520083	12.911951
238898_at	FOXP4-AS1	3.53E-10	1.06E-08	3.04482529	7.3518657	12.911372
212536_at	ATP11B	3.54E-10	1.06E-08	1.4951014	7.3511584	12.908496
201732_s_at	CLCN3	3.56E-10	1.06E-08	-1.53107128	-7.3497892	12.90293
201515_s_at	TSN	3.58E-10	1.07E-08	0.87118694	7.3487704	12.898788
1568513_x_at		3.58E-10	1.07E-08	1.92733143	7.3487604	12.898748
209100_at	IFRD2	3.60E-10	1.07E-08	-1.31653119	-7.3471607	12.892245
226048_at	MAPK8	3.61E-10	1.07E-08	1.0958339	7.3466837	12.890306
244324_at	C18orf54	3.64E-10	1.08E-08	2.13325325	7.3450051	12.883483
226242_at	C1orf131	3.65E-10	1.08E-08	0.96634	7.3443229	12.880709
236431_at	U2SURP	3.65E-10	1.09E-08	1.9337395	7.3439368	12.87914
226734_at	EIF4E2	3.65E-10	1.09E-08	-1.04426606	-7.3437439	12.878356
236255_at	PLEKHG4B	3.67E-10	1.09E-08	2.89940888	7.3426289	12.873824
228026_at	SIKE1	3.70E-10	1.10E-08	1.05717685	7.3406753	12.865883
239697_x_at	C3orf67	3.74E-10	1.11E-08	2.97872539	7.3380128	12.855061
224760_at	SP1	3.75E-10	1.11E-08	-1.0127722	-7.3374629	12.852825
218067_s_at	ARGLU1	3.78E-10	1.12E-08	1.39490344	7.3355516	12.845057
227085_at	H2AFV	3.80E-10	1.13E-08	1.02287014	7.3341078	12.839189
238847_at	HOXD10	3.81E-10	1.13E-08	3.16215409	7.3338439	12.838116
210461_s_at	ABLIM1	3.81E-10	1.13E-08	-2.01848754	-7.3337845	12.837875
212574_x_at	TMEM259	3.82E-10	1.13E-08	-1.91897236	-7.333229	12.835617
225359_at	DNAJC19	3.83E-10	1.13E-08	1.16259624	7.3324649	12.832512
216952_s_at	LMNB2	3.85E-10	1.14E-08	2.01656038	7.3314205	12.828267
202253_s_at	DNM2	3.85E-10	1.14E-08	-1.66819542	-7.331131	12.82709
1567628_at	CD74	3.88E-10	1.14E-08	-2.44942759	-7.3294867	12.820408
214369_s_at	RASGRP2	3.89E-10	1.15E-08	-2.04350339	-7.3286448	12.816986
229062_at	ARL9	3.91E-10	1.15E-08	2.35112234	7.3276474	12.812933
209388_at	PAPOLA	3.94E-10	1.16E-08	1.15220843	7.3256694	12.804894
205061_s_at	EXOSC9	3.95E-10	1.16E-08	1.43823614	7.3251752	12.802886
235154_at	TAF3	3.95E-10	1.16E-08	-1.86532551	-7.3251612	12.802829
201204_s_at	RRBP1	3.96E-10	1.16E-08	-1.930911	-7.3242214	12.79901
208672_s_at	SRSF3	3.96E-10	1.16E-08	0.81961768	7.3241159	12.798581
223245_at	STRBP	4.02E-10	1.18E-08	1.32095486	7.3207362	12.784846
239347_at		4.03E-10	1.18E-08	1.47474542	7.3201886	12.782621
235620_x_at	ZMYM5	4.04E-10	1.19E-08	1.43912579	7.3193164	12.779077
222772_at	MYEF2	4.10E-10	1.20E-08	2.04230828	7.3158817	12.76512
209704_at	MTF2	4.13E-10	1.21E-08	1.451895	7.3143855	12.759041
231850_x_at	CEP44	4.24E-10	1.24E-08	1.45746642	7.3080535	12.733313
204925_at	CTNS	4.25E-10	1.24E-08	-1.920972	-7.3074548	12.730881
225040_s_at	RPE	4.29E-10	1.25E-08	1.35570836	7.3050826	12.721243
215923_s_at	PSD4	4.32E-10	1.26E-08	-2.5760596	-7.3031891	12.71355
201437_s_at	EIF4E	4.34E-10	1.27E-08	1.02503079	7.3021779	12.709442
228834_at	TOB1	4.40E-10	1.29E-08	-2.43011195	-7.2986434	12.695083
1570032_at	AP3B2	4.42E-10	1.29E-08	2.55829409	7.2975457	12.690624
241815_at		4.44E-10	1.29E-08	1.37633414	7.2969142	12.688058
202979_s_at	CREBZF	4.44E-10	1.30E-08	1.31276716	7.2966018	12.686789
230679_at	DCAF10	4.44E-10	1.30E-08	1.45955905	7.2964808	12.686298
213318_s_at	BAG6	4.45E-10	1.30E-08	-1.05702964	-7.296425	12.686071
216689_x_at	ARHGAP1	4.45E-10	1.30E-08	-1.48487672	-7.2960586	12.684582
224725_at	MIB1	4.46E-10	1.30E-08	1.33983929	7.2957353	12.683269
242966_x_at	RFX2	4.48E-10	1.30E-08	1.3598554	7.2947476	12.679257
217393_x_at	UBE2NL	4.48E-10	1.30E-08	1.22703597	7.2945794	12.678574
235867_at	GSTM3	4.48E-10	1.30E-08	-1.61496865	-7.2943301	12.677561
232215_x_at	PRR11	4.49E-10	1.30E-08	1.25425083	7.2942688	12.677312
208845_at	VDAC3	4.51E-10	1.31E-08	1.06871355	7.2928912	12.671716
218836_at	TRIM39-RPP21///RPP21///TRIM39	4.52E-10	1.31E-08	0.84245096	7.2921522	12.668714
211004_s_at	ALDH3B1	4.53E-10	1.31E-08	-1.8138436	-7.2920954	12.668483
209208_at	MPDU1	4.54E-10	1.32E-08	-2.04674958	-7.2913818	12.665584
223096_at	NOP58	4.57E-10	1.32E-08	1.37667778	7.289996	12.659955
222428_s_at	LARS	4.59E-10	1.33E-08	0.9424574	7.2889018	12.655511
211515_s_at	DSTYK	4.59E-10	1.33E-08	-2.02565037	-7.288858	12.655333
224302_s_at	MRPS36	4.59E-10	1.33E-08	1.03394933	7.2887533	12.654908
204873_at	PEX1	4.60E-10	1.33E-08	1.34187989	7.2880707	12.652135
201133_s_at	PJA2	4.61E-10	1.33E-08	-1.25724465	-7.2878803	12.651362
210110_x_at	HNRNPH3	4.61E-10	1.33E-08	1.00022055	7.2878785	12.651354
48808_at	DHFR	4.66E-10	1.34E-08	1.60183296	7.2851757	12.640376
235612_at	PRPF38A	4.67E-10	1.35E-08	1.49113163	7.2846772	12.638351
225692_at	CAMTA1	4.68E-10	1.35E-08	1.17736759	7.284126	12.636113
244664_at	ZNF530	4.68E-10	1.35E-08	2.27551472	7.2839756	12.635502
1556988_s_at	CHD1L	4.69E-10	1.35E-08	1.16380182	7.2833663	12.633027
204807_at	TMEM5	4.71E-10	1.35E-08	1.51489792	7.282647	12.630106
238541_at	C21orf58	4.72E-10	1.36E-08	2.90851277	7.281845	12.626848
200681_at	GLO1	4.74E-10	1.36E-08	1.11683883	7.2806808	12.62212
226109_at	C21orf91	4.78E-10	1.37E-08	1.80601678	7.2791258	12.615804
214543_x_at	QKI	4.78E-10	1.37E-08	-1.65477077	-7.2787659	12.614343
1566303_s_at	PPP1R11	4.80E-10	1.38E-08	-1.13449726	-7.2776675	12.609882
210052_s_at	TPX2	4.82E-10	1.38E-08	3.08444985	7.2767274	12.606064
219487_at	BBS10	4.82E-10	1.38E-08	1.33617814	7.276634	12.605685
241956_at		4.86E-10	1.39E-08	1.71998617	7.2749887	12.599003
214785_at	VPS13A	4.86E-10	1.39E-08	1.64548914	7.2747397	12.597992
224932_at	CHCHD10	4.89E-10	1.40E-08	-2.09600833	-7.2735058	12.592981
219171_s_at	ZNF236	4.89E-10	1.40E-08	1.29898442	7.2734514	12.59276
202251_at	PRPF3	4.97E-10	1.42E-08	1.02688595	7.269458	12.576543
242442_x_at	TRMT10A	5.04E-10	1.44E-08	1.43377393	7.2660262	12.562608
218660_at	DYSF	5.05E-10	1.44E-08	-1.71131063	-7.265407	12.560093
209304_x_at	GADD45B	5.10E-10	1.46E-08	-1.82132032	-7.2634116	12.551991
243938_x_at	DNAH5	5.14E-10	1.47E-08	2.84884521	7.26111	12.542646
235093_at	PEX13	5.16E-10	1.47E-08	1.37341496	7.260511	12.540214
227674_at	ZNF585A	5.18E-10	1.48E-08	1.33493807	7.2593291	12.535415
225779_at	SLC27A4	5.21E-10	1.48E-08	-2.22258959	-7.2581825	12.53076
204629_at	PARVB	5.21E-10	1.49E-08	-1.65554684	-7.257847	12.529398
201895_at	ARAF	5.38E-10	1.53E-08	-1.40893004	-7.2501329	12.49808
205167_s_at	CDC25C	5.39E-10	1.53E-08	2.8591566	7.2498953	12.497115
203118_at	PCSK7	5.40E-10	1.54E-08	-1.45522107	-7.2494836	12.495444
1554411_at	CTNNB1	5.42E-10	1.54E-08	-1.91587023	-7.2486988	12.492258
1556748_x_at	LOC101928343	5.42E-10	1.54E-08	-2.56010115	-7.2484102	12.491086
222419_x_at	UBE2H	5.44E-10	1.54E-08	-2.10116611	-7.2477511	12.488411
207573_x_at	ATP5L	5.44E-10	1.54E-08	0.96652332	7.2476134	12.487852
218595_s_at	HEATR1	5.44E-10	1.54E-08	1.03352115	7.247537	12.487542
200991_s_at	SNX17	5.48E-10	1.55E-08	-1.56976407	-7.2458422	12.480661
203616_at	POLB	5.50E-10	1.56E-08	1.22297015	7.2450401	12.477406
232186_at	FITM2	5.56E-10	1.57E-08	-2.48764479	-7.2423185	12.466358
204252_at	CDK2	5.56E-10	1.57E-08	1.48569988	7.2423008	12.466286
226227_x_at	ZFAS1	5.59E-10	1.58E-08	1.31990659	7.240865	12.460458
202788_at	MAPKAPK3	5.63E-10	1.59E-08	-1.84917035	-7.239511	12.454962
203751_x_at	JUND	5.64E-10	1.59E-08	-1.639802	-7.2390387	12.453045
224523_s_at	CMSS1	5.65E-10	1.59E-08	1.39163236	7.2386441	12.451444
225190_x_at	RPL35A	5.69E-10	1.60E-08	1.25095524	7.2368644	12.44422
224915_x_at	ZFAS1	5.69E-10	1.60E-08	1.36537384	7.2368402	12.444122
204880_at	MGMT	5.70E-10	1.61E-08	-1.40294662	-7.2363872	12.442283
219371_s_at	KLF2	5.71E-10	1.61E-08	-1.92863247	-7.2359533	12.440522
233869_x_at	DKFZP586B0319	5.72E-10	1.61E-08	2.18716615	7.2353231	12.437964
228392_at	ZNF302	5.73E-10	1.61E-08	1.64845938	7.2351245	12.437158
216804_s_at	PDLIM5	5.75E-10	1.62E-08	-2.57363594	-7.2340821	12.432927
218576_s_at	DUSP12	5.75E-10	1.62E-08	1.03151198	7.2340572	12.432826
219502_at	NEIL3	5.78E-10	1.62E-08	2.53467987	7.2331274	12.429053
241737_x_at		5.79E-10	1.63E-08	2.00215904	7.2327172	12.427388
209345_s_at	PI4K2A	5.82E-10	1.64E-08	-1.19411106	-7.2311845	12.421167
201525_at	APOD	5.86E-10	1.65E-08	-4.07443675	-7.229439	12.414083
204346_s_at	RASSF1	5.88E-10	1.65E-08	-1.4715266	-7.2290112	12.412347
224880_at	RALA	5.88E-10	1.65E-08	1.03922077	7.2288802	12.411815
221569_at	AHI1	5.91E-10	1.66E-08	2.13905321	7.2273862	12.405752
218755_at	KIF20A	5.94E-10	1.66E-08	3.64817095	7.2264633	12.402007
205189_s_at	FANCC	5.95E-10	1.66E-08	1.23286597	7.226095	12.400513
203720_s_at	ERCC1	5.99E-10	1.68E-08	-1.51444589	-7.224275	12.393127
212913_at	MSH5-SAPCD1///SAPCD1	6.01E-10	1.68E-08	1.73951629	7.223697	12.390781
217990_at	GMPR2	6.02E-10	1.68E-08	-1.24706307	-7.2231785	12.388677
209323_at	THAP12	6.07E-10	1.70E-08	1.13832476	7.2212321	12.380779
232395_x_at	AGBL3	6.10E-10	1.70E-08	2.16009988	7.2200815	12.37611
230874_at	SLC36A4	6.13E-10	1.71E-08	2.62203935	7.2189106	12.371359
225760_at	MYSM1	6.15E-10	1.71E-08	1.46837027	7.2181179	12.368142
209798_at	NPAT	6.15E-10	1.72E-08	1.25603008	7.2178789	12.367173
201192_s_at	PITPNA	6.21E-10	1.73E-08	-1.10487526	-7.2155642	12.35778
208534_s_at	RASA4B///RASA4CP///RASA4	6.37E-10	1.77E-08	-2.44166508	-7.2096029	12.333593
202201_at	BLVRB	6.41E-10	1.79E-08	-2.21770143	-7.2078795	12.326601
229204_at	HP1BP3	6.46E-10	1.80E-08	1.05472759	7.2061168	12.31945
224185_at		6.46E-10	1.80E-08	2.14150069	7.2059557	12.318797
234863_x_at	FBXO5	6.48E-10	1.80E-08	2.4150243	7.2051544	12.315546
221973_at	LOC100506123///LOC100506076	6.51E-10	1.81E-08	2.1316926	7.2040915	12.311234
221476_s_at	RPL15	6.52E-10	1.81E-08	-0.95313741	-7.2040018	12.31087
225558_at	GIT2	6.52E-10	1.81E-08	-0.92563813	-7.2039631	12.310713
201785_at	RNASE1	6.55E-10	1.82E-08	-3.02312792	-7.2028312	12.306121
229243_at		6.58E-10	1.83E-08	2.45409681	7.2015101	12.300762
229813_x_at	DAZAP1	6.59E-10	1.83E-08	1.08557567	7.2010917	12.299065
224920_x_at	MYADM	6.62E-10	1.83E-08	-1.77661717	-7.2000837	12.294976
204653_at	TFAP2A	6.62E-10	1.83E-08	3.70292802	7.1999662	12.294499
225743_at	RPUSD3	6.65E-10	1.84E-08	-1.36675742	-7.1991184	12.29106
212886_at	CCDC69	6.66E-10	1.84E-08	-2.44809104	-7.1985219	12.28864
218712_at	C1orf109	6.69E-10	1.85E-08	1.1452211	7.1977331	12.285441
223949_at	TMPRSS3	6.76E-10	1.87E-08	3.17797565	7.1949702	12.274234
221552_at	ABHD6	6.80E-10	1.88E-08	-2.14295938	-7.1938265	12.269595
227727_at	MRGPRF	6.81E-10	1.88E-08	-3.10963796	-7.1932796	12.267376
223477_s_at	C12orf65	6.82E-10	1.88E-08	1.11951398	7.193067	12.266514
233825_s_at	CD99L2	6.82E-10	1.88E-08	-2.00187322	-7.192979	12.266157
209773_s_at	RRM2	6.85E-10	1.89E-08	3.66048833	7.1918463	12.261563
219448_at	TMEM70	6.90E-10	1.90E-08	1.17309587	7.1900858	12.254422
235947_at	LOC101930067	6.94E-10	1.91E-08	3.19774207	7.1888119	12.249256
235470_at	LSM8	7.01E-10	1.93E-08	1.12318909	7.1862453	12.238847
205410_s_at	ATP2B4	7.02E-10	1.93E-08	-2.48809833	-7.1860907	12.23822
208944_at	TGFBR2	7.02E-10	1.93E-08	-2.06015372	-7.1859476	12.237639
223921_s_at	GBA2	7.03E-10	1.93E-08	-1.09758374	-7.1855368	12.235973
206665_s_at	BCL2L1	7.10E-10	1.95E-08	-2.415615	-7.1830891	12.226046
1554043_a_at		7.12E-10	1.95E-08	1.47651318	7.1826581	12.224299
218689_at	FANCF	7.13E-10	1.96E-08	1.62178588	7.1822033	12.222454
210097_s_at	NOL7	7.17E-10	1.97E-08	0.96106941	7.1809059	12.217193
208206_s_at	RASGRP2	7.24E-10	1.98E-08	-2.16493802	-7.1786081	12.207875
231262_at		7.30E-10	2.00E-08	-2.64831106	-7.1766041	12.199749
201206_s_at	RRBP1	7.30E-10	2.00E-08	-2.41431104	-7.1764834	12.199259
226489_at	TMCC3	7.34E-10	2.01E-08	-1.60368441	-7.1752608	12.194302
230339_at	CCDC138	7.36E-10	2.01E-08	1.62530158	7.1746325	12.191754
222613_at	C12orf4	7.41E-10	2.03E-08	1.21343397	7.1727053	12.18394
[truncated: 52,654 more rows]
