# Supplementary material for: Identification of Key Biomarkers and Pathways in Small-Cell Lung Cancer Using Biological Analysis
Source: Biomed Res Int. 2021 Oct 19;2021:5953386. doi: 10.1155/2021/5953386 (PMC8548101; doi:10.1155/2021/5953386)
Supplement: Supplementary Materials — Table S1: gene expression microarray datasets for SCLC in GEO datasets, including GSE30219, GSE99316, and GSE149507. Table S2: information for the DEGs identified from the GEO datasets (log2FC ≥ 1, P < 0.05). Table S3: enrichment analysis of the upregulated DEGs. Table S4: enrichment analysis of the downregulated DEGs. Table S5: enrichment analysis of the DEGs of significant module. [file 5953386.f1.zip › Table S3 Enrichment analysis(Biological pathway) of the up-regulated DEGs.txt]

Analysis: Biological pathway
Dataset name: up
Number of genes in the dataset: 187
Number of genes in the dataset (which are available in Biological pathway database) :105
Number of genes in background: 6290
Is analysis quantitative: No
						Corrected p-values
Biological pathway	No. of genes in the dataset	No. of genes in the background dataset	Percentage of genes	Fold enrichment	P-value (Hypergeometric test)	Bonferroni method	BH method	Q-value (Storey-Tibshirani method)	genes mapped (from input data set)
Vif-mediated degradation of APOBEC3G	1	69	0.952380952	0.876657644	0.688989628	1	1	1	UBE2C;
Developmental Biology	6	432	5.714285714	0.833299938	0.737128018	1	1	1	CDK1; KIF4A; NRTN; INSM1; CDH2; NRCAM;
Vpu mediated degradation of CD4	1	67	0.952380952	0.902822623	0.678221719	1	1	1	UBE2C;
Axon guidance	4	219	3.80952381	1.096733489	0.500149741	1	1	1	CDK1; KIF4A; NRTN; NRCAM;
NCAM signaling for neurite out-growth	2	57	1.904761905	2.111862769	0.246137471	1	1	1	CDK1; NRTN;
CDO in myogenesis	1	24	0.952380952	2.519706122	0.332865998	1	1	1	CDH2;
Myogenesis	1	24	0.952380952	2.519706122	0.332865998	1	1	1	CDH2;
NrCAM interactions	1	7	0.952380952	8.630263051	0.111210782	1	1	1	NRCAM;
Neurofascin interactions	1	9	0.952380952	6.714555381	0.140671351	1	1	1	NRCAM;
Regulation of gene expression in endocrine-committed (NEUROG3+) progenitor cells	1	5	0.952380952	12.07547784	0.080750155	1	1	1	INSM1;
Regulation of beta-cell development	1	108	0.952380952	0.560116137	0.840203672	1	1	1	INSM1;
Recycling pathway of L1	1	32	0.952380952	1.889976382	0.417271148	1	1	1	KIF4A;
L1CAM interactions	2	79	1.904761905	1.523823522	0.381430469	1	1	1	KIF4A; NRCAM;
Interaction between L1 and Ankyrins	1	12	0.952380952	5.037314237	0.183057961	1	1	1	NRCAM;
cGMP effects	1	6	0.952380952	10.06624692	0.096107551	1	1	1	KCNMB2;
Nitric oxide stimulates guanylate cyclase	1	12	0.952380952	5.037314237	0.183057961	1	1	1	KCNMB2;
Platelet activation, signaling and aggregation	1	138	0.952380952	0.438360582	0.904535006	1	1	1	SCG3;
Hemostasis	11	375	10.47619048	1.75859222	0.047321722	1	0.789326322	1	RACGAP1; KIF4A; KIF23; CENPE; SCG3; KIF11; KIFC1; KIF2C; KIF18A; KIF15; KCNMB2;
APC-Cdc20 mediated degradation of Nek2A	5	23	4.761904762	13.04192759	3.12086E-05	0.052056014	0.001487315	0.008320044	MAD2L1; NEK2; CDC20; UBE2C; BUB1B;
Platelet homeostasis	1	40	0.952380952	1.512075581	0.49108625	1	1	1	KCNMB2;
Platelet degranulation	1	28	0.952380952	2.159876615	0.376481621	1	1	1	SCG3;
Response to elevated platelet cytosolic Ca2+	1	39	0.952380952	1.550836811	0.482391824	1	1	1	SCG3;
Mitotic Telophase /Cytokinesis	3	18	2.857142857	10.01090777	0.003073608	1	0.076519088	0.428048083	KIF23; UBE2C; KIF20A;
Mitotic Metaphase/Anaphase Transition	2	22	1.904761905	5.470117967	0.051333147	1	0.800221388	1	FBXO5; UBE2C;
Mitotic Prometaphase	19	99	18.0952381	11.50068567	1.14699E-15	1.91318E-12	3.82636E-13	2.14047E-12	BIRC5; KNTC1; CENPU; MAD2L1; ZWINT; NDC80; NUF2; CENPE; CENPK; KIF2C; CDC20; BUB1; SKA1; UBE2C; SPC25; KIF18A; BUB1B; CENPF; CDCA8;
Mitotic Prophase	2	62	1.904761905	1.94157872	0.277236681	1	1	1	CDK1; NEK2;
Golgi Cisternae Pericentriolar Stack Reorganization	2	62	1.904761905	1.94157872	0.277236681	1	1	1	CDK1; NEK2;
Mitotic M-M/G1 phases	34	242	32.38095238	8.417710736	3.12526E-23	5.21294E-20	1.73765E-20	9.7204E-20	BIRC5; KNTC1; CDK1; CDC6; CENPU; MAD2L1; MCM10; ZWINT; NDC80; NUF2; KIF23; CENPE; CDT1; CDC45; MCM2; MCM4; CENPK; NEK2; KIF2C; FBXO5; CDC20; BUB1; SKA1; CDC7; UBE2C; POLE2; SPC25; KIF18A; BUB1B; GMNN; KIF20A; ORC6; CENPF; CDCA8;
M Phase	24	158	22.85714286	9.101820458	3.6708E-17	6.12289E-14	1.53072E-14	8.56286E-14	BIRC5; KNTC1; CDK1; CENPU; MAD2L1; ZWINT; NDC80; NUF2; KIF23; CENPE; CENPK; NEK2; KIF2C; FBXO5; CDC20; BUB1; SKA1; UBE2C; SPC25; KIF18A; BUB1B; KIF20A; CENPF; CDCA8;
DNA Replication	39	261	37.14285714	8.952400052	6.73453E-28	1.12332E-24	5.6166E-25	3.14193E-24	GINS1; BIRC5; KNTC1; CDK1; CDC6; CENPU; MAD2L1; MCM10; DNA2; ZWINT; NDC80; NUF2; KIF23; CENPE; CDT1; CDC45; MCM2; MCM4; CENPK; NEK2; GINS2; KIF2C; FBXO5; CDC20; RFC4; BUB1; SKA1; CDC7; UBE2C; POLE2; FEN1; SPC25; KIF18A; BUB1B; GMNN; KIF20A; ORC6; CENPF; CDCA8;
Factors involved in megakaryocyte development and platelet production	9	119	8.571428571	4.534840464	0.000150125	0.250409283	0.005962126	0.033352155	RACGAP1; KIF4A; KIF23; CENPE; KIF11; KIFC1; KIF2C; KIF18A; KIF15;
Kinesins	9	21	8.571428571	25.68735667	1.77134E-11	2.9546E-08	2.11043E-09	1.18057E-08	RACGAP1; KIF4A; KIF23; CENPE; KIF11; KIFC1; KIF2C; KIF18A; KIF15;
ERK activation	1	6	0.952380952	10.06624692	0.096107551	1	1	1	CDK1;
ERK1 activation	1	3	0.952380952	20.09905116	0.049255858	1	0.800221388	1	CDK1;
NCAM1 interactions	1	23	0.952380952	2.629210951	0.321498086	1	1	1	NRTN;
RAF/MAP kinase cascade	1	11	0.952380952	5.494835966	0.169164389	1	1	1	CDK1;
Neurotransmitter Receptor Binding And Downstream Transmission In The Postsynaptic Cell	1	89	0.952380952	0.679678058	0.778847334	1	1	1	GNG4;
Neuronal System	3	188	2.857142857	0.958972655	0.612785706	1	1	1	KCNC1; GNG4; KCNMB2;
Inactivation of APC/C via direct inhibition of the APC/C complex	4	18	3.80952381	13.33679075	0.000187391	0.312567618	0.006794948	0.038010967	MAD2L1; CDC20; UBE2C; BUB1B;
Inhibition of the proteolytic activity of APC/C required for the onset of anaphase by mitotic spindle checkpoint components	4	18	3.80952381	13.33679075	0.000187391	0.312567618	0.006794948	0.038010967	MAD2L1; CDC20; UBE2C; BUB1B;
Amplification of signal from unattached kinetochores via a MAD2 inhibitory signal	1	2	0.952380952	30.0985791	0.033110276	1	0.581346738	1	MAD2L1;
Transmission across Chemical Synapses	1	121	0.952380952	0.499943343	0.872134008	1	1	1	GNG4;
Voltage gated Potassium channels	1	39	0.952380952	1.550836811	0.482391824	1	1	1	KCNC1;
Activation of G protein gated Potassium channels	1	15	0.952380952	4.030522584	0.223372775	1	1	1	GNG4;
G protein gated Potassium channels	1	15	0.952380952	4.030522584	0.223372775	1	1	1	GNG4;
Inwardly rectifying K+ channels	1	23	0.952380952	2.629210951	0.321498086	1	1	1	GNG4;
Potassium Channels	3	76	2.857142857	2.37200959	0.133295546	1	1	1	KCNC1; GNG4; KCNMB2;
Ca2+ activated K+ channels	1	9	0.952380952	6.714555381	0.140671351	1	1	1	KCNMB2;
Activation of GABAB receptors	1	28	0.952380952	2.159876615	0.376481621	1	1	1	GNG4;
Inhibition of voltage gated Ca2+ channels via Gbeta/gamma subunits	1	15	0.952380952	4.030522584	0.223372775	1	1	1	GNG4;
GABA B receptor activation	1	28	0.952380952	2.159876615	0.376481621	1	1	1	GNG4;
GABA receptor activation	1	36	0.952380952	1.680037323	0.45541605	1	1	1	GNG4;
Host Interactions of HIV factors	1	141	0.952380952	0.429034423	0.909340901	1	1	1	UBE2C;
Early Phase of HIV Life Cycle	1	11	0.952380952	5.494835966	0.169164389	1	1	1	FEN1;
HIV Life Cycle	1	103	0.952380952	0.587303601	0.825920584	1	1	1	FEN1;
HIV Infection	2	203	1.904761905	0.593060915	0.858575411	1	1	1	UBE2C; FEN1;
SOS-mediated signalling	1	15	0.952380952	4.030522584	0.223372775	1	1	1	CDK1;
Signalling by NGF	1	143	0.952380952	0.423034361	0.912410894	1	1	1	CDK1;
Signalling to p38 via RIT and RIN	1	16	0.952380952	3.778772266	0.236368131	1	1	1	CDK1;
Signalling to RAS	1	21	0.952380952	2.879492812	0.298183561	1	1	1	CDK1;
Signalling to ERKs	1	30	0.952380952	2.015932822	0.397218025	1	1	1	CDK1;
Frs2-mediated activation	1	19	0.952380952	3.182437874	0.274075796	1	1	1	CDK1;
ARMS-mediated activation	1	18	0.952380952	3.359141809	0.261716133	1	1	1	CDK1;
Prolonged ERK activation events	1	20	0.952380952	3.023395502	0.286230483	1	1	1	CDK1;
NGF signalling via TRKA from the plasma membrane	1	107	0.952380952	0.565350378	0.837443124	1	1	1	CDK1;
Signaling by FGFR	1	95	0.952380952	0.636755541	0.800394072	1	1	1	CDK1;
SHC1 events in EGFR signaling	1	16	0.952380952	3.778772266	0.236368131	1	1	1	CDK1;
GRB2 events in EGFR signaling	1	15	0.952380952	4.030522584	0.223372775	1	1	1	CDK1;
IRS-mediated signalling	1	51	0.952380952	1.186005567	0.57768221	1	1	1	CDK1;
SHC-related events	1	16	0.952380952	3.778772266	0.236368131	1	1	1	CDK1;
SHC-mediated signalling	1	13	0.952380952	4.650126363	0.196721375	1	1	1	CDK1;
IRS-related events	1	53	0.952380952	1.141259083	0.59177861	1	1	1	CDK1;
Signaling by Insulin receptor	1	79	0.952380952	0.765702367	0.737702811	1	1	1	CDK1;
Insulin receptor signalling cascade	1	56	0.952380952	1.080131119	0.612053904	1	1	1	CDK1;
Downstream signaling of activated FGFR	1	66	0.952380952	0.916499682	0.672700111	1	1	1	CDK1;
FRS2-mediated cascade	1	15	0.952380952	4.030522584	0.223372775	1	1	1	CDK1;
Signaling by EGFR	1	98	0.952380952	0.617265014	0.810374056	1	1	1	CDK1;
Signal Transduction	7	1208	6.666666667	0.347590714	0.999935217	1	1	1	CXCL13; CDK1; GRP; NMU; RGS17; CHEK1; UBE2C;
CDC6 association with the ORC:origin complex	2	11	1.904761905	10.93526762	0.013761129	1	0.294276442	1	CDC6; ORC6;
Assembly of the ORC complex at the origin of replication	1	6	0.952380952	10.06624692	0.096107551	1	1	1	ORC6;
Assembly of the pre-replicative complex	7	83	6.666666667	5.058343076	0.000433335	0.722803095	0.014456062	0.080867268	CDC6; CDT1; MCM2; MCM4; UBE2C; GMNN; ORC6;
DNA Replication Pre-Initiation	11	98	10.47619048	6.728799802	5.52809E-07	0.000922085	3.54648E-05	0.00019839	CDC6; MCM10; CDT1; CDC45; MCM2; MCM4; CDC7; UBE2C; POLE2; GMNN; ORC6;
M/G1 Transition	11	98	10.47619048	6.728799802	5.52809E-07	0.000922085	3.54648E-05	0.00019839	CDC6; MCM10; CDT1; CDC45; MCM2; MCM4; CDC7; UBE2C; POLE2; GMNN; ORC6;
Autodegradation of Cdh1 by Cdh1:APC/C	1	60	0.952380952	1.008134377	0.637543815	1	1	1	UBE2C;
APC/C:Cdc20 mediated degradation of Cyclin B	5	22	4.761904762	13.63447314	2.47509E-05	0.041284481	0.001239203	0.006932104	CCNB1; CDK1; PTTG1; CDC20; UBE2C;
APC/C:Cdc20 mediated degradation of Securin	3	66	2.857142857	2.731350536	0.097426293	1	1	1	PTTG1; CDC20; UBE2C;
Conversion from APC/C:Cdc20 to APC/C:Cdh1 in late anaphase	2	16	1.904761905	7.520130946	0.028442435	1	0.515673721	1	CDC20; UBE2C;
APC/C:Cdh1 mediated degradation of Cdc20 and other APC/C:Cdh1 targeted proteins in late mitosis/early G1	4	69	3.80952381	3.480591239	0.027690267	1	0.515673721	1	AURKA; PTTG1; CDC20; UBE2C;
Loss of Nlp from mitotic centrosomes	2	61	1.904761905	1.973402663	0.271015088	1	1	1	CDK1; NEK2;
Regulation of mitotic cell cycle	9	81	8.571428571	6.662033868	6.84957E-06	0.011425082	0.000408039	0.00228257	CCNB1; CDK1; AURKA; MAD2L1; PTTG1; FBXO5; CDC20; UBE2C; BUB1B;
Recruitment of NuMA to mitotic centrosomes	2	12	1.904761905	10.02475408	0.016335096	1	0.344897969	1	CCNB1; CDK1;
Loss of proteins required for interphase microtubule organization????from the centrosome	2	61	1.904761905	1.973402663	0.271015088	1	1	1	CDK1; NEK2;
Phosphorylation of Emi1	5	20	4.761904762	14.99723907	1.49646E-05	0.024960941	0.000832031	0.004654387	CCNB1; CDK1; FBXO5; CDC20; UBE2C;
APC/C-mediated degradation of cell cycle proteins	9	81	8.571428571	6.662033868	6.84957E-06	0.011425082	0.000408039	0.00228257	CCNB1; CDK1; AURKA; MAD2L1; PTTG1; FBXO5; CDC20; UBE2C; BUB1B;
Regulation of APC/C activators between G1/S and early anaphase	7	78	6.666666667	5.382554272	0.000295192	0.492380378	0.010257925	0.057382871	CCNB1; CDK1; MAD2L1; FBXO5; CDC20; UBE2C; BUB1B;
APC/C:Cdc20 mediated degradation of mitotic proteins	7	71	6.666666667	5.913153904	0.000163491	0.272703323	0.006341938	0.035476825	CCNB1; CDK1; MAD2L1; PTTG1; CDC20; UBE2C; BUB1B;
Phosphorylation of the APC/C	3	18	2.857142857	10.01090777	0.003073608	1	0.076519088	0.428048083	CCNB1; CDK1; UBE2C;
Activation of APC/C and APC/C:Cdc20 mediated degradation of mitotic proteins	7	72	6.666666667	5.831038172	0.000178642	0.297975182	0.006772163	0.037883508	CCNB1; CDK1; MAD2L1; PTTG1; CDC20; UBE2C; BUB1B;
SCF-beta-TrCP mediated degradation of Emi1	2	70	1.904761905	1.719715704	0.32678578	1	1	1	CDC20; UBE2C;
Ubiquitin-dependent degradation of Cyclin D	1	66	0.952380952	0.916499682	0.672700111	1	1	1	UBE2C;
Ubiquitin-dependent degradation of Cyclin D1	1	66	0.952380952	0.916499682	0.672700111	1	1	1	UBE2C;
Mitotic G2-G2/M phases	6	99	5.714285714	3.635934818	0.005996194	1	0.137008919	0.766428438	CCNB1; CDK1; CCNA2; CCNB2; NEK2; UBE2C;
G2/M Transition	6	96	5.714285714	3.749545946	0.00516368	1	0.121310113	0.678609255	CCNB1; CDK1; CCNA2; CCNB2; NEK2; UBE2C;
Cyclin A/B1 associated events during G2/M transition	4	14	3.80952381	17.14458254	6.45395E-05	0.107651897	0.002909511	0.016275815	CCNB1; CDK1; CCNA2; CCNB2;
Phosphorylation of proteins involved in the G2/M transition by Cyclin A:Cdc2 complexes	2	3	1.904761905	39.99910181	0.000819111	1	0.02530144	0.141536356	CDK1; CCNA2;
Cyclin B2 mediated events	3	6	2.857142857	29.99940914	8.71777E-05	0.145412456	0.003728525	0.020857381	CCNB1; CDK1; CCNB2;
Polo-like kinase mediated events	1	18	0.952380952	3.359141809	0.261716133	1	1	1	UBE2C;
Recruitment of mitotic centrosome proteins and complexes	3	70	2.857142857	2.575295656	0.111251693	1	1	1	CCNB1; CDK1; NEK2;
Centrosome maturation	3	70	2.857142857	2.575295656	0.111251693	1	1	1	CCNB1; CDK1; NEK2;
E2F-enabled inhibition of pre-replication complex formation	3	10	2.857142857	18.01163326	0.000498146	0.830907437	0.016292303	0.091139206	CCNB1; CDK1; ORC6;
E2F mediated regulation of DNA replication	10	28	9.523809524	21.4063019	1.11237E-11	1.85543E-08	1.54619E-09	8.64938E-09	CCNB1; CCNE1; CDK1; CDC6; TYMS; CDT1; CDC45; FBXO5; RRM2; ORC6;
G1/S-Specific Transcription	8	15	7.619047619	31.96483752	2.69221E-11	4.49061E-08	2.99374E-09	1.6747E-08	CCNE1; CDK1; CDC6; TYMS; CDT1; CDC45; FBXO5; RRM2;
Phosphorylation of proteins involved in G1/S transition by active Cyclin E:Cdk2 complexes	2	4	1.904761905	30.02426345	0.001620355	1	0.047416718	0.265249308	CCNE1; CCNE2;
SCF(Skp2)-mediated degradation of p27/p21	1	67	0.952380952	0.902822623	0.678221719	1	1	1	UBE2C;
Cyclin E associated events during G1/S transition	4	78	3.80952381	3.079036039	0.040824022	1	0.70200483	1	CCNE1; CDK1; CCNE2; UBE2C;
G1/S Transition	17	117	16.19047619	8.707670997	4.936E-12	8.23325E-09	8.23325E-10	4.60569E-09	CCNB1; CCNE1; CDK1; CDC6; MCM10; TYMS; CDT1; CCNE2; CDC45; MCM2; MCM4; FBXO5; CDC7; UBE2C; POLE2; RRM2; ORC6;
S Phase	14	121	13.33333333	6.934857665	9.35987E-09	1.56123E-05	7.43441E-07	4.15881E-06	GINS1; CDK1; CDC6; DNA2; CDT1; CDC45; MCM2; MCM4; GINS2; RFC4; UBE2C; POLE2; FEN1; ORC6;
Cyclin A:Cdk2-associated events at S phase entry	7	90	6.666666667	4.664960102	0.000708845	1	0.022308567	0.124794212	CDK1; CDC6; CDT1; MCM2; MCM4; UBE2C; ORC6;
G1 Phase	2	31	1.904761905	3.882531327	0.093901217	1	1	1	CDK1; CDKN2A;
G0 and Early G1	3	21	2.857142857	8.581458777	0.004831066	1	0.115117392	0.643967145	CDK1; CDC6; TOP2A;
Mitotic G1-G1/S phases	19	140	18.0952381	8.132868283	8.49079E-13	1.41626E-09	2.36044E-10	1.32043E-09	CCNB1; CCNE1; CDK1; CDC6; MCM10; TYMS; CDT1; CCNE2; CDC45; MCM2; MCM4; FBXO5; CDC7; UBE2C; POLE2; RRM2; TOP2A; ORC6; CDKN2A;
Cell Cycle, Mitotic	50	317	47.61904762	9.44940732	7.10736E-38	1.18551E-34	1.18551E-34	6.63174E-34	CCNB1; GINS1; BIRC5; KNTC1; CCNE1; CDK1; CDC6; CENPU; AURKA; MAD2L1; MCM10; TYMS; DNA2; ZWINT; NDC80; CCNA2; NUF2; PTTG1; KIF23; CENPE; CCNB2; CDT1; CCNE2; CDC45; MCM2; MCM4; CENPK; NEK2; GINS2; KIF2C; FBXO5; CDC20; RFC4; BUB1; SKA1; CDC7; UBE2C; POLE2; RRM2; TOP2A; FEN1; SPC25; KIF18A; BUB1B; GMNN; KIF20A; ORC6; CDKN2A; CENPF; CDCA8;
Cyclin D associated events in G1	2	31	1.904761905	3.882531327	0.093901217	1	1	1	CDK1; CDKN2A;
Synthesis, Secretion, and Deacylation of Ghrelin	1	16	0.952380952	3.778772266	0.236368131	1	1	1	PCSK1;
Binding of RNA by Insulin-like Growth Factor-2 mRNA Binding Proteins (IGF2BPs/IMPs/VICKZs)	1	3	0.952380952	20.09905116	0.049255858	1	0.800221388	1	IGF2BP3;
Insulin Synthesis and Processing	1	132	0.952380952	0.458284554	0.894153482	1	1	1	PCSK1;
Extension of Telomeres	4	28	3.80952381	8.575351709	0.001102837	1	0.032848791	0.183756265	DNA2; RFC4; POLE2; FEN1;
Telomere C-strand (Lagging Strand) Synthesis	4	22	3.80952381	10.91302142	0.000425515	0.709759418	0.014456062	0.080867268	DNA2; RFC4; POLE2; FEN1;
Telomere C-strand synthesis initiation	1	6	0.952380952	10.06624692	0.096107551	1	1	1	POLE2;
Telomere Maintenance	4	49	3.80952381	4.900950854	0.008733049	1	0.194223005	1	DNA2; RFC4; POLE2; FEN1;
Diabetes pathways	2	216	1.904761905	0.557369087	0.881388727	1	1	1	IGF2BP3; PCSK1;
Polymerase switching on the C-strand of the telomere	1	14	0.952380952	4.318211562	0.210158408	1	1	1	RFC4;
Processive synthesis on the C-strand of the telomere	2	11	1.904761905	10.93526762	0.013761129	1	0.294276442	1	DNA2; FEN1;
Removal of the Flap Intermediate from the C-strand	2	10	1.904761905	12.02770194	0.011382134	1	0.249807884	1	DNA2; FEN1;
Processive synthesis on the lagging strand	2	15	1.904761905	8.021139004	0.02515727	1	0.482325593	1	DNA2; FEN1;
Removal of the Flap Intermediate	2	14	1.904761905	8.593668554	0.022039947	1	0.442923272	1	DNA2; FEN1;
Polymerase switching	1	14	0.952380952	4.318211562	0.210158408	1	1	1	RFC4;
Lagging Strand Synthesis	3	20	2.857142857	9.010317287	0.004191292	1	0.102809922	0.575119113	DNA2; RFC4; FEN1;
Nucleosome assembly	4	35	3.80952381	6.860771247	0.002578825	1	0.066176609	0.370192213	CENPU; OIP5; CENPK; HJURP;
Deposition of New CENPA-containing Nucleosomes at the Centromere	4	35	3.80952381	6.860771247	0.002578825	1	0.066176609	0.370192213	CENPU; OIP5; CENPK; HJURP;
Removal of licensing factors from origins	8	85	7.619047619	5.643950255	7.66565E-05	0.127862965	0.003364815	0.018822788	CDC6; MCM10; CDT1; MCM2; MCM4; UBE2C; GMNN; ORC6;
Chromosome Maintenance	8	69	7.619047619	6.952502698	1.66026E-05	0.027693181	0.000893328	0.004997283	CENPU; DNA2; OIP5; CENPK; RFC4; POLE2; FEN1; HJURP;
Regulation of DNA replication	8	88	7.619047619	5.451564722	9.82434E-05	0.163869958	0.004096749	0.02291723	CDC6; MCM10; CDT1; MCM2; MCM4; UBE2C; GMNN; ORC6;
Association of licensing factors with the pre-replicative complex	3	15	2.857142857	12.01175542	0.001777347	1	0.0502477	0.281085831	CDC6; CDT1; GMNN;
CDT1 association with the CDC6:ORC:origin complex	5	74	4.761904762	4.054786567	0.007626012	1	0.171894426	0.961578101	CDC6; CDT1; UBE2C; GMNN; ORC6;
Activation of the pre-replicative complex	9	30	8.571428571	17.98371755	7.61151E-10	1.2696E-06	7.05333E-08	3.94564E-07	CDC6; MCM10; CDT1; CDC45; MCM2; MCM4; CDC7; POLE2; ORC6;
Synthesis of DNA	13	109	12.38095238	7.148775099	2.27876E-08	3.80097E-05	1.72771E-06	9.66484E-06	GINS1; CDC6; DNA2; CDT1; CDC45; MCM2; MCM4; GINS2; RFC4; UBE2C; POLE2; FEN1; ORC6;
DNA replication initiation	1	6	0.952380952	10.06624692	0.096107551	1	1	1	POLE2;
Switching of origins to a post-replicative state	6	83	5.714285714	4.336753479	0.002501941	1	0.066176609	0.370192213	CDC6; CDT1; MCM2; MCM4; UBE2C; ORC6;
Orc1 removal from chromatin	6	83	5.714285714	4.336753479	0.002501941	1	0.066176609	0.370192213	CDC6; CDT1; MCM2; MCM4; UBE2C; ORC6;
CDK-mediated phosphorylation and removal of Cdc6	2	66	1.904761905	1.823925109	0.30208112	1	1	1	CDC6; UBE2C;
DNA strand elongation	8	31	7.619047619	15.47217708	2.64596E-08	4.41345E-05	1.91889E-06	1.07343E-05	GINS1; DNA2; CDC45; MCM2; MCM4; GINS2; RFC4; FEN1;
Unwinding of DNA	5	11	4.761904762	27.25656256	5.02691E-07	0.000838489	3.49371E-05	0.000195438	GINS1; CDC45; MCM2; MCM4; GINS2;
Leading Strand Synthesis	1	14	0.952380952	4.318211562	0.210158408	1	1	1	RFC4;
Chemokine receptors bind chemokines	1	42	0.952380952	1.440089121	0.508043461	1	1	1	CXCL13;
Signaling by GPCR	4	800	3.80952381	0.300240749	0.999587526	1	1	1	CXCL13; GRP; NMU; RGS17;
GPCR ligand binding	3	336	2.857142857	0.536580604	0.925391865	1	1	1	CXCL13; GRP; NMU;
Class A/1 (Rhodopsin-like receptors)	3	274	2.857142857	0.657992223	0.84299811	1	1	1	CXCL13; GRP; NMU;
Peptide ligand-binding receptors	3	167	2.857142857	1.079554811	0.53171498	1	1	1	CXCL13; GRP; NMU;
Signaling by PDGF	1	78	0.952380952	0.775517805	0.733193034	1	1	1	CDK1;
Downstream signal transduction	1	75	0.952380952	0.806534382	0.719197781	1	1	1	CDK1;
Signaling by SCF-KIT	2	66	1.904761905	1.823925109	0.30208112	1	1	1	CDK1; CHEK1;
GPCR downstream signaling	1	530	0.952380952	0.114145288	0.99991068	1	1	1	RGS17;
G alpha (z) signalling events	1	22	0.952380952	2.748666242	0.309938343	1	1	1	RGS17;
Adaptive Immune System	1	237	0.952380952	0.25525566	0.982873305	1	1	1	UBE2C;
Immune System	2	522	1.904761905	0.230641743	0.998895256	1	1	1	CDK1; UBE2C;
Signaling by Wnt	1	75	0.952380952	0.806534382	0.719197781	1	1	1	UBE2C;
Degradation of beta-catenin by the destruction complex	1	75	0.952380952	0.806534382	0.719197781	1	1	1	UBE2C;
Pyrimidine biosynthesis	1	6	0.952380952	10.06624692	0.096107551	1	1	1	TYMS;
Synthesis and interconversion of nucleotide di- and triphosphates	1	16	0.952380952	3.778772266	0.236368131	1	1	1	RRM2;
Pyrimidine metabolism	1	22	0.952380952	2.748666242	0.309938343	1	1	1	TYMS;
Androgen biosynthesis	1	8	0.952380952	7.552826965	0.126064016	1	1	1	SRD5A1;
Base Excision Repair	1	19	0.952380952	3.182437874	0.274075796	1	1	1	FEN1;
DNA Repair	7	106	6.666666667	3.960881603	0.001859861	1	0.050856523	0.284491593	UBE2T; CHEK1; RFC4; BRIP1; POLE2; FEN1; FANCI;
Metabolism of steroid hormones and vitamins A and D	1	32	0.952380952	1.889976382	0.417271148	1	1	1	SRD5A1;
Nucleotide Excision Repair	2	49	1.904761905	2.456586338	0.19682866	1	1	1	RFC4; POLE2;
Global Genomic NER (GG-NER)	2	33	1.904761905	3.647297681	0.104396597	1	1	1	RFC4; POLE2;
Homologous Recombination Repair	2	22	1.904761905	5.470117967	0.051333147	1	0.800221388	1	CHEK1; BRIP1;
Double-Strand Break Repair	2	27	1.904761905	4.457508199	0.073949511	1	1	1	CHEK1; BRIP1;
ATM mediated response to DNA double-strand break	1	6	0.952380952	10.06624692	0.096107551	1	1	1	CHEK1;
Homologous recombination repair of replication-independent double-strand breaks	2	22	1.904761905	5.470117967	0.051333147	1	0.800221388	1	CHEK1; BRIP1;
ATM mediated phosphorylation of repair proteins	1	6	0.952380952	10.06624692	0.096107551	1	1	1	CHEK1;
Homologous DNA pairing and strand exchange	1	7	0.952380952	8.630263051	0.111210782	1	1	1	BRIP1;
Removal of DNA patch containing abasic residue	1	17	0.952380952	3.556622221	0.249148071	1	1	1	FEN1;
Resolution of AP sites via the multiple-nucleotide patch replacement pathway	1	17	0.952380952	3.556622221	0.249148071	1	1	1	FEN1;
Resolution of Abasic Sites (AP sites)	1	19	0.952380952	3.182437874	0.274075796	1	1	1	FEN1;
Metabolism	9	823	8.571428571	0.655753106	0.943902748	1	1	1	PCSK1; ISL1; TYMS; INHBE; GRP; GNG4; UBE2C; RRM2; DDC;
Metabolism of nucleotides	2	58	1.904761905	2.075457618	0.252351954	1	1	1	TYMS; RRM2;
Repair synthesis of patch ~27-30 bases long by DNA polymerase	2	15	1.904761905	8.021139004	0.02515727	1	0.482325593	1	RFC4; POLE2;
Regulation of the Fanconi anemia pathway	1	8	0.952380952	7.552826965	0.126064016	1	1	1	FANCI;
Fanconi Anemia pathway	2	22	1.904761905	5.470117967	0.051333147	1	0.800221388	1	UBE2T; FANCI;
Repair synthesis for gap-filling by DNA polymerase in TC-NER	2	15	1.904761905	8.021139004	0.02515727	1	0.482325593	1	RFC4; POLE2;
Gap-filling DNA repair synthesis and ligation in TC-NER	2	16	1.904761905	7.520130946	0.028442435	1	0.515673721	1	RFC4; POLE2;
Transcription-coupled NER (TC-NER)	2	44	1.904761905	2.735680446	0.166726226	1	1	1	RFC4; POLE2;
Gap-filling DNA repair synthesis and ligation in GG-NER	2	16	1.904761905	7.520130946	0.028442435	1	0.515673721	1	RFC4; POLE2;
Stabilization of p53	2	69	1.904761905	1.744635509	0.320627663	1	1	1	CHEK1; UBE2C;
p53-Dependent G1 DNA Damage Response	2	72	1.904761905	1.671952457	0.339058163	1	1	1	CHEK1; UBE2C;
p53-Dependent G1/S DNA damage checkpoint	2	72	1.904761905	1.671952457	0.339058163	1	1	1	CHEK1; UBE2C;
G1/S DNA Damage Checkpoints	2	76	1.904761905	1.583966537	0.363394486	1	1	1	CHEK1; UBE2C;
Cell Cycle Checkpoints	16	118	15.23809524	8.126306507	6.52855E-11	1.08896E-07	6.80602E-09	3.80729E-08	CCNB1; CDK1; CDC6; MAD2L1; MCM10; CCNB2; CDC45; MCM2; MCM4; CHEK1; CDC20; RFC4; CDC7; UBE2C; BUB1B; ORC6;
Autodegradation of the E3 ubiquitin ligase COP1	2	68	1.904761905	1.770288141	0.314456621	1	1	1	CHEK1; UBE2C;
G2/M DNA damage checkpoint	10	29	9.523809524	20.668408	1.67446E-11	2.793E-08	2.11043E-09	1.18057E-08	CCNB1; CDK1; CDC6; MCM10; CDC45; MCM2; MCM4; CHEK1; CDC7; ORC6;
G2/M Checkpoints	12	43	11.42857143	16.7260828	2.46452E-12	4.11082E-09	4.56758E-10	2.5551E-09	CCNB1; CDK1; CDC6; MCM10; CCNB2; CDC45; MCM2; MCM4; CHEK1; RFC4; CDC7; ORC6;
G2/M DNA replication checkpoint	3	4	2.857142857	44.96170796	1.78673E-05	0.029802605	0.000931331	0.005209872	CCNB1; CDK1; CCNB2;
Chk1/Chk2(Cds1) mediated inactivation of Cyclin B:Cdk1 complex	3	5	2.857142857	35.98731515	4.4125E-05	0.07360055	0.00204446	0.011436716	CCNB1; CDK1; CHEK1;
p53-Independent G1/S DNA damage checkpoint	2	70	1.904761905	1.719715704	0.32678578	1	1	1	CHEK1; UBE2C;
Ubiquitin Mediated Degradation of Phosphorylated Cdc25A	2	69	1.904761905	1.744635509	0.320627663	1	1	1	CHEK1; UBE2C;
p53-Independent DNA Damage Response	2	70	1.904761905	1.719715704	0.32678578	1	1	1	CHEK1; UBE2C;
Activation of ATR in response to replication stress	9	37	8.571428571	14.58231191	6.00679E-09	1.00193E-05	5.00966E-07	2.80241E-06	CDC6; MCM10; CDC45; MCM2; MCM4; CHEK1; RFC4; CDC7; ORC6;
Mitotic Spindle Checkpoint	4	19	3.80952381	12.63522364	0.000234329	0.390859957	0.008316169	0.046520684	MAD2L1; CDC20; UBE2C; BUB1B;
Amplification of signal from the kinetochores	1	2	0.952380952	30.0985791	0.033110276	1	0.581346738	1	MAD2L1;
Post-chaperonin tubulin folding pathway	1	12	0.952380952	5.037314237	0.183057961	1	1	1	TUBB2B;
Protein folding	1	28	0.952380952	2.159876615	0.376481621	1	1	1	TUBB2B;
Metabolism of proteins	1	259	0.952380952	0.233574549	0.988353738	1	1	1	TUBB2B;
Meiotic Recombination	1	42	0.952380952	1.440089121	0.508043461	1	1	1	MND1;
Meiosis	1	72	0.952380952	0.840135314	0.704475765	1	1	1	MND1;
Regulation of Insulin Secretion	3	48	2.857142857	3.755393645	0.045486923	1	0.772806894	1	PCSK1; ISL1; GRP;
Integration of energy metabolism	4	83	3.80952381	2.893574285	0.049416062	1	0.800221388	1	PCSK1; ISL1; GRP; GNG4;
Peptide hormone biosynthesis	2	15	1.904761905	8.021139004	0.02515727	1	0.482325593	1	PCSK1; INHBE;
Glycoprotein hormones	1	13	0.952380952	4.650126363	0.196721375	1	1	1	INHBE;
Serotonin and melatonin biosynthesis	1	5	0.952380952	12.07547784	0.080750155	1	1	1	DDC;
Catecholamine biosynthesis	1	4	0.952380952	15.08681895	0.065134359	1	0.961452307	1	DDC;
Amine-derived hormones	1	14	0.952380952	4.318211562	0.210158408	1	1	1	DDC;
Regulation of ornithine decarboxylase (ODC)	1	70	0.952380952	0.864135752	0.69423896	1	1	1	UBE2C;
Incretin Synthesis, Secretion, and Inactivation	3	21	2.857142857	8.581458777	0.004831066	1	0.115117392	0.643967145	PCSK1; ISL1; GRP;
Synthesis, Secretion, and Inactivation of Glucagon-like Peptide-1 (GLP-1)	2	18	1.904761905	6.685024789	0.035491018	1	0.616656444	1	PCSK1; GRP;
Synthesis, Secretion, and Inactivation of Glucose-dependent Insulinotropic Polypeptide (GIP)	2	13	1.904761905	9.254211871	0.019096991	1	0.398172259	1	PCSK1; ISL1;
Glucagon signaling in metabolic regulation	1	33	0.952380952	1.83272172	0.427048478	1	1	1	GNG4;
Regulation of mRNA Stability by Proteins that Bind AU-rich Elements	1	104	0.952380952	0.581656994	0.828874898	1	1	1	UBE2C;
Destabilization of mRNA by AUF1 (hnRNP D0)	1	71	0.952380952	0.85196654	0.699400521	1	1	1	UBE2C;
Metabolism of mRNA	1	234	0.952380952	0.258528029	0.981950503	1	1	1	UBE2C;
Metabolism of RNA	1	281	0.952380952	0.215288225	0.992091718	1	1	1	UBE2C;
Metabolism of amino acids and derivatives	4	188	3.80952381	1.277568222	0.384383177	1	1	1	PCSK1; INHBE; UBE2C; DDC;
Cell-cell junction organization	1	45	0.952380952	1.34410451	0.532435365	1	1	1	CDH2;
Cell-Cell communication	1	117	0.952380952	0.517033963	0.86304901	1	1	1	CDH2;
Cell junction organization	1	69	0.952380952	0.876657644	0.688989628	1	1	1	CDH2;
Adherens junctions interactions	1	27	0.952380952	2.239842428	0.365850015	1	1	1	CDH2;
Digestion of dietary lipid	1	4	0.952380952	15.08681895	0.065134359	1	0.961452307	1	CEL;
Lipid digestion, mobilization, and transport	1	46	0.952380952	1.314891197	0.54029674	1	1	1	CEL;
Metabolism of lipids and lipoproteins	2	257	1.904761905	0.468453743	0.933036628	1	1	1	CEL; SRD5A1;
Class I MHC mediated antigen processing & presentation	1	101	0.952380952	0.598932224	0.819859574	1	1	1	UBE2C;
Antigen processing: Ubiquitination & Proteasome degradation	1	69	0.952380952	0.876657644	0.688989628	1	1	1	UBE2C;
Regulation of Apoptosis	1	75	0.952380952	0.806534382	0.719197781	1	1	1	UBE2C;
Regulation of activated PAK-2p34 by proteasome mediated degradation	1	66	0.952380952	0.916499682	0.672700111	1	1	1	UBE2C;
Cdc20:Phospho-APC/C mediated degradation of Cyclin A	5	69	4.761904762	4.348569104	0.00568024	1	0.13159223	0.736127456	CDK1; MAD2L1; CDC20; UBE2C; BUB1B;
Apoptotic cleavage of cellular proteins	1	39	0.952380952	1.550836811	0.482391824	1	1	1	DSP;
Apoptotic cleavage of cell adhesion proteins	1	12	0.952380952	5.037314237	0.183057961	1	1	1	DSP;
Apoptotic execution phase	1	48	0.952380952	1.260115476	0.555628833	1	1	1	DSP;
Intrinsic Pathway for Apoptosis	1	31	0.952380952	1.950923702	0.407328586	1	1	1	PMAIP1;
Activation of BH3-only proteins	1	17	0.952380952	3.556622221	0.249148071	1	1	1	PMAIP1;
Activation of NOXA and translocation to mitochondria	1	4	0.952380952	15.08681895	0.065134359	1	0.961452307	1	PMAIP1;
Apoptosis	3	158	2.857142857	1.141044547	0.494266184	1	1	1	PMAIP1; DSP; UBE2C;
Steroid hormones	1	25	0.952380952	2.418958176	0.34404523	1	1	1	SRD5A1;
TRIF mediated TLR3 signaling	1	56	0.952380952	1.080131119	0.612053904	1	1	1	CDK1;
Toll Like Receptor 3 (TLR3) Cascade	1	56	0.952380952	1.080131119	0.612053904	1	1	1	CDK1;
TRAF6 Mediated Induction of proinflammatory cytokines	1	50	0.952380952	1.209720936	0.570454277	1	1	1	CDK1;
Toll Like Receptor 5 (TLR5) Cascade	1	60	0.952380952	1.008134377	0.637543815	1	1	1	CDK1;
Toll Like Receptor 7/8 (TLR7/8) Cascade	1	62	0.952380952	0.975619158	0.649659446	1	1	1	CDK1;
MyD88 dependent cascade initiated on endosome	1	60	0.952380952	1.008134377	0.637543815	1	1	1	CDK1;
TRAF6 mediated induction of NFkB and MAP kinases upon TLR7/8 or 9 activation	1	59	0.952380952	1.025218505	0.631331294	1	1	1	CDK1;
Toll Like Receptor 9 (TLR9) Cascade	1	65	0.952380952	0.930597508	0.667084672	1	1	1	CDK1;
Activated TLR4 signalling	1	72	0.952380952	0.840135314	0.704475765	1	1	1	CDK1;
MyD88:Mal cascade initiated on plasma membrane	1	62	0.952380952	0.975619158	0.649659446	1	1	1	CDK1;
Toll Like Receptor 4 (TLR4) Cascade	1	76	0.952380952	0.795923484	0.723941825	1	1	1	CDK1;
NFkB and MAP kinases activation mediated by TLR4 signaling repertoire	1	54	0.952380952	1.120128569	0.598651024	1	1	1	CDK1;
MyD88-independent cascade initiated on plasma membrane	1	58	0.952380952	1.042891639	0.625013322	1	1	1	CDK1;
Innate Immune System	1	183	0.952380952	0.330572887	0.956127886	1	1	1	CDK1;
Toll Receptor Cascades	1	90	0.952380952	0.672126919	0.782592057	1	1	1	CDK1;
Cross-presentation of soluble exogenous antigens (endosomes)	1	67	0.952380952	0.902822623	0.678221719	1	1	1	UBE2C;
Antigen processing-Cross presentation	1	86	0.952380952	0.703385002	0.767225574	1	1	1	UBE2C;
ER-Phagosome pathway	1	80	0.952380952	0.756132283	0.742137073	1	1	1	UBE2C;
Toll Like Receptor 10 (TLR10) Cascade	1	60	0.952380952	1.008134377	0.637543815	1	1	1	CDK1;
MAP kinase activation in TLR cascade	1	30	0.952380952	2.015932822	0.397218025	1	1	1	CDK1;
MyD88 cascade initiated on plasma membrane	1	59	0.952380952	1.025218505	0.631331294	1	1	1	CDK1;
Cytokine Signaling in Immune system	1	193	0.952380952	0.313445645	0.963118105	1	1	1	CDK1;
Interleukin-2 signaling	1	28	0.952380952	2.159876615	0.376481621	1	1	1	CDK1;
Signaling by Interleukins	1	92	0.952380952	0.657517052	0.789894103	1	1	1	CDK1;
Toll Like Receptor 2 (TLR2) Cascade	1	65	0.952380952	0.930597508	0.667084672	1	1	1	CDK1;
Toll Like Receptor TLR1:TLR2 Cascade	1	64	0.952380952	0.945135822	0.661373823	1	1	1	CDK1;
Toll Like Receptor TLR6:TLR2 Cascade	1	64	0.952380952	0.945135822	0.661373823	1	1	1	CDK1;
serotonin and melatonin biosynthesis	1	5	0.952380952	12.07547784	0.080750155	1	1	1	DDC;
catecholamine biosynthesis	1	4	0.952380952	15.08681895	0.065134359	1	0.961452307	1	DDC;
androgen biosynthesis	1	8	0.952380952	7.552826965	0.126064016	1	1	1	SRD5A1;
guanosine nucleotides de novo biosynthesis	1	14	0.952380952	4.318211562	0.210158408	1	1	1	RRM2;
pyrimidine deoxyribonucleotides de novo biosynthesis	2	14	1.904761905	8.593668554	0.022039947	1	0.442923272	1	TYMS; RRM2;
glutamate degradation III (via 4-aminobutyrate)	1	4	0.952380952	15.08681895	0.065134359	1	0.961452307	1	GAD1;
tryptophan degradation X (mammalian, via tryptamine)	1	6	0.952380952	10.06624692	0.096107551	1	1	1	DDC;
triacylglycerol degradation	1	14	0.952380952	4.318211562	0.210158408	1	1	1	CEL;
glutamate dependent acid resistance	1	2	0.952380952	30.0985791	0.033110276	1	0.581346738	1	GAD1;
Validated transcriptional targets of TAp63 isoforms	2	54	1.904761905	2.229166755	0.22754067	1	1	1	PMAIP1; CDKN2A;
Wnt signaling network	1	200	0.952380952	0.302475596	0.967343002	1	1	1	CDKN2A;
CXCR3-mediated signaling events	1	37	0.952380952	1.634643177	0.464559208	1	1	1	CXCL13;
Regulation of cytoplasmic and nuclear SMAD2/3 signaling	1	305	0.952380952	0.198348067	0.9948241	1	1	1	FOXG1;
IL2 signaling events mediated by STAT5	1	28	0.952380952	2.159876615	0.376481621	1	1	1	CCNA2;
Signaling events mediated by the Hedgehog family	1	65	0.952380952	0.930597508	0.667084672	1	1	1	STIL;
Circadian rhythm pathway	1	16	0.952380952	3.778772266	0.236368131	1	1	1	CHEK1;
Syndecan-1-mediated signaling events	13	1297	12.38095238	0.600834206	0.990461147	1	1	1	CCNB1; BIRC5; CCNE1; CDK1; CCNA2; MMP12; FOXG1; PMAIP1; DSP; CHEK1; CDH2; CDCA7; CDKN2A;
Regulation of CDC42 activity	6	768	5.714285714	0.468735962	0.991822974	1	1	1	CDK1; RACGAP1; CCNA2; FOXG1; ECT2; CDKN2A;
Notch-mediated HES/HEY network	2	94	1.904761905	1.280686059	0.467985269	1	1	1	HES6; ASCL1;
Glypican pathway	13	1335	12.38095238	0.583731937	0.993579163	1	1	1	CCNB1; BIRC5; CCNE1; CDK1; CCNA2; MMP12; FOXG1; PMAIP1; DSP; CHEK1; CDH2; CDCA7; CDKN2A;
GMCSF-mediated signaling events	13	1289	12.38095238	0.604563171	0.989650315	1	1	1	CCNB1; BIRC5; CCNE1; CDK1; CCNA2; MMP12; FOXG1; PMAIP1; DSP; CHEK1; CDH2; CDCA7; CDKN2A;
Validated transcriptional targets of deltaNp63 isoforms	6	64	5.714285714	5.624026032	0.000641464	1	0.020576176	0.115103211	CCNB2; DLX6; TOP2A; HELLS; DLX5; CDKN2A;
Insulin Pathway	13	1285	12.38095238	0.606445065	0.98922189	1	1	1	CCNB1; BIRC5; CCNE1; CDK1; CCNA2; MMP12; FOXG1; PMAIP1; DSP; CHEK1; CDH2; CDCA7; CDKN2A;
C-MYC pathway	5	149	4.761904762	2.013923588	0.103001757	1	1	1	CCNB1; BIRC5; PMAIP1; CDCA7; CDKN2A;
Stabilization and expansion of the E-cadherin adherens junction	3	275	2.857142857	0.655599611	0.844787603	1	1	1	DSP; CDH2; CDKN2A;
Glypican 3 network	1	206	0.952380952	0.293666055	0.970580272	1	1	1	CDKN2A;
Nectin adhesion pathway	13	1292	12.38095238	0.603159398	0.989961433	1	1	1	CCNB1; BIRC5; CCNE1; CDK1; CCNA2; MMP12; FOXG1; PMAIP1; DSP; CHEK1; CDH2; CDCA7; CDKN2A;
FGF signaling pathway	1	48	0.952380952	1.260115476	0.555628833	1	1	1	CDH2;
Aurora B signaling	12	41	11.42857143	17.54179032	1.3046E-12	2.17608E-09	3.10869E-10	1.739E-09	BIRC5; RACGAP1; AURKA; NDC80; KIF23; KIF2C; BUB1; NCAPH; SMC2; KIF20A; NCAPG; CDCA8;
TRAIL signaling pathway	13	1325	12.38095238	0.588137428	0.992864841	1	1	1	CCNB1; BIRC5; CCNE1; CDK1; CCNA2; MMP12; FOXG1; PMAIP1; DSP; CHEK1; CDH2; CDCA7; CDKN2A;
IGF1 pathway	13	1288	12.38095238	0.605032549	0.989544682	1	1	1	CCNB1; BIRC5; CCNE1; CDK1; CCNA2; MMP12; FOXG1; PMAIP1; DSP; CHEK1; CDH2; CDCA7; CDKN2A;
PLK1 signaling events	16	104	15.23809524	9.220127208	8.99648E-12	1.50061E-08	1.36419E-09	7.6313E-09	TPX2; CCNB1; BIRC5; CDK1; CENPU; AURKA; NDC80; ECT2; CENPE; PRC1; DLGAP5; FBXO5; CDC20; BUB1; BUB1B; KIF20A;
ATF-2 transcription factor network	1	59	0.952380952	1.025218505	0.631331294	1	1	1	CCNA2;
CDC42 signaling events	6	755	5.714285714	0.476806806	0.990404141	1	1	1	CDK1; RACGAP1; CCNA2; FOXG1; ECT2; CDKN2A;
Signaling events mediated by Hepatocyte Growth Factor Receptor (c-Met)	13	1290	12.38095238	0.604094521	0.98975498	1	1	1	CCNB1; BIRC5; CCNE1; CDK1; CCNA2; MMP12; FOXG1; PMAIP1; DSP; CHEK1; CDH2; CDCA7; CDKN2A;
Glypican 1 network	13	1296	12.38095238	0.601297809	0.990363051	1	1	1	CCNB1; BIRC5; CCNE1; CDK1; CCNA2; MMP12; FOXG1; PMAIP1; DSP; CHEK1; CDH2; CDCA7; CDKN2A;
Validated targets of C-MYC transcriptional activation	4	81	3.80952381	2.965011744	0.045868035	1	0.772806894	1	CCNB1; BIRC5; PMAIP1; CDCA7;
N-cadherin signaling events	3	251	2.857142857	0.718283929	0.796753399	1	1	1	DSP; CDH2; CDKN2A;
PDGF receptor signaling network	13	1290	12.38095238	0.604094521	0.98975498	1	1	1	CCNB1; BIRC5; CCNE1; CDK1; CCNA2; MMP12; FOXG1; PMAIP1; DSP; CHEK1; CDH2; CDCA7; CDKN2A;
Integrin family cell surface interactions	13	1375	12.38095238	0.566750768	0.995828421	1	1	1	CCNB1; BIRC5; CCNE1; CDK1; CCNA2; MMP12; FOXG1; PMAIP1; DSP; CHEK1; CDH2; CDCA7; CDKN2A;
Fanconi anemia pathway	6	48	5.714285714	7.4983109	0.000130266	0.21728452	0.005299622	0.029646109	UBE2T; CHEK1; RFC4; RMI1; BRIP1; FANCI;
BARD1 signaling events	1	29	0.952380952	2.085423784	0.386936657	1	1	1	CCNE1;
Coregulation of Androgen receptor activity	1	61	0.952380952	0.991610293	0.643652627	1	1	1	CDKN2A;
Internalization of ErbB1	13	1285	12.38095238	0.606445065	0.98922189	1	1	1	CCNB1; BIRC5; CCNE1; CDK1; CCNA2; MMP12; FOXG1; PMAIP1; DSP; CHEK1; CDH2; CDCA7; CDKN2A;
TGF-beta receptor signaling	1	305	0.952380952	0.198348067	0.9948241	1	1	1	FOXG1;
Posttranslational regulation of adherens junction stability and dissassembly	3	231	2.857142857	0.780470321	0.747927387	1	1	1	DSP; CDH2; CDKN2A;
Signaling events mediated by VEGFR1 and VEGFR2	13	1293	12.38095238	0.602692921	0.990063237	1	1	1	CCNB1; BIRC5; CCNE1; CDK1; CCNA2; MMP12; FOXG1; PMAIP1; DSP; CHEK1; CDH2; CDCA7; CDKN2A;
Beta1 integrin cell surface interactions	13	1348	12.38095238	0.578102517	0.994409783	1	1	1	CCNB1; BIRC5; CCNE1; CDK1; CCNA2; MMP12; FOXG1; PMAIP1; DSP; CHEK1; CDH2; CDCA7; CDKN2A;
Urokinase-type plasminogen activator (uPA) and uPAR-mediated signaling	13	1285	12.38095238	0.606445065	0.98922189	1	1	1	CCNB1; BIRC5; CCNE1; CDK1; CCNA2; MMP12; FOXG1; PMAIP1; DSP; CHEK1; CDH2; CDCA7; CDKN2A;
Signaling by Aurora kinases	14	98	13.33333333	8.562260239	5.5326E-10	9.22837E-07	5.42845E-08	3.03668E-07	TPX2; BIRC5; RACGAP1; AURKA; NDC80; KIF23; DLGAP5; KIF2C; BUB1; NCAPH; SMC2; KIF20A; NCAPG; CDCA8;
Polo-like kinase signaling events in the cell cycle	17	109	16.19047619	9.346707489	1.50028E-12	2.50246E-09	3.12808E-10	1.74985E-09	TPX2; CCNB1; BIRC5; CCNE1; CDK1; CENPU; AURKA; NDC80; ECT2; CENPE; PRC1; DLGAP5; FBXO5; CDC20; BUB1; BUB1B; KIF20A;
IFN-gamma pathway	13	1293	12.38095238	0.602692921	0.990063237	1	1	1	CCNB1; BIRC5; CCNE1; CDK1; CCNA2; MMP12; FOXG1; PMAIP1; DSP; CHEK1; CDH2; CDCA7; CDKN2A;
Regulation of RAC1 activity	3	205	2.857142857	0.879451973	0.671272785	1	1	1	RACGAP1; CCNA2; ECT2;
PAR1-mediated thrombin signaling events	13	1296	12.38095238	0.601297809	0.990363051	1	1	1	CCNB1; BIRC5; CCNE1; CDK1; CCNA2; MMP12; FOXG1; PMAIP1; DSP; CHEK1; CDH2; CDCA7; CDKN2A;
Noncanonical Wnt signaling pathway	1	182	0.952380952	0.332389121	0.955360508	1	1	1	CDKN2A;
PDGFR-beta signaling pathway	13	1285	12.38095238	0.606445065	0.98922189	1	1	1	CCNB1; BIRC5; CCNE1; CDK1; CCNA2; MMP12; FOXG1; PMAIP1; DSP; CHEK1; CDH2; CDCA7; CDKN2A;
p63 transcription factor network	7	105	6.666666667	3.998600693	0.001760804	1	0.0502477	0.281085831	CCNB2; PMAIP1; DLX6; TOP2A; HELLS; DLX5; CDKN2A;
Canonical Wnt signaling pathway	1	155	0.952380952	0.390285427	0.928783758	1	1	1	CDKN2A;
E-cadherin signaling in the nascent adherens junction	3	275	2.857142857	0.655599611	0.844787603	1	1	1	DSP; CDH2; CDKN2A;
Integrin-linked kinase signaling	5	654	4.761904762	0.458853464	0.98823516	1	1	1	CDK1; AURKA; CCNA2; FOXG1; CDKN2A;
Regulation of nuclear beta catenin signaling and target gene transcription	1	135	0.952380952	0.448101207	0.8994769	1	1	1	CDKN2A;
EGF receptor (ErbB1) signaling pathway	13	1285	12.38095238	0.606445065	0.98922189	1	1	1	CCNB1; BIRC5; CCNE1; CDK1; CCNA2; MMP12; FOXG1; PMAIP1; DSP; CHEK1; CDH2; CDCA7; CDKN2A;
Thrombin/protease-activated receptor (PAR) pathway	13	1297	12.38095238	0.600834206	0.990461147	1	1	1	CCNB1; BIRC5; CCNE1; CDK1; CCNA2; MMP12; FOXG1; PMAIP1; DSP; CHEK1; CDH2; CDCA7; CDKN2A;
Class I PI3K signaling events	13	1285	12.38095238	0.606445065	0.98922189	1	1	1	CCNB1; BIRC5; CCNE1; CDK1; CCNA2; MMP12; FOXG1; PMAIP1; DSP; CHEK1; CDH2; CDCA7; CDKN2A;
Arf6 signaling events	13	1285	12.38095238	0.606445065	0.98922189	1	1	1	CCNB1; BIRC5; CCNE1; CDK1; CCNA2; MMP12; FOXG1; PMAIP1; DSP; CHEK1; CDH2; CDCA7; CDKN2A;
Plasma membrane estrogen receptor signaling	13	1298	12.38095238	0.600371317	0.990558335	1	1	1	CCNB1; BIRC5; CCNE1; CDK1; CCNA2; MMP12; FOXG1; PMAIP1; DSP; CHEK1; CDH2; CDCA7; CDKN2A;
FoxO family signaling	1	49	0.952380952	1.234404081	0.563103837	1	1	1	CCNB1;
IL2-mediated signaling events	1	115	0.952380952	0.526025076	0.858269625	1	1	1	CCNA2;
C-MYB transcription factor network	3	84	2.857142857	2.146130805	0.164800921	1	1	1	CCNB1; MCM4; CDKN2A;
p73 transcription factor network	6	78	5.714285714	4.614714861	0.001820651	1	0.050614091	0.283135427	CCNB1; CDK1; CCNA2; CCNE2; CHEK1; BUB1;
FOXM1 transcription factor network	10	42	9.523809524	14.27256644	1.02732E-09	1.71357E-06	9.01877E-08	5.0451E-07	CCNB1; BIRC5; CCNE1; FOXM1; CDK1; CCNA2; CCNB2; NEK2; CDKN2A; CENPF;
IL3-mediated signaling events	13	1292	12.38095238	0.603159398	0.989961433	1	1	1	CCNB1; BIRC5; CCNE1; CDK1; CCNA2; MMP12; FOXG1; PMAIP1; DSP; CHEK1; CDH2; CDCA7; CDKN2A;
AP-1 transcription factor network	4	621	3.80952381	0.38678218	0.994387701	1	1	1	CDK1; CCNA2; FOXG1; CDKN2A;
Hypoxic and oxygen homeostasis regulation of HIF-1-alpha	1	80	0.952380952	0.756132283	0.742137073	1	1	1	CDKN2A;
mTOR signaling pathway	13	1285	12.38095238	0.606445065	0.98922189	1	1	1	CCNB1; BIRC5; CCNE1; CDK1; CCNA2; MMP12; FOXG1; PMAIP1; DSP; CHEK1; CDH2; CDCA7; CDKN2A;
RAC1 signaling pathway	3	205	2.857142857	0.879451973	0.671272785	1	1	1	RACGAP1; CCNA2; ECT2;
ErbB receptor signaling network	13	1308	12.38095238	0.595781358	0.991481854	1	1	1	CCNB1; BIRC5; CCNE1; CDK1; CCNA2; MMP12; FOXG1; PMAIP1; DSP; CHEK1; CDH2; CDCA7; CDKN2A;
Signaling events mediated by focal adhesion kinase	13	1285	12.38095238	0.606445065	0.98922189	1	1	1	CCNB1; BIRC5; CCNE1; CDK1; CCNA2; MMP12; FOXG1; PMAIP1; DSP; CHEK1; CDH2; CDCA7; CDKN2A;
VEGF and VEGFR signaling network	13	1301	12.38095238	0.598986921	0.990844523	1	1	1	CCNB1; BIRC5; CCNE1; CDK1; CCNA2; MMP12; FOXG1; PMAIP1; DSP; CHEK1; CDH2; CDCA7; CDKN2A;
Alpha9 beta1 integrin signaling events	13	1302	12.38095238	0.598526873	0.990938151	1	1	1	CCNB1; BIRC5; CCNE1; CDK1; CCNA2; MMP12; FOXG1; PMAIP1; DSP; CHEK1; CDH2; CDCA7; CDKN2A;
PLK3 signaling events	1	5	0.952380952	12.07547784	0.080750155	1	1	1	CCNE1;
Syndecan-2-mediated signaling events	1	77	0.952380952	0.785588157	0.72860647	1	1	1	CDH2;
ALK1 pathway	1	324	0.952380952	0.186716904	0.996304152	1	1	1	FOXG1;
Arf6 downstream pathway	13	1285	12.38095238	0.606445065	0.98922189	1	1	1	CCNB1; BIRC5; CCNE1; CDK1; CCNA2; MMP12; FOXG1; PMAIP1; DSP; CHEK1; CDH2; CDCA7; CDKN2A;
Signaling events mediated by PTP1B	1	52	0.952380952	1.163202153	0.584789658	1	1	1	CDH2;
Validated transcriptional targets of AP1 family members Fra1 and Fra2	2	134	1.904761905	0.898420241	0.659976012	1	1	1	CCNA2; CDKN2A;
S1P1 pathway	13	1285	12.38095238	0.606445065	0.98922189	1	1	1	CCNB1; BIRC5; CCNE1; CDK1; CCNA2; MMP12; FOXG1; PMAIP1; DSP; CHEK1; CDH2; CDCA7; CDKN2A;
Alpha-synuclein signaling	1	33	0.952380952	1.83272172	0.427048478	1	1	1	UCHL1;
ATM pathway	17	307	16.19047619	3.318734189	1.06467E-05	0.017758747	0.000612371	0.003425603	CCNB1; CCNE1; CDK1; CDC6; TYMS; CCNA2; UBE2T; CCNE2; PMAIP1; MCM2; CHEK1; RFC4; RMI1; BRIP1; RRM2; FANCI; CDKN2A;
p53 pathway	5	189	4.761904762	1.587718924	0.207803542	1	1	1	CCNB1; CCNA2; PMAIP1; CHEK1; CDKN2A;
ErbB1 downstream signaling	13	1285	12.38095238	0.606445065	0.98922189	1	1	1	CCNB1; BIRC5; CCNE1; CDK1; CCNA2; MMP12; FOXG1; PMAIP1; DSP; CHEK1; CDH2; CDCA7; CDKN2A;
EGFR-dependent Endothelin signaling events	13	1286	12.38095238	0.605973494	0.989330477	1	1	1	CCNB1; BIRC5; CCNE1; CDK1; CCNA2; MMP12; FOXG1; PMAIP1; DSP; CHEK1; CDH2; CDCA7; CDKN2A;
Syndecan-4-mediated signaling events	1	209	0.952380952	0.289450954	0.972077587	1	1	1	CDKN2A;
ATR signaling pathway	12	250	11.42857143	2.877440187	0.000867891	1	0.026320779	0.147238542	CCNB1; CDC6; CCNA2; UBE2T; PMAIP1; MCM2; CHEK1; RFC4; RMI1; BRIP1; FANCI; CDKN2A;
Regulation of nuclear SMAD2/3 signaling	1	305	0.952380952	0.198348067	0.9948241	1	1	1	FOXG1;
ALK1 signaling events	1	321	0.952380952	0.188461867	0.996102009	1	1	1	FOXG1;
Arf6 trafficking events	13	1285	12.38095238	0.606445065	0.98922189	1	1	1	CCNB1; BIRC5; CCNE1; CDK1; CCNA2; MMP12; FOXG1; PMAIP1; DSP; CHEK1; CDH2; CDCA7; CDKN2A;
E-cadherin signaling events	3	280	2.857142857	0.643892893	0.853475577	1	1	1	DSP; CDH2; CDKN2A;
Androgen-mediated signaling	1	130	0.952380952	0.465334543	0.890450367	1	1	1	CDKN2A;
Endothelins	13	1304	12.38095238	0.597608894	0.991122798	1	1	1	CCNB1; BIRC5; CCNE1; CDK1; CCNA2; MMP12; FOXG1; PMAIP1; DSP; CHEK1; CDH2; CDCA7; CDKN2A;
Regulation of retinoblastoma protein	3	66	2.857142857	2.731350536	0.097426293	1	1	1	CCNE1; CCNA2; CDKN2A;
Notch signaling pathway	2	94	1.904761905	1.280686059	0.467985269	1	1	1	HES6; ASCL1;
E2F transcription factor network	8	73	7.619047619	6.571595825	2.52595E-05	0.042132885	0.001239203	0.006932104	CCNE1; CDK1; CDC6; TYMS; CCNA2; CCNE2; RRM2; CDKN2A;
IL5-mediated signaling events	13	1289	12.38095238	0.604563171	0.989650315	1	1	1	CCNB1; BIRC5; CCNE1; CDK1; CCNA2; MMP12; FOXG1; PMAIP1; DSP; CHEK1; CDH2; CDCA7; CDKN2A;
Direct p53 effectors	2	138	1.904761905	0.872380961	0.675816791	1	1	1	CCNB1; PMAIP1;
Retinoic acid receptors-mediated signaling	1	47	0.952380952	1.28692074	0.548027176	1	1	1	CDK1;
Sphingosine 1-phosphate (S1P) pathway	13	1308	12.38095238	0.595781358	0.991481854	1	1	1	CCNB1; BIRC5; CCNE1; CDK1; CCNA2; MMP12; FOXG1; PMAIP1; DSP; CHEK1; CDH2; CDCA7; CDKN2A;
Regulation of Androgen receptor activity	1	108	0.952380952	0.560116137	0.840203672	1	1	1	CDKN2A;
Proteoglycan syndecan-mediated signaling events	13	1342	12.38095238	0.580687158	0.99403952	1	1	1	CCNB1; BIRC5; CCNE1; CDK1; CCNA2; MMP12; FOXG1; PMAIP1; DSP; CHEK1; CDH2; CDCA7; CDKN2A;
Aurora A signaling	4	64	3.80952381	3.752469948	0.021670202	1	0.442923272	1	TPX2; BIRC5; AURKA; DLGAP5;
RhoA signaling pathway	3	205	2.857142857	0.879451973	0.671272785	1	1	1	RACGAP1; CCNA2; ECT2;
Class I PI3K signaling events mediated by Akt	13	1285	12.38095238	0.606445065	0.98922189	1	1	1	CCNB1; BIRC5; CCNE1; CDK1; CCNA2; MMP12; FOXG1; PMAIP1; DSP; CHEK1; CDH2; CDCA7; CDKN2A;
LKB1 signaling events	13	1305	12.38095238	0.597150959	0.991213831	1	1	1	CCNB1; BIRC5; CCNE1; CDK1; CCNA2; MMP12; FOXG1; PMAIP1; DSP; CHEK1; CDH2; CDCA7; CDKN2A;
Regulation of RhoA activity	3	205	2.857142857	0.879451973	0.671272785	1	1	1	RACGAP1; CCNA2; ECT2;
Signaling events mediated by PRL	2	23	1.904761905	5.232390111	0.055623979	1	0.859081461	1	CCNE1; CCNA2;
AndrogenReceptor	2	78	1.904761905	1.543357216	0.375441061	1	1	1	CCNE1; CDK1;
Wnt	1	82	0.952380952	0.737692281	0.750784046	1	1	1	CDK1;
Hedgehog	2	16	1.904761905	7.520130946	0.028442435	1	0.515673721	1	CCNB1; CDK1;
Alpha6Beta4Integrin	1	48	0.952380952	1.260115476	0.555628833	1	1	1	DSP;
TGFBR	3	125	2.857142857	1.442256211	0.347137162	1	1	1	CCNE1; CDK1; CCNB2;
ID	1	14	0.952380952	4.318211562	0.210158408	1	1	1	CCNA2;
NOTCH	1	57	0.952380952	1.061184774	0.618588126	1	1	1	HES6;
Mesenchymal-to-epithelial transition	2	223	1.904761905	0.539873981	0.892230915	1	1	1	TOX3; DSP;
Epithelial-to-mesenchymal transition	3	185	2.857142857	0.974522723	0.601784711	1	1	1	CXCL13; UCHL1; CDH2;
