# Supplementary material for: Identification of Key Biomarkers and Pathways in Small-Cell Lung Cancer Using Biological Analysis
Source: Biomed Res Int. 2021 Oct 19;2021:5953386. doi: 10.1155/2021/5953386 (PMC8548101; doi:10.1155/2021/5953386)
Supplement: Supplementary Materials — Table S1: gene expression microarray datasets for SCLC in GEO datasets, including GSE30219, GSE99316, and GSE149507. Table S2: information for the DEGs identified from the GEO datasets (log2FC ≥ 1, P < 0.05). Table S3: enrichment analysis of the upregulated DEGs. Table S4: enrichment analysis of the downregulated DEGs. Table S5: enrichment analysis of the DEGs of significant module. [file 5953386.f1.zip › Table S3 Enrichment analysis(Biological process) of the up-regulated DEGs.txt]

Analysis: Biological process
Dataset name: up
Number of genes in the dataset: 187
Number of genes in the dataset (which are available in Biological process database) :186
Number of genes in background: 18124
Is analysis quantitative: No
						Corrected p-values
Biological process	No. of genes in the dataset	No. of genes in the background dataset	Percentage of genes	Fold enrichment	P-value (Hypergeometric test)	Bonferroni method	BH method	Q-value (Storey-Tibshirani method)	genes mapped (from input data set)
Biological_process unknown	35	4731	18.8172043	0.721034832	0.992445605	1	1	1	GINS1; TOX3; CENPU; GTSE1; CDCA5; DEPDC1; NOL4; CENPW; CEP55; CKAP2L; CDCA2; CENPK; GINS2; DONSON; AMER2; DEPDC1B; NUP62CL; KIF18B; RIPPLY3; C5orf34; SKA1; SMC2; RMI1; ASPM; CDCA3; MND1; FANCI; HJURP; DTL; FAM83D; HEPACAM2; PEX5L; RASSF6; RMI2; RNF183;
Protein metabolism	12	1323	6.451612903	0.884500089	0.712950776	1	1	1	IGF2BP3; PCSK1; RNF182; MMP12; UBE2T; SCG3; ESPL1; MEX3B; CLGN; UCHL1; ASF1B; UBE2C;
Metabolism	10	1683	5.376344086	0.579515934	0.982198471	1	1	1	CEL; TYMS; SRD5A1; UGT8; ACYP1; ATAD2; NELL1; DDC; MEST; GAD1;
Energy pathways	10	1633	5.376344086	0.59725973	0.976143222	1	1	1	CEL; TYMS; SRD5A1; UGT8; ACYP1; ATAD2; NELL1; DDC; MEST; GAD1;
Cell growth and/or maintenance	15	1125	8.064516129	1.299996879	0.180787925	1	1	1	TPX2; ANLN; KIF14; KIF23; SPAG5; TUBB2B; DSP; KIF11; NCAPG2; KIF2C; NCAPH; KIF18A; KIF20A; IGFBPL1; CENPF;
Transport	4	1215	2.150537634	0.321575179	0.998821326	1	1	1	KCNC1; KIF1A; AP3B2; KCNMB2;
Cell communication	48	3713	25.80645161	1.259863771	0.045924427	1	1	1	CCNB1; CXCL13; BIRC5; KNTC1; CCNE1; CDK1; RACGAP1; CDC6; AURKA; MAD2L1; MELK; NDC80; PPM1E; OIP5; CCNA2; NUF2; NRTN; CKS2; ECT2; CCNB2; PRC1; PLEKHG4B; INHBE; SBK1; DLGAP5; MKI67; FZD3; NMU; RGS17; NEK2; ADAMDEC1; CHEK1; CDH2; GNG4; FBXO5; BUB1; PBK; CDC7; STIL; RAB3B; KIF15; BUB1B; HMMR; RIMS2; CDKN2A; TTK; CDKN3; CDCA8;
Signal transduction	50	3934	26.88172043	1.238623728	0.053960358	1	1	1	CCNB1; CXCL13; BIRC5; KNTC1; CCNE1; CDK1; RACGAP1; CDC6; AURKA; MAD2L1; MELK; NDC80; PPM1E; OIP5; CCNA2; NUF2; NRTN; CKS2; ECT2; CCNB2; PRC1; PLEKHG4B; INHBE; SBK1; DLGAP5; MKI67; GRP; FZD3; NMU; RGS17; NEK2; ADAMDEC1; CHEK1; CDH2; GNG4; FBXO5; BUB1; PBK; CDC7; STIL; RAB3B; KIF15; BUB1B; HMMR; NRCAM; RIMS2; CDKN2A; TTK; CDKN3; CDCA8;
Regulation of nucleobase, nucleoside, nucleotide and nucleic acid metabolism	50	2828	26.88172043	1.723034265	5.30211E-05	0.009437751	0.004033526	0.026176933	ZIC2; ISL1; FOXM1; ZNF711; ELAVL2; KIF4A; MCM10; POU3F2; PTTG1; FOXG1; CENPE; INSM1; HOXD10; CDT1; CDC45; MCM2; MCM4; RAD51AP1; EXO1; SOX2; E2F8; SOX4; EZH2; NEIL3; DLX6; CDCA7; RFC4; TRIP13; BRIP1; ELAVL4; HES6; POLE2; RRM2; TOP2A; FEN1; HELLS; RAD54L; DLX5; ZNF367; CENPV; GMNN; ORC6; SOX11; SIX1; ASCL1; LHX2; ONECUT2; NCAPG; CELF4; ELAVL3;
Regulation of cell cycle	3	57	1.612903226	5.144384902	0.020752379	1	0.738784676	1	CCNE2; DLGAP5; E2F8;
Immune response	1	576	0.537634409	0.170847784	0.997615171	1	1	1	IGSF9;
Cell cycle	4	22	2.150537634	17.75179731	6.79808E-05	0.012100578	0.004033526	0.026176933	ZWINT; PRC1; CDC20; NUSAP1;
Apoptosis	4	220	2.150537634	1.775905908	0.190424053	1	1	1	PMAIP1; SPC25; RASSF6; ST18;
DNA replication	1	13	0.537634409	7.564183878	0.125539552	1	1	1	DNA2;
Microtubule-based process	1	5	0.537634409	19.64272101	0.050276147	1	1	1	KIFC1;
Chromosome segregation	3	7	1.612903226	41.8375725	3.61145E-05	0.006428385	0.004033526	0.026176933	KNTC1; NDC80; NUF2;
Spindle assembly	2	2	1.075268817	97.4356755	0.000104761	0.018647496	0.004661874	0.030254811	TPX2; NUF2;
