# Supplementary material for: Identification of Key Biomarkers and Pathways in Small-Cell Lung Cancer Using Biological Analysis
Source: Biomed Res Int. 2021 Oct 19;2021:5953386. doi: 10.1155/2021/5953386 (PMC8548101; doi:10.1155/2021/5953386)
Supplement: Supplementary Materials — Table S1: gene expression microarray datasets for SCLC in GEO datasets, including GSE30219, GSE99316, and GSE149507. Table S2: information for the DEGs identified from the GEO datasets (log2FC ≥ 1, P < 0.05). Table S3: enrichment analysis of the upregulated DEGs. Table S4: enrichment analysis of the downregulated DEGs. Table S5: enrichment analysis of the DEGs of significant module. [file 5953386.f1.zip › Table S3 Enrichment analysis(Cellular component) of the up-regulated DEGs.txt]

Analysis: Cellular component
Dataset name: up
Number of genes in the dataset: 187
Number of genes in the dataset (which are available in Cellular component database) :167
Number of genes in background: 14553
Is analysis quantitative: No
						Corrected p-values
Cellular component	No. of genes in the dataset	No. of genes in the background dataset	Percentage of genes	Fold enrichment	P-value (Hypergeometric test)	Bonferroni method	BH method	Q-value (Storey-Tibshirani method)	genes mapped (from input data set)
Plasma membrane	14	3479	8.383233533	0.350907629	0.999999959	1	1	1	CCNB1; OIP5; FZD3; RGS17; DSP; UCHL1; CDH2; ELAVL4; RAB3B; HMMR; NRCAM; RIMS2; KCNMB2; CDKN2A;
Integral to membrane	5	1702	2.994011976	0.256499174	0.999989754	1	1	1	KCNC1; RNF182; ADAMDEC1; HEPACAM2; RNF183;
Integral to plasma membrane	3	934	1.796407186	0.280818245	0.998851798	1	1	1	FZD3; NRCAM; KCNMB2;
Golgi aparatus	5	897	2.994011976	0.486688173	0.979374079	1	1	1	CEL; CCNB2; SCG3; KIF20A; GAD1;
Nucleus	117	5847	70.05988024	1.743811328	3.90868E-15	3.0644E-12	1.5322E-12	9.6421E-12	TPX2; IGF2BP3; CCNB1; GINS1; ZIC2; ISL1; ANLN; BIRC5; KNTC1; CCNE1; FOXM1; CDK1; RACGAP1; CDC6; CENPU; AURKA; KIF14; MAD2L1; ZNF711; ELAVL2; KIF4A; MCM10; TYMS; DNA2; MELK; ZWINT; NDC80; PPM1E; OIP5; CCNA2; POU3F2; NUF2; PTTG1; CDCA5; FOXG1; ECT2; KIF23; NOL4; CENPE; INSM1; HOXD10; PRC1; SRD5A1; CDT1; CCNE2; CDC45; MCM2; MCM4; DLGAP5; RAD51AP1; CKAP2L; MKI67; EXO1; CENPK; UGT8; NEK2; SOX2; E2F8; …
Perinuclear region of cytoplasm	2	119	1.19760479	1.471712417	0.397463725	1	1	1	MAD2L1; CDKN3;
Actin cytoskeleton	1	132	0.598802395	0.666691464	0.783558738	1	1	1	ANLN;
Nucleolus	31	1257	18.56287425	2.149677868	3.59761E-05	0.028205246	0.001762828	0.011093417	TPX2; CCNB1; ANLN; BIRC5; CCNE1; CDK1; MCM10; TYMS; PPM1E; NOL4; MCM2; MCM4; MKI67; NEK2; DSP; NCAPG2; KIF2C; RFC4; NCAPH; SMC2; ASPM; TOP2A; FEN1; FANCI; DLX5; HJURP; SOX11; SIX1; CDKN2A; NUSAP1; CDCA8;
Mitochondrion	10	1259	5.988023952	0.692811758	0.920959944	1	1	1	CDK1; AURKA; KIF4A; TYMS; DNA2; PMAIP1; SMC2; FEN1; FANCI; HMMR;
Cytosol	17	1178	10.17964072	1.258246376	0.194137914	1	1	1	CCNB1; BIRC5; CCNE1; CDK1; CDC6; MAD2L1; PTTG1; ECT2; CCNB2; CCNE2; SBK1; NEK2; SOX2; FBXO5; CDC20; UBE2C; BUB1B;
Membrane fraction	1	346	0.598802395	0.254356637	0.982434006	1	1	1	ECT2;
Cytoplasm	84	5684	50.2994012	1.287912929	0.001961884	1	0.059158347	0.372281515	IGF2BP3; CCNB1; GINS1; ISL1; ANLN; BIRC5; KNTC1; FOXM1; CDK1; CDC6; CENPU; AURKA; MAD2L1; RNF182; ELAVL2; KIF4A; MCM10; TYMS; MELK; ZWINT; CCNA2; GTSE1; NUF2; PTTG1; ECT2; KIF23; SPAG5; TUBB2B; CCNB2; CDT1; CDC45; DLGAP5; KIF1A; MKI67; FZD3; NEK2; SOX2; MEX3B; CLGN; DSP; SOX4; UCHL1; KIF11; ASF1B; KIF2C; FBXO5; CDC20; BUB1; PBK; AP3B2; SKA1; CDC7; NCAPH; ACYP1; SMC2; CDCA3; BRIP1; ELAVL4; STIL; R…
Exosomes	13	2043	7.784431138	0.554903106	0.995662901	1	1	1	CDK1; RACGAP1; CEL; TUBB2B; DSP; KIF18B; SMC2; ATAD2; RAB3B; DDC; KIF15; MEST; RIMS2;
Midbody	5	19	2.994011976	22.96497414	1.91326E-06	0.001499997	0.000136363	0.00085813	BIRC5; CDK1; RACGAP1; KIF23; CENPF;
Chromatin	3	32	1.796407186	8.193909693	0.005766188	1	0.161453265	1	OIP5; MCM2; CENPF;
Lysosome	4	1620	2.395209581	0.215693486	0.999995598	1	1	1	DSP; RAB3B; MEST; NRCAM;
Endoplasmic reticulum	6	1104	3.592814371	0.474364103	0.98942313	1	1	1	CEL; CCNA2; SRD5A1; UGT8; CLGN; KCNMB2;
Secretory granule	1	50	0.598802395	1.759846833	0.439015333	1	1	1	SCG3;
Endosome	1	303	0.598802395	0.290452263	0.970815908	1	1	1	CCNA2;
Extracellular	20	1825	11.9760479	0.9554153	0.622876818	1	1	1	PCSK1; CXCL13; CEL; KIF4A; NRTN; MMP12; KIF23; CCNB2; INHBE; DLGAP5; SCG3; KIF1A; GRP; NMU; DSP; ADAMDEC1; EZH2; NELL1; RRM2; IGFBPL1;
Kinetochore	17	90	10.17964072	16.46735711	2.0596E-16	1.61473E-13	1.61473E-13	1.01614E-12	KNTC1; MAD2L1; ZWINT; NDC80; NUF2; CENPE; NEK2; KIF2C; CDC20; BUB1; SKA1; NCAPH; TOP2A; SPC25; BUB1B; CENPV; CENPF;
Extracellular region	3	442	1.796407186	0.593396188	0.886480619	1	1	1	CXCL13; CEL; SCG3;
Nuclear pore	1	42	0.598802395	2.094975961	0.384571966	1	1	1	MAD2L1;
Extracellular space	3	404	1.796407186	0.6492093	0.846563775	1	1	1	PCSK1; PRC1; GRP;
Nucleoplasm	26	449	15.56886228	5.047713424	9.11424E-12	7.14556E-09	1.78639E-09	1.12417E-08	CCNB1; CCNE1; CDK1; CDC6; MCM10; DNA2; CCNA2; KIF23; CDT1; CCNE2; CDC45; MCM2; MCM4; CHEK1; FBXO5; CDC20; RFC4; CDC7; UBE2C; POLE2; TOP2A; FANCI; GMNN; KIF20A; ORC6; CDKN2A;
Centrosome	21	656	12.5748503	2.790782201	2.01767E-05	0.015818522	0.001054568	0.006636362	CCNB1; BIRC5; CDK1; AURKA; CCNA2; KIF23; CENPE; CEP55; CDC45; MCM4; DLGAP5; NEK2; ESPL1; MEX3B; KIF11; CDC20; KIF15; DTL; HMMR; TTK; NCAPG;
Soluble fraction	1	180	0.598802395	0.48891695	0.876369021	1	1	1	CXCL13;
Nuclear envelope	1	71	0.598802395	1.239402058	0.560204563	1	1	1	CENPF;
Plus-end kinesin complex	1	2	0.598802395	43.78603986	0.022819691	1	0.470806266	1	KIF15;
Cytoskeleton	11	427	6.586826347	2.246775218	0.010319705	1	0.249906472	1	TPX2; BIRC5; KIF23; SPAG5; CCNB2; PRC1; CCNE2; DSP; KIF2C; KIF18A; NUSAP1;
Cul4B-RING ubiquitin ligase complex	1	4	0.598802395	21.94761599	0.045121692	1	0.822683872	1	DTL;
Intracellular	1	151	0.598802395	0.582808689	0.826553378	1	1	1	GAD1;
Cell-cell junction	1	38	0.598802395	2.315441729	0.355412241	1	1	1	CDH2;
Microtubule	18	129	10.77844311	12.16468001	6.92642E-15	5.43032E-12	1.81011E-12	1.13909E-11	TPX2; BIRC5; CDK1; RACGAP1; KIF14; KIF4A; KIF23; CENPE; SPAG5; PRC1; DLGAP5; KIF11; KIFC1; SKA1; ASPM; KIF18A; FAM83D; KIF20A;
Ruffle	1	24	0.598802395	3.665553525	0.24211219	1	1	1	KIF18A;
Caveola	1	24	0.598802395	3.665553525	0.24211219	1	1	1	KIF18A;
Nuclear matrix	1	37	0.598802395	2.378004326	0.347910244	1	1	1	CENPF;
Cytoplasmic microtubule	2	8	1.19760479	21.86622905	0.003502505	1	0.101702364	0.640009595	BIRC5; GTSE1;
Protein complex	4	65	2.395209581	5.374951605	0.006577189	1	0.177810908	1	NEK2; TOP2A; CDKN2A; CDCA8;
Spindle	7	30	4.191616766	20.35459072	3.76594E-08	2.95249E-05	3.69062E-06	2.32249E-05	AURKA; KIF23; KIF11; FBXO5; CDC20; TTK; CENPF;
Transcription factor complex	1	43	0.598802395	2.046266918	0.391654626	1	1	1	SOX2;
Spindle pole	5	24	2.994011976	18.18259719	6.67612E-06	0.005234075	0.000402621	0.002533682	TPX2; CCNB1; KNTC1; KIF11; CENPF;
Cul4A-RING ubiquitin ligase complex	1	7	0.598802395	12.554913	0.07762949	1	1	1	DTL;
Microtubule cytoskeleton	5	47	2.994011976	9.286623238	0.00019471	0.152652727	0.008480707	0.053368808	TPX2; CCNB2; PRC1; KIF2C; KIF18A;
Condensed chromosome	1	10	0.598802395	8.792201811	0.109036997	1	1	1	SMC2;
Centriole	3	22	1.796407186	11.91672191	0.001946877	1	0.059158347	0.372281515	BIRC5; NEK2; TOP2A;
Peroxisome	1	111	0.598802395	0.792810919	0.723630759	1	1	1	PEX5L;
Voltage-gated potassium channel complex	2	42	1.19760479	4.169209586	0.083657904	1	1	1	KCNC1; KCNMB2;
External side of plasma membrane	1	35	0.598802395	2.513851475	0.332644904	1	1	1	NRCAM;
Vesicle membrane	1	4	0.598802395	21.94761599	0.045121692	1	0.822683872	1	GAD1;
Cell-cell adherens junction	1	13	0.598802395	6.764791708	0.139381239	1	1	1	CDH2;
Kinetochore microtubule	2	5	1.19760479	34.95977938	0.001279592	1	0.041800011	0.263046078	KNTC1; KIF18A;
Spindle microtubule	7	24	4.191616766	25.44111902	6.78419E-09	5.3188E-06	7.59829E-07	4.78158E-06	BIRC5; CDK1; AURKA; KIF4A; PRC1; KIF11; SKA1;
Cytoplasmic vesicle	1	160	0.598802395	0.550027749	0.843841694	1	1	1	AP3B2;
ESC/E(Z) complex	1	9	0.598802395	9.768028871	0.098687771	1	1	1	EZH2;
Stored secretory granule	1	19	0.598802395	4.629665446	0.19702187	1	1	1	SCG3;
Chromosome	8	59	4.790419162	11.8281617	3.4273E-07	0.0002687	2.98556E-05	0.00018788	BIRC5; MAD2L1; NUF2; CENPE; MCM2; MCM4; BUB1; BUB1B;
Microtubule associated complex	1	24	0.598802395	3.665553525	0.24211219	1	1	1	KIFC1;
Condensed nuclear chromosome	1	12	0.598802395	7.328054964	0.129382398	1	1	1	CHEK1;
Others	2	51	1.19760479	3.433610953	0.116032366	1	1	1	KIF23; AP3B2;
Cornified envelope	1	19	0.598802395	4.629665446	0.19702187	1	1	1	DSP;
Anaphase-promoting complex	2	18	1.19760479	9.725069112	0.017753021	1	0.376172112	1	UBE2C; BUB1B;
Nuclear chromosome	3	17	1.796407186	15.41957962	0.000896616	0.702947099	0.030562917	0.192331424	BIRC5; SMC2; TOP2A;
Neuron projection	1	12	0.598802395	7.328054964	0.129382398	1	1	1	NRCAM;
Chromatin remodeling complex	1	8	0.598802395	10.98750813	0.088219059	1	1	1	KIF11;
Outer kinetochore of condensed chromosome	4	8	2.395209581	43.62367089	1.12976E-06	0.000885733	8.85733E-05	0.000557389	CENPE; SKA1; BUB1B; CENPF;
Catenin complex	1	7	0.598802395	12.554913	0.07762949	1	1	1	CDH2;
Kinesin complex	3	9	1.796407186	29.1106603	0.000118502	0.09290576	0.005465045	0.034391345	KIF23; KIF11; KIF2C;
DNA replication factor C complex	1	6	0.598802395	14.64391683	0.066917677	1	1	1	RFC4;
Cajal body	1	21	0.598802395	4.188954789	0.2153694	1	1	1	OIP5;
Chromosome, centromeric region	8	19	4.790419162	36.71645566	1.72505E-11	1.35244E-08	2.70488E-09	1.70217E-08	BIRC5; NDC80; NUF2; CENPE; KIF2C; HJURP; CENPF; CDCA8;
Nuclear body	1	12	0.598802395	7.328054964	0.129382398	1	1	1	CDKN2A;
Chromosome passenger complex	2	3	1.19760479	58.18886867	0.00038974	0.305556192	0.014550295	0.091564522	BIRC5; CDCA8;
Condensin complex	3	5	1.796407186	52.35270445	1.45938E-05	0.01144154	0.000817253	0.005142945	NCAPH; SMC2; NCAPG;
Chromosome, telomeric region	1	17	0.598802395	5.174011765	0.178247937	1	1	1	CHEK1;
Condensed chromosome kinetochore	5	7	2.994011976	62.27734072	3.86365E-09	3.0291E-06	5.04851E-07	3.17701E-06	NDC80; BUB1; SPC25; BUB1B; HJURP;
Spindle midzone	2	4	1.19760479	43.67792885	0.000773593	0.606496769	0.027568035	0.173484728	BUB1B; CENPV;
Cohesin complex	1	3	0.598802395	29.23918277	0.034034667	1	0.650809245	1	CDCA5;
Outer kinetochore of condensed nuclear chromosome	2	3	1.19760479	58.18886867	0.00038974	0.305556192	0.014550295	0.091564522	CCNB1; NDC80;
Origin recognition complex	1	6	0.598802395	14.64391683	0.066917677	1	1	1	ORC6;
Spindle pole centrosome	2	3	1.19760479	58.18886867	0.00038974	0.305556192	0.014550295	0.091564522	AURKA; DLGAP5;
Actomyosin contractile ring	1	3	0.598802395	29.23918277	0.034034667	1	0.650809245	1	ANLN;
Ndc80 complex	3	4	1.796407186	65.40824172	5.88726E-06	0.004615615	0.000384635	0.002420492	NDC80; NUF2; SPC25;
Spindle pole body	1	1	0.598802395	87.13855458	0.011475297	1	0.249906472	1	BUB1;
COPI-coated vesicle	1	1	0.598802395	87.13855458	0.011475297	1	0.249906472	1	AP3B2;
Condensed chromosome, centromeric region	1	3	0.598802395	29.23918277	0.034034667	1	0.650809245	1	CENPE;
DNA topoisomerase complex (ATP-hydrolyzing)	1	1	0.598802395	87.13855458	0.011475297	1	0.249906472	1	TOP2A;
Viral integration complex	1	1	0.598802395	87.13855458	0.011475297	1	0.249906472	1	TOP2A;
Gamma DNA polymerase complex	1	1	0.598802395	87.13855458	0.011475297	1	0.249906472	1	DNA2;
Interphase microtubule organizing center	1	1	0.598802395	87.13855458	0.011475297	1	0.249906472	1	BIRC5;
