# Supplementary material for: Identification of Key Biomarkers and Pathways in Small-Cell Lung Cancer Using Biological Analysis
Source: Biomed Res Int. 2021 Oct 19;2021:5953386. doi: 10.1155/2021/5953386 (PMC8548101; doi:10.1155/2021/5953386)
Supplement: Supplementary Materials — Table S1: gene expression microarray datasets for SCLC in GEO datasets, including GSE30219, GSE99316, and GSE149507. Table S2: information for the DEGs identified from the GEO datasets (log2FC ≥ 1, P < 0.05). Table S3: enrichment analysis of the upregulated DEGs. Table S4: enrichment analysis of the downregulated DEGs. Table S5: enrichment analysis of the DEGs of significant module. [file 5953386.f1.zip › Table S3 Enrichment analysis(Molecular function) of the up-regulated DEGs.txt]

Analysis: Molecular function
Dataset name: up
Number of genes in the dataset: 187
Number of genes in the dataset (which are available in Molecular function database) :186
Number of genes in background: 18125
Is analysis quantitative: No
						Corrected p-values
Molecular function	No. of genes in the dataset	No. of genes in the background dataset	Percentage of genes	Fold enrichment	P-value (Hypergeometric test)	Bonferroni method	BH method	Q-value (Storey-Tibshirani method)	genes mapped (from input data set)
Molecular function unknown	47	5685	25.2688172	0.805751236	0.971878923	1	1	1	GINS1; TOX3; CENPU; ZWINT; OIP5; GTSE1; CDCA5; CKS2; DEPDC1; NOL4; CENPW; CEP55; PMAIP1; SCG3; CKAP2L; CDCA2; GRP; CENPK; GINS2; DONSON; AMER2; DEPDC1B; NUP62CL; KIF18B; RIPPLY3; NCAPG2; FBXO5; C5orf34; CDCA7; SKA1; NCAPH; SMC2; RMI1; ASPM; CDCA3; STIL; MND1; HJURP; DTL; FAM83D; RIMS2; HEPACAM2; PEX5L; IGFBPL1; RASSF6; RMI2; CDCA8;
Cell adhesion molecule activity	2	356	1.075268817	0.550143293	0.883207648	1	1	1	CDH2; NRCAM;
Ligase activity	1	112	0.537634409	0.878631034	0.686156354	1	1	1	TYMS;
Transporter activity	2	576	1.075268817	0.340022766	0.982894937	1	1	1	AP3B2; KCNMB2;
Translation regulator activity	1	101	0.537634409	0.974314049	0.648210903	1	1	1	IGF2BP3;
ATPase activity	2	111	1.075268817	1.764314149	0.315659067	1	1	1	TRIP13; ATAD2;
Catalytic activity	1	532	0.537634409	0.184987993	0.996189711	1	1	1	NEIL3;
Transferase activity	1	156	0.537634409	0.630827909	0.801329921	1	1	1	UGT8;
GTPase activator activity	2	144	1.075268817	1.360020232	0.436158568	1	1	1	RACGAP1; RGS17;
Oxidoreductase activity	3	161	1.612903226	1.821610864	0.229317751	1	1	1	SRD5A1; NELL1; RRM2;
Hydrolase activity	2	203	1.075268817	0.964762887	0.619070121	1	1	1	ACYP1; MEST;
Serine-type peptidase activity	1	98	0.537634409	1.004136946	0.637092515	1	1	1	PCSK1;
Receptor binding	1	129	0.537634409	0.762851423	0.736944873	1	1	1	NMU;
Structural molecule activity	1	269	0.537634409	0.365843136	0.938920908	1	1	1	ANLN;
Structural constituent of cytoskeleton	2	137	1.075268817	1.429505245	0.4114445	1	1	1	TUBB2B; DSP;
Chromatin binding	2	13	1.075268817	15.05430543	0.007584637	1	0.283159793	1	KNTC1; NDC80;
Cytoskeletal protein binding	3	218	1.612903226	1.345339962	0.387917344	1	1	1	NUF2; SPAG5; PRC1;
Metallopeptidase activity	2	101	1.075268817	1.938981424	0.277746753	1	1	1	MMP12; ADAMDEC1;
G-protein coupled receptor activity	1	736	0.537634409	0.133714844	0.999569677	1	1	1	FZD3;
Protein serine/threonine kinase activity	9	301	4.838709677	2.916660159	0.003984763	0.892586862	0.178517372	0.971068955	CDK1; AURKA; MELK; NEK2; CHEK1; BUB1; PBK; CDC7; BUB1B;
Transcription regulator activity	8	832	4.301075269	0.938093079	0.624982861	1	1	1	ZIC2; PTTG1; E2F8; EZH2; HES6; DLX5; LHX2; ST18;
Receptor activity	1	361	0.537634409	0.272611457	0.976749333	1	1	1	HMMR;
Transcription factor activity	14	842	7.52688172	1.621298004	0.051893179	1	0.896332695	1	ISL1; FOXM1; ZNF711; POU3F2; FOXG1; INSM1; HOXD10; SOX2; SOX4; DLX6; SOX11; SIX1; ASCL1; ONECUT2;
Receptor signaling complex scaffold activity	1	322	0.537634409	0.305628589	0.964963977	1	1	1	BIRC5;
Lipase activity	1	19	0.537634409	5.177036406	0.178057257	1	1	1	CEL;
Carboxy-lyase activity	2	20	1.075268817	9.787931716	0.017627252	1	0.564072078	1	DDC; GAD1;
Ubiquitin-specific protease activity	5	377	2.688172043	1.294871935	0.345115475	1	1	1	RNF182; UBE2T; MEX3B; UCHL1; UBE2C;
Growth factor activity	2	110	1.075268817	1.78035191	0.311883172	1	1	1	NRTN; INHBE;
ATP binding	1	6	0.537634409	16.37528487	0.060022279	1	0.896332695	1	TPX2;
DNA repair protein	1	57	0.537634409	1.726284197	0.445048674	1	1	1	FANCI;
Protein binding	9	182	4.838709677	4.823602409	0.00011204	0.025096922	0.012548461	0.06825902	MAD2L1; CCNB2; CDC45; MKI67; CDC20; SPC25; KIF15; GMNN; RNF183;
RNA binding	4	366	2.150537634	1.067562681	0.519839435	1	1	1	ELAVL2; ELAVL4; CELF4; ELAVL3;
GTPase activity	1	222	0.537634409	0.443292924	0.900151212	1	1	1	RAB3B;
DNA binding	15	654	8.064516129	2.236342233	0.00311533	0.69783382	0.174458455	0.948989935	CDC6; KIF4A; MCM10; CENPE; CDT1; MCM2; MCM4; RAD51AP1; RFC4; HELLS; RAD54L; ZNF367; CENPV; ORC6; NCAPG;
Chaperone activity	2	126	1.075268817	1.554293418	0.371588738	1	1	1	CLGN; ASF1B;
Motor activity	8	79	4.301075269	9.878532122	1.48208E-06	0.000331985	0.000331985	0.001805876	KIF14; KIF23; KIF1A; KIF11; KIFC1; KIF2C; KIF18A; KIF20A;
Kinase binding	3	16	1.612903226	18.31964804	0.000539668	0.120885738	0.040295246	0.219191342	CCNB1; CCNE1; CCNA2;
Voltage-gated ion channel activity	1	130	0.537634409	0.756983786	0.739663713	1	1	1	KCNC1;
Antigen binding	1	42	0.537634409	2.342667509	0.351910808	1	1	1	IGSF9;
Cysteine-type peptidase activity	1	46	0.537634409	2.139001566	0.378169093	1	1	1	ESPL1;
Transcription factor binding	1	10	0.537634409	9.831714493	0.098032348	1	1	1	CENPF;
Kinase regulator activity	2	23	1.075268817	8.51179981	0.023006027	1	0.644168764	1	CCNE2; CDKN2A;
Protein tyrosine/serine/threonine phosphatase activity	1	37	0.537634409	2.659158662	0.317532057	1	1	1	CDKN3;
Guanyl-nucleotide exchange factor activity	2	112	1.075268817	1.74856275	0.31943037	1	1	1	ECT2; PLEKHG4B;
Protein threonine/tyrosine kinase activity	2	28	1.075268817	6.992378209	0.0332465	1	0.744721609	1	SBK1; TTK;
Cytokine activity	1	107	0.537634409	0.919684722	0.669441377	1	1	1	NUSAP1;
Deoxyribonuclease activity	1	17	0.537634409	5.78574145	0.160907498	1	1	1	FEN1;
Helicase activity	2	25	1.075268817	7.831128094	0.026918331	1	0.669967342	1	DNA2; BRIP1;
DNA-directed DNA polymerase activity	1	20	0.537634409	4.918313947	0.186500941	1	1	1	POLE2;
GTP binding	1	8	0.537634409	12.28657454	0.079222372	1	1	1	GNG4;
Chemokine activity	1	53	0.537634409	1.856545219	0.4215999	1	1	1	CXCL13;
Phosphoprotein phosphatase activity	1	6	0.537634409	16.37528487	0.060022279	1	0.896332695	1	DLGAP5;
Exonuclease activity	1	10	0.537634409	9.831714493	0.098032348	1	1	1	EXO1;
Protein serine/threonine phosphatase activity	1	44	0.537634409	2.236206818	0.365174971	1	1	1	PPM1E;
DNA topoisomerase activity	1	6	0.537634409	16.37528487	0.060022279	1	0.896332695	1	TOP2A;
Protein domain specific binding	1	6	0.537634409	16.37528487	0.060022279	1	0.896332695	1	KIF15;
