# Supplementary material for: Identification of Key Biomarkers and Pathways in Small-Cell Lung Cancer Using Biological Analysis
Source: Biomed Res Int. 2021 Oct 19;2021:5953386. doi: 10.1155/2021/5953386 (PMC8548101; doi:10.1155/2021/5953386)
Supplement: Supplementary Materials — Table S1: gene expression microarray datasets for SCLC in GEO datasets, including GSE30219, GSE99316, and GSE149507. Table S2: information for the DEGs identified from the GEO datasets (log2FC ≥ 1, P < 0.05). Table S3: enrichment analysis of the upregulated DEGs. Table S4: enrichment analysis of the downregulated DEGs. Table S5: enrichment analysis of the DEGs of significant module. [file 5953386.f1.zip › Table S4 Enrichment analysis(Biological pathway) of the down-regulated DEGs.txt]

Analysis: Biological pathway
Dataset name: down
Number of genes in the dataset: 75
Number of genes in the dataset (which are available in Biological pathway database) :34
Number of genes in background: 6290
Is analysis quantitative: No
						Corrected p-values
Biological pathway	No. of genes in the dataset	No. of genes in the background dataset	Percentage of genes	Fold enrichment	P-value (Hypergeometric test)	Bonferroni method	BH method	Q-value (Storey-Tibshirani method)	genes mapped (from input data set)
Developmental Biology	2	432	5.882352941	0.860492247	0.68866872	1	1	1	CD36; FABP4;
Platelet Adhesion to exposed collagen	1	13	2.941176471	14.35782915	0.068098691	1	1	1	CD36;
Transcriptional Regulation of White Adipocyte Differentiation	2	69	5.882352941	5.386773736	0.053117537	1	1	1	CD36; FABP4;
Hemostasis	1	375	2.941176471	0.49810767	0.877008585	1	1	1	CD36;
Serotonin clearance from the synaptic cleft	1	2	2.941176471	92.93301356	0.010782447	1	0.817505547	1	MAOA;
Enzymatic degradation of Dopamine by monoamine oxidase	1	2	2.941176471	92.93301356	0.010782447	1	0.817505547	1	MAOA;
Enzymatic degradation of dopamine by COMT	1	2	2.941176471	92.93301356	0.010782447	1	0.817505547	1	MAOA;
Dopamine clearance from the synaptic cleft	1	3	2.941176471	62.05825822	0.01613127	1	1	1	MAOA;
Metabolism of serotonin	1	2	2.941176471	92.93301356	0.010782447	1	0.817505547	1	MAOA;
Neuronal System	1	188	2.941176471	0.993539478	0.644585405	1	1	1	MAOA;
Striated Muscle Contraction	1	30	2.941176471	6.224437096	0.150391023	1	1	1	TNNC1;
Muscle contraction	1	50	2.941176471	3.735160113	0.2381971	1	1	1	TNNC1;
Transmission across Chemical Synapses	1	121	2.941176471	1.54363571	0.484275499	1	1	1	MAOA;
Norepinephrine Neurotransmitter Release Cycle	1	11	2.941176471	16.9659725	0.057923048	1	1	1	MAOA;
Neurotransmitter Release Cycle	1	26	2.941176471	7.181674635	0.131687259	1	1	1	MAOA;
Neurotransmitter Clearance In The Synaptic Cleft	1	6	2.941176471	31.08075828	0.032009855	1	1	1	MAOA;
FGFR2b ligand binding and activation	1	7	2.941176471	26.64698392	0.03724723	1	1	1	FGFR2;
FGFR2c ligand binding and activation	1	2	2.941176471	92.93301356	0.010782447	1	0.817505547	1	FGFR2;
FGFR2 ligand binding and activation	1	7	2.941176471	26.64698392	0.03724723	1	1	1	FGFR2;
FGFR ligand binding and activation	1	14	2.941176471	13.33300194	0.073146428	1	1	1	FGFR2;
Signaling by FGFR	1	95	2.941176471	1.966059965	0.404767692	1	1	1	FGFR2;
Signal Transduction	5	1208	14.70588235	0.767029205	0.809681148	1	1	1	CX3CR1; CHRDL1; FGFR2; EDNRB; S1PR1;
Signaling by BMP	1	19	2.941176471	9.826162927	0.097989685	1	1	1	CHRDL1;
Chemokine receptors bind chemokines	1	42	2.941176471	4.446449827	0.20418622	1	1	1	CX3CR1;
Signaling by GPCR	3	800	8.823529412	0.695850244	0.825609178	1	1	1	CX3CR1; EDNRB; S1PR1;
GPCR ligand binding	3	336	8.823529412	1.656757697	0.272101045	1	1	1	CX3CR1; EDNRB; S1PR1;
Class A/1 (Rhodopsin-like receptors)	3	274	8.823529412	2.031630794	0.183065927	1	1	1	CX3CR1; EDNRB; S1PR1;
Peptide ligand-binding receptors	2	167	5.882352941	2.225862257	0.227874358	1	1	1	CX3CR1; EDNRB;
GPCR downstream signaling	1	530	2.941176471	0.352437421	0.950264659	1	1	1	EDNRB;
G alpha (q) signalling events	1	120	2.941176471	1.556498269	0.481417834	1	1	1	EDNRB;
Lysosphingolipid and LPA receptors	1	8	2.941176471	23.32026932	0.042457097	1	1	1	S1PR1;
Immune System	3	522	8.823529412	1.066430056	0.544629839	1	1	1	GHR; CFD; C7;
Metabolism	2	823	5.882352941	0.45168498	0.948438211	1	1	1	MAOA; MAOB;
Amine Oxidase reactions	2	4	5.882352941	92.70355499	0.000169029	0.281939866	0.056387973	0.357499767	MAOA; MAOB;
Monoamines are oxidized to aldehydes by MAOA and MAOB, producing NH3 and H2O2	2	2	5.882352941	184.9458983	2.83636E-05	0.047310405	0.011827601	0.074986995	MAOA; MAOB;
Biological oxidations	2	98	5.882352941	3.792891088	0.097770967	1	1	1	MAOA; MAOB;
Phase 1 - Functionalization of compounds	2	60	5.882352941	6.194655149	0.041295356	1	1	1	MAOA; MAOB;
Hormone-sensitive lipase (HSL)-mediated triacylglycerol hydrolysis	1	12	2.941176471	15.55331867	0.063024276	1	1	1	FABP4;
Transmembrane transport of small molecules	3	378	8.823529412	1.472678378	0.335296559	1	1	1	AQP3; ABCA8; AQP1;
ABC-family proteins mediated transport	1	25	2.941176471	7.468826759	0.126949235	1	1	1	ABCA8;
Regulation of Water Balance by Renal Aquaporins	2	24	5.882352941	15.48276783	0.007266158	1	0.817505547	1	AQP3; AQP1;
Lipid digestion, mobilization, and transport	1	46	2.941176471	4.059886052	0.22137188	1	1	1	FABP4;
Metabolism of lipids and lipoproteins	1	257	2.941176471	0.726801904	0.758812353	1	1	1	FABP4;
Aquaporin-mediated transport	2	27	5.882352941	13.76309721	0.009147594	1	0.817505547	1	AQP3; AQP1;
Growth hormone receptor signaling	1	18	2.941176471	10.37175776	0.093073309	1	1	1	GHR;
Innate Immune System	2	183	5.882352941	2.031261983	0.260136671	1	1	1	CFD; C7;
Cytokine Signaling in Immune system	1	193	2.941176471	0.967801447	0.6543806	1	1	1	GHR;
Complement cascade	2	22	5.882352941	16.88965268	0.006122669	1	0.785585479	1	CFD; C7;
Initial triggering of complement	1	15	2.941176471	12.44472733	0.078167623	1	1	1	CFD;
Terminal pathway of complement	1	7	2.941176471	26.64698392	0.03724723	1	1	1	C7;
Alternative complement activation	1	3	2.941176471	62.05825822	0.01613127	1	1	1	CFD;
taurine biosynthesis	1	2	2.941176471	92.93301356	0.010782447	1	0.817505547	1	CDO1;
gamma-glutamyl cycle	1	9	2.941176471	20.73200413	0.047639596	1	1	1	ANPEP;
glutathione redox reactions I	1	9	2.941176471	20.73200413	0.047639596	1	1	1	GPX3;
prostanoid biosynthesis	1	9	2.941176471	20.73200413	0.047639596	1	1	1	PTGDS;
dopamine degradation	2	7	5.882352941	53.03013631	0.000585605	0.976789097	0.09767891	0.619284317	MAOA; MAOB;
putrescine degradation III	1	5	2.941176471	37.28450244	0.026744831	1	1	1	MAOB;
ethanol degradation II (cytosol)	1	6	2.941176471	31.08075828	0.032009855	1	1	1	ADH1B;
L-cysteine degradation I	1	1	2.941176471	184.9458983	0.005405405	1	0.751351351	1	CDO1;
superpathway of methionine degradation	1	17	2.941176471	10.98150248	0.088130929	1	1	1	CDO1;
phenylalanine degradation IV (mammalian, via side chain)	2	5	5.882352941	74.1998514	0.000280759	0.468306523	0.066900932	0.424151928	MAOA; MAOB;
tryptophan degradation X (mammalian, via tryptamine)	2	6	5.882352941	61.85378628	0.000419711	0.70007874	0.077786527	0.493166603	MAOA; MAOB;
acetone degradation I (to methylglyoxal)	1	7	2.941176471	26.64698392	0.03724723	1	1	1	ADH1B;
serotonin degradation	3	7	8.823529412	79.4132887	4.97773E-06	0.008302849	0.004151425	0.026320033	MAOA; MAOB; ADH1B;
noradrenaline and adrenaline degradation	3	7	8.823529412	79.4132887	4.97773E-06	0.008302849	0.004151425	0.026320033	MAOA; MAOB; ADH1B;
melatonin degradation II	2	2	5.882352941	184.9458983	2.83636E-05	0.047310405	0.011827601	0.074986995	MAOA; MAOB;
superpathway of melatonin degradation	2	5	5.882352941	74.1998514	0.000280759	0.468306523	0.066900932	0.424151928	MAOA; MAOB;
nicotine degradation II	1	11	2.941176471	16.9659725	0.057923048	1	1	1	AOX1;
nicotine degradation III	1	6	2.941176471	31.08075828	0.032009855	1	1	1	AOX1;
Syndecan-1-mediated signaling events	7	1297	20.58823529	0.999584234	0.569894525	1	1	1	AQP3; FOSB; CHRDL1; FGFR2; EDNRB; S1PR1; FABP4;
Regulation of CDC42 activity	2	768	5.882352941	0.484031791	0.93208658	1	1	1	FOSB; FABP4;
Notch-mediated HES/HEY network	1	94	2.941176471	1.986973271	0.401483385	1	1	1	GHR;
Glypican pathway	7	1335	20.58823529	0.971131862	0.603698956	1	1	1	AQP3; FOSB; CHRDL1; FGFR2; EDNRB; S1PR1; FABP4;
GMCSF-mediated signaling events	7	1289	20.58823529	1.005787967	0.562640683	1	1	1	AQP3; FOSB; CHRDL1; FGFR2; EDNRB; S1PR1; FABP4;
Validated transcriptional targets of deltaNp63 isoforms	1	64	2.941176471	2.918221485	0.294351513	1	1	1	RRAD;
Insulin Pathway	7	1285	20.58823529	1.0089188	0.558997316	1	1	1	AQP3; FOSB; CHRDL1; FGFR2; EDNRB; S1PR1; FABP4;
Stabilization and expansion of the E-cadherin adherens junction	2	275	5.882352941	1.35173723	0.441703921	1	1	1	AQP3; FGFR2;
FOXA transcription factor networks	3	81	8.823529412	6.871832536	0.009237765	1	0.817505547	1	SFTPD; SCGB1A1; SERPINA1;
Nectin adhesion pathway	7	1292	20.58823529	1.003452564	0.565366078	1	1	1	AQP3; FOSB; CHRDL1; FGFR2; EDNRB; S1PR1; FABP4;
FGF signaling pathway	1	48	2.941176471	3.890759368	0.229829083	1	1	1	FGFR2;
TRAIL signaling pathway	7	1325	20.58823529	0.978461104	0.594913195	1	1	1	AQP3; FOSB; CHRDL1; FGFR2; EDNRB; S1PR1; FABP4;
IGF1 pathway	7	1288	20.58823529	1.006568852	0.561730852	1	1	1	AQP3; FOSB; CHRDL1; FGFR2; EDNRB; S1PR1; FABP4;
CDC42 signaling events	2	755	5.882352941	0.492366002	0.927586804	1	1	1	FOSB; FABP4;
Signaling events mediated by Hepatocyte Growth Factor Receptor (c-Met)	7	1290	20.58823529	1.005008292	0.563549833	1	1	1	AQP3; FOSB; CHRDL1; FGFR2; EDNRB; S1PR1; FABP4;
Glypican 1 network	7	1296	20.58823529	1.000355512	0.568990241	1	1	1	AQP3; FOSB; CHRDL1; FGFR2; EDNRB; S1PR1; FABP4;
N-cadherin signaling events	1	251	2.941176471	0.744174962	0.750498432	1	1	1	FGFR2;
Fc-epsilon receptor I signaling in mast cells	2	61	5.882352941	6.093120071	0.042553041	1	1	1	FCER1A; S1PR1;
PDGF receptor signaling network	7	1290	20.58823529	1.005008292	0.563549833	1	1	1	AQP3; FOSB; CHRDL1; FGFR2; EDNRB; S1PR1; FABP4;
Integrin family cell surface interactions	7	1375	20.58823529	0.942880959	0.637973433	1	1	1	AQP3; FOSB; CHRDL1; FGFR2; EDNRB; S1PR1; FABP4;
Internalization of ErbB1	7	1285	20.58823529	1.0089188	0.558997316	1	1	1	AQP3; FOSB; CHRDL1; FGFR2; EDNRB; S1PR1; FABP4;
Posttranslational regulation of adherens junction stability and dissassembly	1	231	2.941176471	0.808602906	0.720727404	1	1	1	FGFR2;
Signaling events mediated by VEGFR1 and VEGFR2	7	1293	20.58823529	1.002676504	0.566273166	1	1	1	AQP3; FOSB; CHRDL1; FGFR2; EDNRB; S1PR1; FABP4;
Beta1 integrin cell surface interactions	7	1348	20.58823529	0.961766416	0.61499458	1	1	1	AQP3; FOSB; CHRDL1; FGFR2; EDNRB; S1PR1; FABP4;
Urokinase-type plasminogen activator (uPA) and uPAR-mediated signaling	7	1285	20.58823529	1.0089188	0.558997316	1	1	1	AQP3; FOSB; CHRDL1; FGFR2; EDNRB; S1PR1; FABP4;
S1P3 pathway	1	29	2.941176471	6.438998871	0.145752079	1	1	1	S1PR1;
IFN-gamma pathway	7	1293	20.58823529	1.002676504	0.566273166	1	1	1	AQP3; FOSB; CHRDL1; FGFR2; EDNRB; S1PR1; FABP4;
PAR1-mediated thrombin signaling events	7	1296	20.58823529	1.000355512	0.568990241	1	1	1	AQP3; FOSB; CHRDL1; FGFR2; EDNRB; S1PR1; FABP4;
PDGFR-beta signaling pathway	7	1285	20.58823529	1.0089188	0.558997316	1	1	1	AQP3; FOSB; CHRDL1; FGFR2; EDNRB; S1PR1; FABP4;
p63 transcription factor network	1	105	2.941176471	1.77883399	0.436663295	1	1	1	RRAD;
E-cadherin signaling in the nascent adherens junction	2	275	5.882352941	1.35173723	0.441703921	1	1	1	AQP3; FGFR2;
Integrin-linked kinase signaling	3	654	8.823529412	0.851190584	0.701662335	1	1	1	PPP1R14A; FOSB; FABP4;
EGF receptor (ErbB1) signaling pathway	7	1285	20.58823529	1.0089188	0.558997316	1	1	1	AQP3; FOSB; CHRDL1; FGFR2; EDNRB; S1PR1; FABP4;
Thrombin/protease-activated receptor (PAR) pathway	7	1297	20.58823529	0.999584234	0.569894525	1	1	1	AQP3; FOSB; CHRDL1; FGFR2; EDNRB; S1PR1; FABP4;
Class I PI3K signaling events	7	1285	20.58823529	1.0089188	0.558997316	1	1	1	AQP3; FOSB; CHRDL1; FGFR2; EDNRB; S1PR1; FABP4;
Arf6 signaling events	7	1285	20.58823529	1.0089188	0.558997316	1	1	1	AQP3; FOSB; CHRDL1; FGFR2; EDNRB; S1PR1; FABP4;
Plasma membrane estrogen receptor signaling	7	1298	20.58823529	0.998814144	0.5707981	1	1	1	AQP3; FOSB; CHRDL1; FGFR2; EDNRB; S1PR1; FABP4;
C-MYB transcription factor network	1	84	2.941176471	2.223489552	0.367657874	1	1	1	ANPEP;
p73 transcription factor network	1	78	2.941176471	2.394505285	0.346479601	1	1	1	SERPINA1;
IL3-mediated signaling events	7	1292	20.58823529	1.003452564	0.565366078	1	1	1	AQP3; FOSB; CHRDL1; FGFR2; EDNRB; S1PR1; FABP4;
AP-1 transcription factor network	2	621	5.882352941	0.598607519	0.862851408	1	1	1	FOSB; FABP4;
mTOR signaling pathway	7	1285	20.58823529	1.0089188	0.558997316	1	1	1	AQP3; FOSB; CHRDL1; FGFR2; EDNRB; S1PR1; FABP4;
ErbB receptor signaling network	7	1308	20.58823529	0.991178008	0.579793994	1	1	1	AQP3; FOSB; CHRDL1; FGFR2; EDNRB; S1PR1; FABP4;
Signaling events mediated by focal adhesion kinase	7	1285	20.58823529	1.0089188	0.558997316	1	1	1	AQP3; FOSB; CHRDL1; FGFR2; EDNRB; S1PR1; FABP4;
VEGF and VEGFR signaling network	7	1301	20.58823529	0.996510978	0.573504526	1	1	1	AQP3; FOSB; CHRDL1; FGFR2; EDNRB; S1PR1; FABP4;
Alpha9 beta1 integrin signaling events	7	1302	20.58823529	0.995745614	0.574405224	1	1	1	AQP3; FOSB; CHRDL1; FGFR2; EDNRB; S1PR1; FABP4;
Syndecan-2-mediated signaling events	1	77	2.941176471	2.425598718	0.3428836	1	1	1	FGFR2;
Arf6 downstream pathway	7	1285	20.58823529	1.0089188	0.558997316	1	1	1	AQP3; FOSB; CHRDL1; FGFR2; EDNRB; S1PR1; FABP4;
S1P1 pathway	7	1285	20.58823529	1.0089188	0.558997316	1	1	1	AQP3; FOSB; CHRDL1; FGFR2; EDNRB; S1PR1; FABP4;
FOXA1 transcription factor network	3	44	8.823529412	12.64910597	0.0016429	1	0.249123404	1	SFTPD; SCGB1A1; SERPINA1;
Alpha-synuclein signaling	1	33	2.941176471	5.658750598	0.164161628	1	1	1	MAOB;
ErbB1 downstream signaling	7	1285	20.58823529	1.0089188	0.558997316	1	1	1	AQP3; FOSB; CHRDL1; FGFR2; EDNRB; S1PR1; FABP4;
EGFR-dependent Endothelin signaling events	7	1286	20.58823529	1.008134266	0.559909165	1	1	1	AQP3; FOSB; CHRDL1; FGFR2; EDNRB; S1PR1; FABP4;
Arf6 trafficking events	7	1285	20.58823529	1.0089188	0.558997316	1	1	1	AQP3; FOSB; CHRDL1; FGFR2; EDNRB; S1PR1; FABP4;
E-cadherin signaling events	2	280	5.882352941	1.327599927	0.451011433	1	1	1	AQP3; FGFR2;
Endothelins	7	1304	20.58823529	0.994218408	0.576204431	1	1	1	AQP3; FOSB; CHRDL1; FGFR2; EDNRB; S1PR1; FABP4;
Regulation of retinoblastoma protein	1	66	2.941176471	2.829803927	0.302038135	1	1	1	SFTPD;
Notch signaling pathway	1	94	2.941176471	1.986973271	0.401483385	1	1	1	GHR;
IL5-mediated signaling events	7	1289	20.58823529	1.005787967	0.562640683	1	1	1	AQP3; FOSB; CHRDL1; FGFR2; EDNRB; S1PR1; FABP4;
Sphingosine 1-phosphate (S1P) pathway	7	1308	20.58823529	0.991178008	0.579793994	1	1	1	AQP3; FOSB; CHRDL1; FGFR2; EDNRB; S1PR1; FABP4;
Proteoglycan syndecan-mediated signaling events	7	1342	20.58823529	0.966066383	0.609799262	1	1	1	AQP3; FOSB; CHRDL1; FGFR2; EDNRB; S1PR1; FABP4;
BMP receptor signaling	1	226	2.941176471	0.826491559	0.712762085	1	1	1	CHRDL1;
Class I PI3K signaling events mediated by Akt	7	1285	20.58823529	1.0089188	0.558997316	1	1	1	AQP3; FOSB; CHRDL1; FGFR2; EDNRB; S1PR1; FABP4;
LKB1 signaling events	7	1305	20.58823529	0.993456561	0.577102934	1	1	1	AQP3; FOSB; CHRDL1; FGFR2; EDNRB; S1PR1; FABP4;
TGFBR	1	125	2.941176471	1.494243319	0.495554085	1	1	1	FOSB;
Mesenchymal-to-epithelial transition	2	223	5.882352941	1.666926396	0.340812108	1	1	1	AQP3; MUC1;
Epithelial-to-mesenchymal transition	6	185	17.64705882	6.007917672	0.000403993	0.673860415	0.077786527	0.493166603	FHL1; SRPX; CHRDL1; DPT; MFAP4; PTGDS;
