# Supplementary material for: Identification of Key Biomarkers and Pathways in Small-Cell Lung Cancer Using Biological Analysis
Source: Biomed Res Int. 2021 Oct 19;2021:5953386. doi: 10.1155/2021/5953386 (PMC8548101; doi:10.1155/2021/5953386)
Supplement: Supplementary Materials — Table S1: gene expression microarray datasets for SCLC in GEO datasets, including GSE30219, GSE99316, and GSE149507. Table S2: information for the DEGs identified from the GEO datasets (log2FC ≥ 1, P < 0.05). Table S3: enrichment analysis of the upregulated DEGs. Table S4: enrichment analysis of the downregulated DEGs. Table S5: enrichment analysis of the DEGs of significant module. [file 5953386.f1.zip › Table S4 Enrichment analysis(Biological process) of the down-regulated DEGs.txt]

Analysis: Biological process
Dataset name: down
Number of genes in the dataset: 75
Number of genes in the dataset (which are available in Biological process database) :75
Number of genes in background: 18124
Is analysis quantitative: No
						Corrected p-values
Biological process	No. of genes in the dataset	No. of genes in the background dataset	Percentage of genes	Fold enrichment	P-value (Hypergeometric test)	Bonferroni method	BH method	Q-value (Storey-Tibshirani method)	genes mapped (from input data set)
Biological_process unknown	9	4731	12	0.460157021	0.99918035	1	1	1	FIBIN; LAMP3; PLAC9; EMCN; GPIHBP1; ADIRF; SRPX; SCARA5; FAM107A;
Protein metabolism	6	1323	8	1.097606001	0.469974687	1	1	1	ADAMTS8; NAPSA; DPP4; SERPINA1; ADAMTS1; ANPEP;
Metabolism	11	1683	14.66666667	1.580650126	0.08522752	1	1	1	MAOA; CA4; AOX1; CD36; ASPA; MAOB; PTGDS; CDO1; CA2; ADH1B; GPX3;
Energy pathways	10	1633	13.33333333	1.481086287	0.135212486	1	1	1	MAOA; CA4; AOX1; ASPA; MAOB; PTGDS; CDO1; CA2; ADH1B; GPX3;
Cell growth and/or maintenance	6	1125	8	1.29078294	0.321666589	1	1	1	FHL1; MUC1; DPT; MFAP4; NEXN; FBLN5;
Transport	4	1215	5.333333333	0.797442996	0.749178774	1	1	1	SCN4B; AQP3; ABCA8; AQP1;
Cell communication	21	3713	28	1.36720948	0.074157517	1	1	1	PPP1R14A; GHR; GDF10; RRAD; NR3C2; OGN; SCGB1A1; LYVE1; SFTPC; RSPO3; CX3CR1; WFDC1; BMP5; CHRDL1; TNNC1; FGFR2; EDNRB; S1PR1; NEDD9; CXCL5; FABP4;
Signal transduction	22	3934	29.33333333	1.351822625	0.074849647	1	1	1	PPP1R14A; GHR; GDF10; RRAD; NR3C2; OGN; SCGB1A1; LYVE1; SFTPC; RSPO3; CX3CR1; WFDC1; BMP5; CHRDL1; MUC1; TNNC1; FGFR2; EDNRB; S1PR1; NEDD9; CXCL5; FABP4;
Regulation of nucleobase, nucleoside, nucleotide and nucleic acid metabolism	7	2828	9.333333333	0.598924674	0.959385323	1	1	1	HLF; FHL5; RNASE1; FOSB; RNASE4; ZBTB16; RBMS3;
Immune response	9	576	12	3.779461237	0.000603143	0.107359523	0.107359523	0.68728452	FCN1; SFTPD; CFD; MUC1; AOC3; FCER1A; C7; SFTPB; SCGB3A2;
Ion transport	1	48	1.333333333	5.083054843	0.180698266	1	1	1	AQP1;
Cell differentiation	1	29	1.333333333	8.412184178	0.113388862	1	1	1	STEAP4;
Neurogenesis	1	7	1.333333333	34.8127622	0.028614652	1	1	1	GPM6A;
Organogenesis	1	9	1.333333333	27.08517902	0.036640827	1	1	1	OGN;
Cellular defense response	1	4	1.333333333	60.85722269	0.016451528	1	1	1	SFTPB;
Muscle contraction	1	5	1.333333333	48.71007246	0.020522506	1	1	1	FXYD1;
