# Supplementary material for: Identification of Key Biomarkers and Pathways in Small-Cell Lung Cancer Using Biological Analysis
Source: Biomed Res Int. 2021 Oct 19;2021:5953386. doi: 10.1155/2021/5953386 (PMC8548101; doi:10.1155/2021/5953386)
Supplement: Supplementary Materials — Table S1: gene expression microarray datasets for SCLC in GEO datasets, including GSE30219, GSE99316, and GSE149507. Table S2: information for the DEGs identified from the GEO datasets (log2FC ≥ 1, P < 0.05). Table S3: enrichment analysis of the upregulated DEGs. Table S4: enrichment analysis of the downregulated DEGs. Table S5: enrichment analysis of the DEGs of significant module. [file 5953386.f1.zip › Table S4 Enrichment analysis(Cellular component) of the down-regulated DEGs.txt]

Analysis: Cellular component
Dataset name: down
Number of genes in the dataset: 75
Number of genes in the dataset (which are available in Cellular component database) :71
Number of genes in background: 14553
Is analysis quantitative: No
						Corrected p-values
Cellular component	No. of genes in the dataset	No. of genes in the background dataset	Percentage of genes	Fold enrichment	P-value (Hypergeometric test)	Bonferroni method	BH method	Q-value (Storey-Tibshirani method)	genes mapped (from input data set)
Plasma membrane	28	3479	39.43661972	1.650025845	0.002557497	1	0.301767414	1	GHR; LAMP3; FCN1; RRAD; SCN4B; GPM6A; CA4; AQP3; LYVE1; SRPX; SFTPC; FXYD1; CX3CR1; DPP4; MUC1; CD36; STEAP4; AOC3; FCER1A; ZBTB16; FGFR2; EDNRB; S1PR1; NEXN; CA2; ANPEP; AQP1; NEDD9;
ER-Golgi intermediate compartment	1	30	1.408450704	6.897452105	0.136590775	1	1	1	ANPEP;
Integral to membrane	5	1702	7.042253521	0.603266117	0.929474647	1	1	1	GHR; EMCN; NAPSA; AOC3; FGFR2;
Integral to plasma membrane	10	934	14.08450704	2.196422412	0.014769589	1	0.681138684	1	GHR; LYVE1; FXYD1; CX3CR1; MUC1; CD36; FCER1A; EDNRB; ANPEP; AQP1;
Golgi aparatus	5	897	7.042253521	1.144652751	0.446677778	1	1	1	CD36; ADAMTS1; CA2; SFTPB; NEDD9;
Nucleus	14	5847	19.71830986	0.491063454	0.9999334	1	1	1	HLF; FHL5; NR3C2; FOSB; MUC1; CD36; ZBTB16; FGFR2; NEXN; CA2; AQP1; RBMS3; NEDD9; FAM107A;
Nucleolus	1	1257	1.408450704	0.164670558	0.998387398	1	1	1	MUC1;
Mitochondrion	5	1259	7.042253521	0.815533605	0.7465349	1	1	1	MAOA; MUC1; ASPA; MAOB; ADH1B;
Cytosol	1	1178	1.408450704	0.175713736	0.997541467	1	1	1	CDO1;
Membrane fraction	3	346	4.225352113	1.782835036	0.238393365	1	1	1	CA4; LYVE1; CD36;
Cytoplasm	19	5684	26.76056338	0.685426038	0.989316721	1	1	1	PPP1R14A; FHL1; RRAD; FHL5; AQP3; NAPSA; BMP5; AOX1; MUC1; CD36; SERPINA1; ZBTB16; ASPA; FGFR2; CA2; AQP1; RBMS3; NEDD9; FABP4;
Exosomes	15	2043	21.12676056	1.505717559	0.065829636	1	1	1	FCN1; GPM6A; CA4; NAPSA; ADIRF; AOX1; CFD; DPP4; MUC1; CD36; SERPINA1; CA2; ANPEP; AQP1; GPX3;
Lysosome	12	1620	16.90140845	1.519352788	0.091794747	1	1	1	MAOA; LAMP3; SFTPD; DPP4; MUC1; CD36; SERPINA1; STEAP4; AOC3; EDNRB; CA2; ANPEP;
Endoplasmic reticulum	8	1104	11.26760563	1.486937875	0.168401103	1	1	1	OGN; MUC1; SERPINA1; EDNRB; PTGDS; SFTPB; NEDD9; CXCL5;
Secretory granule	1	50	1.408450704	4.139022949	0.21725364	1	1	1	RNASE4;
Cell surface	7	205	9.85915493	7.007712684	6.15922E-05	0.04828826	0.02414413	0.155982033	GHR; GPM6A; SRPX; DPP4; CD36; AOC3; FGFR2;
Extracellular	31	1825	43.66197183	3.482329267	6.96109E-11	5.45749E-08	5.45749E-08	3.52579E-07	GHR; GDF10; FCN1; SFTPD; OGN; SCGB1A1; ADAMTS8; SRPX; RNASE1; RSPO3; WFDC1; BMP5; CFD; RNASE4; DPP4; MUC1; SERPINA1; ZBTB16; FGFR2; C7; DPT; MFAP4; PTGDS; ADAMTS1; CA2; SFTPB; ANPEP; CXCL5; GPX3; SCGB3A2; FBLN5;
Extracellular region	6	442	8.450704225	2.786606798	0.020651994	1	0.80955818	1	SFTPD; CFD; CHRDL1; SERPINA1; C7; PTGDS;
Membrane	5	350	7.042253521	2.933530368	0.02796803	1	0.953345039	1	SRPX; DPP4; AOC3; FGFR2; ANPEP;
PML body	1	37	1.408450704	5.59288132	0.165714093	1	1	1	ZBTB16;
Extracellular space	7	404	9.85915493	3.555979251	0.003481467	1	0.341183789	1	GHR; OGN; WFDC1; SERPINA1; DPT; GPX3; FBLN5;
Extracellular matrix	5	120	7.042253521	8.555661729	0.000295667	0.231803309	0.07726777	0.49918484	OGN; FGFR2; DPT; MFAP4; FBLN5;
Receptor complex	1	11	1.408450704	18.80041214	0.052393347	1	1	1	GHR;
Nuclear speck	1	31	1.408450704	6.675025401	0.140811807	1	1	1	ZBTB16;
Soluble fraction	2	180	2.816901408	2.288404224	0.21913579	1	1	1	FABP4; FBLN5;
Brush border membrane	1	7	1.408450704	29.52817941	0.033662077	1	1	1	AQP1;
Cytoskeleton	2	427	2.816901408	0.964697886	0.620910483	1	1	1	CD36; NEXN;
Apical plasma membrane	2	42	2.816901408	9.80565685	0.017817847	1	0.776066236	1	DPP4; AQP1;
Cell-cell junction	1	38	1.408450704	5.445738955	0.169794715	1	1	1	AQP3;
Platelet alpha granule lumen	2	35	2.816901408	11.76622806	0.012585573	1	0.681138684	1	CFD; SERPINA1;
Proteinaceous extracellular matrix	1	70	1.408450704	2.956613879	0.290476955	1	1	1	FBLN5;
Apical part of cell	2	13	2.816901408	31.6630011	0.001767974	1	0.301767414	1	CA2; AQP1;
Spindle	1	30	1.408450704	6.897452105	0.136590775	1	1	1	NEDD9;
Nuclear membrane	1	78	1.408450704	2.653410302	0.317837016	1	1	1	AQP1;
Cell cortex	1	20	1.408450704	10.34445466	0.093239793	1	1	1	FGFR2;
Mitochondrial outer membrane	2	29	2.816901408	14.19978091	0.008750794	1	0.571718509	1	MAOA; MAOB;
Lamellipodium	1	23	1.408450704	8.995764349	0.106465627	1	1	1	DPP4;
Intracellular membrane-bounded organelle	1	127	1.408450704	1.629734176	0.464109183	1	1	1	MUC1;
Lysosomal membrane	1	14	1.408450704	14.77462796	0.066206447	1	1	1	LAMP3;
Rough endoplasmic reticulum	1	5	1.408450704	41.31587578	0.024160023	1	0.860975377	1	PTGDS;
Endocytic vesicle	2	16	2.816901408	25.72989658	0.002694352	1	0.301767414	1	SFTPD; DPP4;
Brush border	1	12	1.408450704	17.23501563	0.057019951	1	1	1	AQP1;
External side of plasma membrane	1	35	1.408450704	5.912383253	0.157493437	1	1	1	GPIHBP1;
Basolateral plasma membrane	1	40	1.408450704	5.173520062	0.177897013	1	1	1	AQP1;
Transcriptional repressor complex	1	17	1.408450704	12.16887347	0.079820991	1	1	1	ZBTB16;
Basal plasma membrane	1	8	1.408450704	25.841765	0.038378837	1	1	1	AQP1;
Cytoplasmic vesicle	1	160	1.408450704	1.293622509	0.54471069	1	1	1	ADAMTS1;
Microfibril	1	3	1.408450704	68.76828494	0.014565864	1	0.681138684	1	MFAP4;
Platelet alpha granule membrane	1	11	1.408450704	18.80041214	0.052393347	1	1	1	CD36;
Others	3	51	4.225352113	12.09329055	0.001959481	1	0.301767414	1	NAPSA; RNASE4; SERPINA1;
Anchored to external side of plasma membrane	1	3	1.408450704	68.76828494	0.014565864	1	0.681138684	1	GPIHBP1;
Troponin complex	1	8	1.408450704	25.841765	0.038378837	1	1	1	TNNC1;
Sarcolemma	1	8	1.408450704	25.841765	0.038378837	1	1	1	AQP1;
Sarcoplasmic reticulum	1	32	1.408450704	6.466496022	0.145012493	1	1	1	CA4;
Membrane attack complex	1	2	1.408450704	102.981362	0.00973397	1	0.587033271	1	C7;
Invadopodium membrane	1	1	1.408450704	204.9431066	0.004878719	1	0.34771962	1	DPP4;
Growth hormone receptor complex	1	1	1.408450704	204.9431066	0.004878719	1	0.34771962	1	GHR;
Mitochondrial envelope	1	5	1.408450704	41.31587578	0.024160023	1	0.860975377	1	MAOB;
Voltage-gated sodium channel complex	1	4	1.408450704	51.6190867	0.019374512	1	0.799453532	1	SCN4B;
Symbiont-containing vacuole membrane	1	1	1.408450704	204.9431066	0.004878719	1	0.34771962	1	AQP1;
