# Supplementary material for: Identification of Key Biomarkers and Pathways in Small-Cell Lung Cancer Using Biological Analysis
Source: Biomed Res Int. 2021 Oct 19;2021:5953386. doi: 10.1155/2021/5953386 (PMC8548101; doi:10.1155/2021/5953386)
Supplement: Supplementary Materials — Table S1: gene expression microarray datasets for SCLC in GEO datasets, including GSE30219, GSE99316, and GSE149507. Table S2: information for the DEGs identified from the GEO datasets (log2FC ≥ 1, P < 0.05). Table S3: enrichment analysis of the upregulated DEGs. Table S4: enrichment analysis of the downregulated DEGs. Table S5: enrichment analysis of the DEGs of significant module. [file 5953386.f1.zip › Table S4 Enrichment analysis(Molecular function) of the down-regulated DEGs.txt]

Analysis: Molecular function
Dataset name: down
Number of genes in the dataset: 75
Number of genes in the dataset (which are available in Molecular function database) :75
Number of genes in background: 18125
Is analysis quantitative: No
						Corrected p-values
Molecular function	No. of genes in the dataset	No. of genes in the background dataset	Percentage of genes	Fold enrichment	P-value (Hypergeometric test)	Bonferroni method	BH method	Q-value (Storey-Tibshirani method)	genes mapped (from input data set)
Molecular function unknown	14	5685	18.66666667	0.595478371	0.995477654	1	1	1	FIBIN; LAMP3; FHL1; PLAC9; EMCN; GPIHBP1; ADIRF; SRPX; CHRDL1; MUC1; STEAP4; SCARA5; SFTPB; FAM107A;
Protease inhibitor activity	2	94	2.666666667	5.166317519	0.057860792	1	1	1	WFDC1; SERPINA1;
Cell adhesion molecule activity	2	356	2.666666667	1.364246819	0.435036301	1	1	1	AOC3; NEDD9;
Ligase activity	1	112	1.333333333	2.178831603	0.372392733	1	1	1	PTGDS;
Catalytic activity	6	532	8	2.729692747	0.022749571	1	0.977927343	1	MAOA; CA4; AOX1; MAOB; CA2; ADH1B;
Oxidoreductase activity	1	161	1.333333333	1.515750127	0.488577578	1	1	1	CDO1;
Ion channel activity	2	66	2.666666667	7.357756551	0.030560229	1	0.977927343	1	GPM6A; FXYD1;
Hydrolase activity	1	203	1.333333333	1.2021621	0.571077229	1	1	1	ASPA;
Serine-type peptidase activity	1	98	1.333333333	2.490061503	0.334656688	1	1	1	CFD;
Receptor binding	1	129	1.333333333	1.891721013	0.415385279	1	1	1	BMP5;
Cytoskeletal protein binding	1	218	1.333333333	1.119448318	0.597236909	1	1	1	NEXN;
Metallopeptidase activity	3	101	4	7.200476111	0.00848473	1	0.633526528	1	ADAMTS8; ADAMTS1; ANPEP;
G-protein coupled receptor activity	3	736	4	0.98819322	0.59218546	1	1	1	CX3CR1; EDNRB; S1PR1;
Transcription regulator activity	1	832	1.333333333	0.293326917	0.970743902	1	1	1	FHL5;
Extracellular matrix structural constituent	5	166	6.666666667	7.292267069	0.000624373	0.13985948	0.13985948	0.816371608	SFTPD; RSPO3; DPT; MFAP4; FBLN5;
Receptor activity	4	361	5.333333333	2.68401062	0.062580785	1	1	1	GHR; LYVE1; CD36; FCER1A;
Ligand-dependent nuclear receptor activity	1	35	1.333333333	6.97089197	0.135206592	1	1	1	NR3C2;
Transcription factor activity	2	842	2.666666667	0.576816795	0.86919812	1	1	1	HLF; FOSB;
Defense/immunity protein activity	1	61	1.333333333	4.000179116	0.223809994	1	1	1	FCN1;
Calcium ion binding	1	185	1.333333333	1.319122901	0.537465438	1	1	1	TNNC1;
Transmembrane receptor protein tyrosine kinase activity	1	56	1.333333333	4.357274199	0.20749674	1	1	1	FGFR2;
Ribonuclease activity	2	48	2.666666667	10.11634055	0.016854377	1	0.943845121	1	RNASE1; RNASE4;
Growth factor activity	2	110	2.666666667	4.414921461	0.07611662	1	1	1	GDF10; OGN;
RNA binding	2	366	2.666666667	1.326973334	0.449102089	1	1	1	RNASE1; RBMS3;
Water channel activity	2	14	2.666666667	34.66705995	0.001488715	0.333472126	0.166736063	0.973252493	AQP3; AQP1;
GTPase activity	1	222	1.333333333	1.099278987	0.603942775	1	1	1	RRAD;
DNA binding	1	654	1.333333333	0.373160851	0.936833743	1	1	1	ZBTB16;
Chaperone activity	1	126	1.333333333	1.936758415	0.408015446	1	1	1	FABP4;
Auxiliary transport protein activity	1	333	1.333333333	0.732863661	0.751824638	1	1	1	ABCA8;
Voltage-gated ion channel activity	1	130	1.333333333	1.877170432	0.417821715	1	1	1	SCN4B;
Complement activity	1	28	1.333333333	8.712992784	0.10969323	1	1	1	C7;
Peptidase activity	1	58	1.333333333	4.207049265	0.214062242	1	1	1	DPP4;
Cytokine activity	2	107	2.666666667	4.538692738	0.072566958	1	1	1	SCGB1A1; SCGB3A2;
Enzyme regulator activity	1	13	1.333333333	18.75871851	0.052494557	1	1	1	PPP1R14A;
Aspartic-type signal peptidase activity	1	7	1.333333333	34.81468301	0.028613092	1	0.977927343	1	NAPSA;
Peroxidase activity	1	20	1.333333333	12.19644817	0.079624838	1	1	1	GPX3;
Chemokine activity	1	53	1.333333333	4.603865834	0.197546896	1	1	1	CXCL5;
Lipid binding	1	11	1.333333333	22.16629681	0.044599151	1	1	1	SFTPC;
