# Supplementary material for: Identification of Key Biomarkers and Pathways in Small-Cell Lung Cancer Using Biological Analysis
Source: Biomed Res Int. 2021 Oct 19;2021:5953386. doi: 10.1155/2021/5953386 (PMC8548101; doi:10.1155/2021/5953386)
Supplement: Supplementary Materials — Table S1: gene expression microarray datasets for SCLC in GEO datasets, including GSE30219, GSE99316, and GSE149507. Table S2: information for the DEGs identified from the GEO datasets (log2FC ≥ 1, P < 0.05). Table S3: enrichment analysis of the upregulated DEGs. Table S4: enrichment analysis of the downregulated DEGs. Table S5: enrichment analysis of the DEGs of significant module. [file 5953386.f1.zip › Table S5 Enrichment analysis(Biological pathway) of significant module DEGs.txt]

Analysis: Biological pathway
Dataset name: sig-module
Number of genes in the dataset: 101
Number of genes in the dataset (which are available in Biological pathway database) :67
Number of genes in background: 6290
Is analysis quantitative: No
						Corrected p-values
Biological pathway	No. of genes in the dataset	No. of genes in the background dataset	Percentage of genes	Fold enrichment	P-value (Hypergeometric test)	Bonferroni method	BH method	Q-value (Storey-Tibshirani method)	genes mapped (from input data set)
Vif-mediated degradation of APOBEC3G	1	69	1.492537313	1.373792257	0.524298045	1	1	1	UBE2C;
Developmental Biology	2	432	2.985074627	0.436730955	0.950315059	1	1	1	CDK1; KIF4A;
Vpu mediated degradation of CD4	1	67	1.492537313	1.414794862	0.513886059	1	1	1	UBE2C;
Axon guidance	2	219	2.985074627	0.861477284	0.683560163	1	1	1	CDK1; KIF4A;
NCAM signaling for neurite out-growth	1	57	1.492537313	1.662960948	0.458363098	1	1	1	CDK1;
Recycling pathway of L1	1	32	1.492537313	2.96174332	0.290743997	1	1	1	KIF4A;
L1CAM interactions	1	79	1.492537313	1.199916513	0.573151652	1	1	1	KIF4A;
Hemostasis	9	375	13.43283582	2.255244645	0.017128863	1	0.352727694	1	KIFC1; CENPE; KIF18A; KIF11; KIF23; RACGAP1; KIF4A; KIF2C; KIF15;
APC-Cdc20 mediated degradation of Nek2A	5	23	7.462686567	20.43773789	3.41972E-06	0.005704091	0.000184003	0.001088473	MAD2L1; CDC20; UBE2C; NEK2; BUB1B;
Mitotic Telophase /Cytokinesis	3	18	4.47761194	15.68788874	0.00084079	1	0.023770131	0.140612668	KIF23; KIF20A; UBE2C;
Mitotic Metaphase/Anaphase Transition	2	22	2.985074627	8.572109949	0.022509576	1	0.436581071	1	FBXO5; UBE2C;
Mitotic Prometaphase	19	99	28.35820896	18.02248922	1.20439E-19	2.00893E-16	4.01785E-17	2.37677E-16	KNTC1; SKA1; CENPE; KIF18A; NDC80; SPC25; BUB1; CENPF; KIF2C; CDCA8; MAD2L1; CDC20; UBE2C; BUB1B; NUF2; BIRC5; CENPU; CENPK; ZWINT;
Mitotic Prophase	2	62	2.985074627	3.042608289	0.140942413	1	1	1	CDK1; NEK2;
Golgi Cisternae Pericentriolar Stack Reorganization	2	62	2.985074627	3.042608289	0.140942413	1	1	1	CDK1; NEK2;
Mitotic M-M/G1 phases	32	242	47.76119403	12.41549617	2.8296E-28	4.71977E-25	1.57326E-25	9.30663E-25	KNTC1; MCM10; SKA1; CDT1; CENPE; MCM2; KIF18A; MCM4; NDC80; KIF23; GMNN; FBXO5; CDC6; SPC25; POLE2; KIF20A; BUB1; CDK1; CENPF; KIF2C; CDCA8; MAD2L1; CDC20; UBE2C; NEK2; BUB1B; NUF2; BIRC5; CENPU; CENPK; ZWINT; CDC45;
M Phase	24	158	35.82089552	14.26327662	2.62813E-22	4.38372E-19	1.09593E-19	6.483E-19	KNTC1; SKA1; CENPE; KIF18A; NDC80; KIF23; FBXO5; SPC25; KIF20A; BUB1; CDK1; CENPF; KIF2C; CDCA8; MAD2L1; CDC20; UBE2C; NEK2; BUB1B; NUF2; BIRC5; CENPU; CENPK; ZWINT;
DNA Replication	36	261	53.73134328	12.95023629	6.13196E-33	1.02281E-29	5.11406E-30	3.02523E-29	KNTC1; MCM10; RFC4; SKA1; CDT1; CENPE; MCM2; KIF18A; MCM4; NDC80; KIF23; GMNN; FBXO5; CDC6; FEN1; SPC25; GINS1; GINS2; POLE2; KIF20A; BUB1; CDK1; CENPF; KIF2C; CDCA8; MAD2L1; CDC20; UBE2C; NEK2; BUB1B; NUF2; BIRC5; CENPU; CENPK; ZWINT; CDC45;
Factors involved in megakaryocyte development and platelet production	9	119	13.43283582	7.106455711	3.89993E-06	0.006505086	0.000203284	0.00120253	KIFC1; CENPE; KIF18A; KIF11; KIF23; RACGAP1; KIF4A; KIF2C; KIF15;
Kinesins	9	21	13.43283582	40.25413109	2.69243E-13	4.49098E-10	4.98998E-11	2.95183E-10	KIFC1; CENPE; KIF18A; KIF11; KIF23; RACGAP1; KIF4A; KIF2C; KIF15;
ERK activation	1	6	1.492537313	15.7746096	0.062257119	1	1	1	CDK1;
ERK1 activation	1	3	1.492537313	31.49681185	0.031621283	1	0.599367049	1	CDK1;
RAF/MAP kinase cascade	1	11	1.492537313	8.61084502	0.111208732	1	1	1	CDK1;
Inactivation of APC/C via direct inhibition of the APC/C complex	4	18	5.970149254	20.89981192	3.21637E-05	0.053649023	0.001247652	0.007380508	MAD2L1; CDC20; UBE2C; BUB1B;
Inhibition of the proteolytic activity of APC/C required for the onset of anaphase by mitotic spindle checkpoint components	4	18	5.970149254	20.89981192	3.21637E-05	0.053649023	0.001247652	0.007380508	MAD2L1; CDC20; UBE2C; BUB1B;
Amplification of signal from unattached kinetochores via a MAD2 inhibitory signal	1	2	1.492537313	47.1668675	0.021191871	1	0.420810007	1	MAD2L1;
Host Interactions of HIV factors	1	141	1.492537313	0.672331066	0.782838879	1	1	1	UBE2C;
Early Phase of HIV Life Cycle	1	11	1.492537313	8.61084502	0.111208732	1	1	1	FEN1;
HIV Life Cycle	1	103	1.492537313	0.920351458	0.671137099	1	1	1	FEN1;
HIV Infection	2	203	2.985074627	0.929373627	0.642418784	1	1	1	FEN1; UBE2C;
SOS-mediated signalling	1	15	1.492537313	6.316149478	0.148549984	1	1	1	CDK1;
Signalling by NGF	1	143	1.492537313	0.662928492	0.787545887	1	1	1	CDK1;
Signalling to p38 via RIT and RIN	1	16	1.492537313	5.921636707	0.157641164	1	1	1	CDK1;
Signalling to RAS	1	21	1.492537313	4.512394273	0.201682195	1	1	1	CDK1;
Signalling to ERKs	1	30	1.492537313	3.15912708	0.275313323	1	1	1	CDK1;
Frs2-mediated activation	1	19	1.492537313	4.987133281	0.184344842	1	1	1	CDK1;
ARMS-mediated activation	1	18	1.492537313	5.264042403	0.175537607	1	1	1	CDK1;
Prolonged ERK activation events	1	20	1.492537313	4.737901233	0.193059385	1	1	1	CDK1;
NGF signalling via TRKA from the plasma membrane	1	107	1.492537313	0.885949011	0.685155947	1	1	1	CDK1;
Signaling by FGFR	1	95	1.492537313	0.997846581	0.641229443	1	1	1	CDK1;
SHC1 events in EGFR signaling	1	16	1.492537313	5.921636707	0.157641164	1	1	1	CDK1;
GRB2 events in EGFR signaling	1	15	1.492537313	6.316149478	0.148549984	1	1	1	CDK1;
IRS-mediated signalling	1	51	1.492537313	1.858565059	0.422098268	1	1	1	CDK1;
SHC-related events	1	16	1.492537313	5.921636707	0.157641164	1	1	1	CDK1;
SHC-mediated signalling	1	13	1.492537313	7.287117884	0.130076704	1	1	1	CDK1;
IRS-related events	1	53	1.492537313	1.788443759	0.434444664	1	1	1	CDK1;
Signaling by Insulin receptor	1	79	1.492537313	1.199916513	0.573151652	1	1	1	CDK1;
Insulin receptor signalling cascade	1	56	1.492537313	1.692651378	0.452478604	1	1	1	CDK1;
Downstream signaling of activated FGFR	1	66	1.492537313	1.4362279	0.508596205	1	1	1	CDK1;
FRS2-mediated cascade	1	15	1.492537313	6.316149478	0.148549984	1	1	1	CDK1;
Signaling by EGFR	1	98	1.492537313	0.967303374	0.65274634	1	1	1	CDK1;
Signal Transduction	3	1208	4.47761194	0.233887862	0.999916778	1	1	1	CHEK1; CDK1; UBE2C;
CDC6 association with the ORC:origin complex	1	11	1.492537313	8.61084502	0.111208732	1	1	1	CDC6;
Assembly of the pre-replicative complex	6	83	8.955223881	6.796037649	0.000230945	0.385216492	0.007861561	0.046505216	CDT1; MCM2; MCM4; GMNN; CDC6; UBE2C;
DNA Replication Pre-Initiation	9	98	13.43283582	8.629112276	7.56747E-07	0.001262254	4.50805E-05	0.000266674	MCM10; CDT1; MCM2; MCM4; GMNN; CDC6; POLE2; UBE2C; CDC45;
M/G1 Transition	9	98	13.43283582	8.629112276	7.56747E-07	0.001262254	4.50805E-05	0.000266674	MCM10; CDT1; MCM2; MCM4; GMNN; CDC6; POLE2; UBE2C; CDC45;
Autodegradation of Cdh1 by Cdh1:APC/C	1	60	1.492537313	1.579826757	0.475645313	1	1	1	UBE2C;
APC/C:Cdc20 mediated degradation of Cyclin B	5	22	7.462686567	21.3663039	2.69845E-06	0.004501006	0.000150034	0.000887526	CCNB1; CDK1; CDC20; UBE2C; PTTG1;
APC/C:Cdc20 mediated degradation of Securin	3	66	4.47761194	4.280243543	0.032828788	1	0.615263121	1	CDC20; UBE2C; PTTG1;
Conversion from APC/C:Cdc20 to APC/C:Cdh1 in late anaphase	2	16	2.985074627	11.78464335	0.012182293	1	0.257216002	1	CDC20; UBE2C;
APC/C:Cdh1 mediated degradation of Cdc20 and other APC/C:Cdh1 targeted proteins in late mitosis/early G1	4	69	5.970149254	5.454363318	0.006048617	1	0.144129892	0.852603147	AURKA; CDC20; UBE2C; PTTG1;
Loss of Nlp from mitotic centrosomes	2	61	2.985074627	3.092478938	0.137297666	1	1	1	CDK1; NEK2;
Regulation of mitotic cell cycle	9	81	13.43283582	10.43993697	1.44669E-07	0.000241309	9.2811E-06	5.49025E-05	CCNB1; FBXO5; AURKA; CDK1; MAD2L1; CDC20; UBE2C; BUB1B; PTTG1;
Recruitment of NuMA to mitotic centrosomes	2	12	2.985074627	15.70958701	0.00688652	1	0.161784728	0.957040667	CCNB1; CDK1;
Loss of proteins required for interphase microtubule organization????from the centrosome	2	61	2.985074627	3.092478938	0.137297666	1	1	1	CDK1; NEK2;
Phosphorylation of Emi1	5	20	7.462686567	23.50186651	1.6151E-06	0.002693982	9.28959E-05	0.000549528	CCNB1; FBXO5; CDK1; CDC20; UBE2C;
APC/C-mediated degradation of cell cycle proteins	9	81	13.43283582	10.43993697	1.44669E-07	0.000241309	9.2811E-06	5.49025E-05	CCNB1; FBXO5; AURKA; CDK1; MAD2L1; CDC20; UBE2C; BUB1B; PTTG1;
Regulation of APC/C activators between G1/S and early anaphase	7	78	10.44776119	8.434890675	1.64376E-05	0.027417906	0.000703023	0.004158747	CCNB1; FBXO5; CDK1; MAD2L1; CDC20; UBE2C; BUB1B;
APC/C:Cdc20 mediated degradation of mitotic proteins	7	71	10.44776119	9.266382503	8.77494E-06	0.014636606	0.000418189	0.002473803	CCNB1; CDK1; MAD2L1; CDC20; UBE2C; BUB1B; PTTG1;
Phosphorylation of the APC/C	3	18	4.47761194	15.68788874	0.00084079	1	0.023770131	0.140612668	CCNB1; CDK1; UBE2C;
Activation of APC/C and APC/C:Cdc20 mediated degradation of mitotic proteins	7	72	10.44776119	9.137700618	9.63872E-06	0.01607739	0.000446594	0.002641836	CCNB1; CDK1; MAD2L1; CDC20; UBE2C; BUB1B; PTTG1;
SCF-beta-TrCP mediated degradation of Emi1	2	70	2.985074627	2.694931295	0.170790548	1	1	1	CDC20; UBE2C;
Ubiquitin-dependent degradation of Cyclin D	1	66	1.492537313	1.4362279	0.508596205	1	1	1	UBE2C;
Ubiquitin-dependent degradation of Cyclin D1	1	66	1.492537313	1.4362279	0.508596205	1	1	1	UBE2C;
Mitotic G2-G2/M phases	6	99	8.955223881	5.697799063	0.000600169	1	0.017876453	0.105748503	CCNB1; CDK1; CCNA2; CCNB2; UBE2C; NEK2;
G2/M Transition	6	96	8.955223881	5.875836738	0.000509079	0.849144408	0.015438989	0.091329638	CCNB1; CDK1; CCNA2; CCNB2; UBE2C; NEK2;
Cyclin A/B1 associated events during G2/M transition	4	14	5.970149254	26.86692452	1.0865E-05	0.0181228	0.000489805	0.002897453	CCNB1; CDK1; CCNA2; CCNB2;
Phosphorylation of proteins involved in the G2/M transition by Cyclin A:Cdc2 complexes	2	3	2.985074627	62.68177408	0.000333046	0.555521059	0.011110421	0.06572391	CDK1; CCNA2;
Cyclin B2 mediated events	3	6	4.47761194	47.01146028	2.25858E-05	0.037673139	0.000941828	0.005571405	CCNB1; CDK1; CCNB2;
Polo-like kinase mediated events	1	18	1.492537313	5.264042403	0.175537607	1	1	1	UBE2C;
Recruitment of mitotic centrosome proteins and complexes	3	70	4.47761194	4.035693134	0.038117547	1	0.698682074	1	CCNB1; CDK1; NEK2;
Centrosome maturation	3	70	4.47761194	4.035693134	0.038117547	1	0.698682074	1	CCNB1; CDK1; NEK2;
E2F-enabled inhibition of pre-replication complex formation	2	10	2.985074627	18.84836563	0.004760321	1	0.115224778	0.68161439	CCNB1; CDK1;
E2F mediated regulation of DNA replication	8	28	11.94029851	26.84300456	2.83339E-10	4.7261E-07	2.95381E-08	1.74733E-07	CDT1; CCNB1; FBXO5; CDC6; CDK1; RRM2; CDC45; TYMS;
G1/S-Specific Transcription	7	15	10.44776119	43.83782955	6.79305E-11	1.13308E-07	7.55387E-09	4.46851E-08	CDT1; FBXO5; CDC6; CDK1; RRM2; CDC45; TYMS;
Phosphorylation of proteins involved in G1/S transition by active Cyclin E:Cdk2 complexes	1	4	1.492537313	23.6422453	0.041941209	1	0.760412355	1	CCNE2;
SCF(Skp2)-mediated degradation of p27/p21	1	67	1.492537313	1.414794862	0.513886059	1	1	1	UBE2C;
Cyclin E associated events during G1/S transition	3	78	4.47761194	3.621828949	0.049916636	1	0.885754768	1	CCNE2; CDK1; UBE2C;
G1/S Transition	14	117	20.89552239	11.23897937	1.15556E-11	1.92747E-08	1.60623E-09	9.50167E-09	MCM10; CCNE2; CDT1; MCM2; MCM4; CCNB1; FBXO5; CDC6; POLE2; CDK1; UBE2C; RRM2; CDC45; TYMS;
S Phase	12	121	17.91044776	9.316085473	3.63858E-09	6.06915E-06	3.37175E-07	1.99457E-06	RFC4; CDT1; MCM2; MCM4; CDC6; FEN1; GINS1; GINS2; POLE2; CDK1; UBE2C; CDC45;
Cyclin A:Cdk2-associated events at S phase entry	6	90	8.955223881	6.267515667	0.000359398	0.59947559	0.011754423	0.069533517	CDT1; MCM2; MCM4; CDC6; CDK1; UBE2C;
G1 Phase	1	31	1.492537313	3.057252618	0.283069554	1	1	1	CDK1;
G0 and Early G1	3	21	4.47761194	13.44782848	0.001339451	1	0.036626307	0.216663622	CDC6; CDK1; TOP2A;
Mitotic G1-G1/S phases	15	140	22.3880597	10.06313629	9.86508E-12	1.6455E-08	1.4959E-09	8.84905E-09	MCM10; CCNE2; CDT1; MCM2; MCM4; CCNB1; FBXO5; CDC6; POLE2; CDK1; TOP2A; UBE2C; RRM2; CDC45; TYMS;
Cell Cycle, Mitotic	45	317	67.1641791	13.32747169	1.85779E-43	3.0988E-40	3.0988E-40	1.8331E-39	KNTC1; MCM10; RFC4; SKA1; CCNE2; CDT1; CENPE; MCM2; KIF18A; MCM4; NDC80; KIF23; CCNB1; GMNN; FBXO5; AURKA; CDC6; FEN1; SPC25; GINS1; GINS2; POLE2; KIF20A; BUB1; CDK1; TOP2A; CENPF; KIF2C; CCNA2; CDCA8; CCNB2; MAD2L1; CDC20; UBE2C; NEK2; RRM2; BUB1B; NUF2; BIRC5; PTTG1; CENPU; CENPK; ZWINT; CDC45; TYMS;
Cyclin D associated events in G1	1	31	1.492537313	3.057252618	0.283069554	1	1	1	CDK1;
Extension of Telomeres	3	28	4.47761194	10.08707163	0.003128349	1	0.079061918	0.467692295	RFC4; FEN1; POLE2;
Telomere C-strand (Lagging Strand) Synthesis	3	22	4.47761194	12.83684127	0.001539187	1	0.04140909	0.24495627	RFC4; FEN1; POLE2;
Telomere C-strand synthesis initiation	1	6	1.492537313	15.7746096	0.062257119	1	1	1	POLE2;
Telomere Maintenance	3	49	4.47761194	5.764923001	0.015012599	1	0.313012688	1	RFC4; FEN1; POLE2;
Polymerase switching on the C-strand of the telomere	1	14	1.492537313	6.76698099	0.139362168	1	1	1	RFC4;
Processive synthesis on the C-strand of the telomere	1	11	1.492537313	8.61084502	0.111208732	1	1	1	FEN1;
Removal of the Flap Intermediate from the C-strand	1	10	1.492537313	9.471069298	0.101624148	1	1	1	FEN1;
Processive synthesis on the lagging strand	1	15	1.492537313	6.316149478	0.148549984	1	1	1	FEN1;
Removal of the Flap Intermediate	1	14	1.492537313	6.76698099	0.139362168	1	1	1	FEN1;
Polymerase switching	1	14	1.492537313	6.76698099	0.139362168	1	1	1	RFC4;
Lagging Strand Synthesis	2	20	2.985074627	9.428892553	0.018768536	1	0.381779491	1	RFC4; FEN1;
Nucleosome assembly	4	35	5.970149254	10.75137425	0.000480275	0.801098023	0.014835149	0.087757607	OIP5; HJURP; CENPU; CENPK;
Deposition of New CENPA-containing Nucleosomes at the Centromere	4	35	5.970149254	10.75137425	0.000480275	0.801098023	0.014835149	0.087757607	OIP5; HJURP; CENPU; CENPK;
Removal of licensing factors from origins	7	85	10.44776119	7.740334331	2.89587E-05	0.048303049	0.001178123	0.00696921	MCM10; CDT1; MCM2; MCM4; GMNN; CDC6; UBE2C;
Chromosome Maintenance	7	69	10.44776119	9.534934379	7.2393E-06	0.01207515	0.000355151	0.002100905	RFC4; OIP5; FEN1; POLE2; HJURP; CENPU; CENPK;
Regulation of DNA replication	7	88	10.44776119	7.47648928	3.63201E-05	0.060581911	0.001376862	0.008144851	MCM10; CDT1; MCM2; MCM4; GMNN; CDC6; UBE2C;
Association of licensing factors with the pre-replicative complex	3	15	4.47761194	18.82337617	0.00047967	0.800090365	0.014835149	0.087757607	CDT1; GMNN; CDC6;
CDT1 association with the CDC6:ORC:origin complex	4	74	5.970149254	5.085875052	0.00773777	1	0.179258337	1	CDT1; GMNN; CDC6; UBE2C;
Activation of the pre-replicative complex	7	30	10.44776119	21.92621864	1.89489E-08	3.16068E-05	1.50508E-06	8.90336E-06	MCM10; CDT1; MCM2; MCM4; CDC6; POLE2; CDC45;
Synthesis of DNA	11	109	16.41791045	9.480531756	1.45165E-08	2.42135E-05	1.21067E-06	7.16176E-06	RFC4; CDT1; MCM2; MCM4; CDC6; FEN1; GINS1; GINS2; POLE2; UBE2C; CDC45;
DNA replication initiation	1	6	1.492537313	15.7746096	0.062257119	1	1	1	POLE2;
Switching of origins to a post-replicative state	5	83	7.462686567	5.665249354	0.001803083	1	0.046269884	0.273710391	CDT1; MCM2; MCM4; CDC6; UBE2C;
Orc1 removal from chromatin	5	83	7.462686567	5.665249354	0.001803083	1	0.046269884	0.273710391	CDT1; MCM2; MCM4; CDC6; UBE2C;
CDK-mediated phosphorylation and removal of Cdc6	2	66	2.985074627	2.858235722	0.155723912	1	1	1	CDC6; UBE2C;
DNA strand elongation	7	31	10.44776119	21.21914936	2.42711E-08	4.04843E-05	1.84019E-06	1.08857E-05	RFC4; MCM2; MCM4; FEN1; GINS1; GINS2; CDC45;
Unwinding of DNA	5	11	7.462686567	42.71320154	5.18356E-08	8.64617E-05	3.75921E-06	2.22377E-05	MCM2; MCM4; GINS1; GINS2; CDC45;
Leading Strand Synthesis	1	14	1.492537313	6.76698099	0.139362168	1	1	1	RFC4;
Signaling by PDGF	1	78	1.492537313	1.215298086	0.568497651	1	1	1	CDK1;
Downstream signal transduction	1	75	1.492537313	1.263903528	0.554233659	1	1	1	CDK1;
Signaling by SCF-KIT	2	66	2.985074627	2.858235722	0.155723912	1	1	1	CHEK1; CDK1;
Adaptive Immune System	1	237	1.492537313	0.400005922	0.924764749	1	1	1	UBE2C;
Immune System	2	522	2.985074627	0.361433957	0.979179484	1	1	1	CDK1; UBE2C;
Signaling by Wnt	1	75	1.492537313	1.263903528	0.554233659	1	1	1	UBE2C;
Degradation of beta-catenin by the destruction complex	1	75	1.492537313	1.263903528	0.554233659	1	1	1	UBE2C;
Pyrimidine biosynthesis	1	6	1.492537313	15.7746096	0.062257119	1	1	1	TYMS;
Synthesis and interconversion of nucleotide di- and triphosphates	1	16	1.492537313	5.921636707	0.157641164	1	1	1	RRM2;
Pyrimidine metabolism	1	22	1.492537313	4.307378631	0.210214225	1	1	1	TYMS;
Base Excision Repair	1	19	1.492537313	4.987133281	0.184344842	1	1	1	FEN1;
DNA Repair	6	106	8.955223881	5.321564807	0.00086206	1	0.023965255	0.14176693	CHEK1; FANCI; UBE2T; RFC4; FEN1; POLE2;
Nucleotide Excision Repair	2	49	2.985074627	3.84966619	0.095534066	1	1	1	RFC4; POLE2;
Global Genomic NER (GG-NER)	2	33	2.985074627	5.715605573	0.047751848	1	0.856452492	1	RFC4; POLE2;
Homologous Recombination Repair	1	22	1.492537313	4.307378631	0.210214225	1	1	1	CHEK1;
Double-Strand Break Repair	1	27	1.492537313	3.510011243	0.251545273	1	1	1	CHEK1;
ATM mediated response to DNA double-strand break	1	6	1.492537313	15.7746096	0.062257119	1	1	1	CHEK1;
Homologous recombination repair of replication-independent double-strand breaks	1	22	1.492537313	4.307378631	0.210214225	1	1	1	CHEK1;
ATM mediated phosphorylation of repair proteins	1	6	1.492537313	15.7746096	0.062257119	1	1	1	CHEK1;
Removal of DNA patch containing abasic residue	1	17	1.492537313	5.573509916	0.166636708	1	1	1	FEN1;
Resolution of AP sites via the multiple-nucleotide patch replacement pathway	1	17	1.492537313	5.573509916	0.166636708	1	1	1	FEN1;
Resolution of Abasic Sites (AP sites)	1	19	1.492537313	4.987133281	0.184344842	1	1	1	FEN1;
Metabolism	3	823	4.47761194	0.343299445	0.99507792	1	1	1	UBE2C; RRM2; TYMS;
Metabolism of nucleotides	2	58	2.985074627	3.252407171	0.126498614	1	1	1	RRM2; TYMS;
Repair synthesis of patch ~27-30 bases long by DNA polymerase	2	15	2.985074627	12.56976282	0.010732741	1	0.238696155	1	RFC4; POLE2;
Regulation of the Fanconi anemia pathway	1	8	1.492537313	11.83588061	0.082148519	1	1	1	FANCI;
Fanconi Anemia pathway	2	22	2.985074627	8.572109949	0.022509576	1	0.436581071	1	FANCI; UBE2T;
Repair synthesis for gap-filling by DNA polymerase in TC-NER	2	15	2.985074627	12.56976282	0.010732741	1	0.238696155	1	RFC4; POLE2;
Gap-filling DNA repair synthesis and ligation in TC-NER	2	16	2.985074627	11.78464335	0.012182293	1	0.257216002	1	RFC4; POLE2;
Transcription-coupled NER (TC-NER)	2	44	2.985074627	4.287028857	0.079458252	1	1	1	RFC4; POLE2;
Gap-filling DNA repair synthesis and ligation in GG-NER	2	16	2.985074627	11.78464335	0.012182293	1	0.257216002	1	RFC4; POLE2;
Stabilization of p53	2	69	2.985074627	2.733982611	0.166999891	1	1	1	CHEK1; UBE2C;
p53-Dependent G1 DNA Damage Response	2	72	2.985074627	2.620082488	0.178415383	1	1	1	CHEK1; UBE2C;
p53-Dependent G1/S DNA damage checkpoint	2	72	2.985074627	2.620082488	0.178415383	1	1	1	CHEK1; UBE2C;
G1/S DNA Damage Checkpoints	2	76	2.985074627	2.482201552	0.1938192	1	1	1	CHEK1; UBE2C;
Cell Cycle Checkpoints	14	118	20.89552239	11.14374185	1.30066E-11	2.1695E-08	1.62436E-09	9.60896E-09	CHEK1; MCM10; RFC4; MCM2; MCM4; CCNB1; CDC6; CDK1; CCNB2; MAD2L1; CDC20; UBE2C; BUB1B; CDC45;
Autodegradation of the E3 ubiquitin ligase COP1	2	68	2.985074627	2.774182326	0.163224726	1	1	1	CHEK1; UBE2C;
G2/M DNA damage checkpoint	8	29	11.94029851	25.91770279	3.88009E-10	6.472E-07	3.80706E-08	2.25207E-07	CHEK1; MCM10; MCM2; MCM4; CCNB1; CDC6; CDK1; CDC45;
G2/M Checkpoints	10	43	14.92537313	21.84622252	1.36338E-11	2.27411E-08	1.62436E-09	9.60896E-09	CHEK1; MCM10; RFC4; MCM2; MCM4; CCNB1; CDC6; CDK1; CCNB2; CDC45;
G2/M DNA replication checkpoint	3	4	4.47761194	70.45857264	4.5869E-06	0.007650942	0.000231847	0.001371494	CCNB1; CDK1; CCNB2;
Chk1/Chk2(Cds1) mediated inactivation of Cyclin B:Cdk1 complex	3	5	4.47761194	56.39498529	1.13797E-05	0.018981377	0.00049951	0.00295486	CHEK1; CCNB1; CDK1;
p53-Independent G1/S DNA damage checkpoint	2	70	2.985074627	2.694931295	0.170790548	1	1	1	CHEK1; UBE2C;
Ubiquitin Mediated Degradation of Phosphorylated Cdc25A	2	69	2.985074627	2.733982611	0.166999891	1	1	1	CHEK1; UBE2C;
p53-Independent DNA Damage Response	2	70	2.985074627	2.694931295	0.170790548	1	1	1	CHEK1; UBE2C;
Activation of ATR in response to replication stress	7	37	10.44776119	17.77913595	9.03615E-08	0.000150723	6.28012E-06	3.71502E-05	CHEK1; MCM10; RFC4; MCM2; MCM4; CDC6; CDC45;
Mitotic Spindle Checkpoint	4	19	5.970149254	19.80040045	4.0415E-05	0.067412173	0.001498048	0.008861733	MAD2L1; CDC20; UBE2C; BUB1B;
Amplification of signal from the kinetochores	1	2	1.492537313	47.1668675	0.021191871	1	0.420810007	1	MAD2L1;
Meiotic Recombination	1	42	1.492537313	2.256734198	0.363172746	1	1	1	MND1;
Meiosis	1	72	1.492537313	1.316558862	0.539505415	1	1	1	MND1;
Regulation of ornithine decarboxylase (ODC)	1	70	1.492537313	1.354169457	0.529421342	1	1	1	UBE2C;
Regulation of mRNA Stability by Proteins that Bind AU-rich Elements	1	104	1.492537313	0.911502775	0.674698408	1	1	1	UBE2C;
Destabilization of mRNA by AUF1 (hnRNP D0)	1	71	1.492537313	1.335099333	0.534490276	1	1	1	UBE2C;
Metabolism of mRNA	1	234	1.492537313	0.405133984	0.922210955	1	1	1	UBE2C;
Metabolism of RNA	1	281	1.492537313	0.337373772	0.953978191	1	1	1	UBE2C;
Metabolism of amino acids and derivatives	1	188	1.492537313	0.50425724	0.870488873	1	1	1	UBE2C;
Class I MHC mediated antigen processing & presentation	1	101	1.492537313	0.938574435	0.663898875	1	1	1	UBE2C;
Antigen processing: Ubiquitination & Proteasome degradation	1	69	1.492537313	1.373792257	0.524298045	1	1	1	UBE2C;
Regulation of Apoptosis	1	75	1.492537313	1.263903528	0.554233659	1	1	1	UBE2C;
Regulation of activated PAK-2p34 by proteasome mediated degradation	1	66	1.492537313	1.4362279	0.508596205	1	1	1	UBE2C;
Cdc20:Phospho-APC/C mediated degradation of Cyclin A	5	69	7.462686567	6.814553672	0.000782663	1	0.022903201	0.135484324	CDK1; MAD2L1; CDC20; UBE2C; BUB1B;
Apoptosis	1	158	1.492537313	0.599996226	0.819785904	1	1	1	UBE2C;
TRIF mediated TLR3 signaling	1	56	1.492537313	1.692651378	0.452478604	1	1	1	CDK1;
Toll Like Receptor 3 (TLR3) Cascade	1	56	1.492537313	1.692651378	0.452478604	1	1	1	CDK1;
TRAF6 Mediated Induction of proinflammatory cytokines	1	50	1.492537313	1.895728928	0.415825885	1	1	1	CDK1;
Toll Like Receptor 5 (TLR5) Cascade	1	60	1.492537313	1.579826757	0.475645313	1	1	1	CDK1;
Toll Like Receptor 7/8 (TLR7/8) Cascade	1	62	1.492537313	1.528872822	0.486863818	1	1	1	CDK1;
MyD88 dependent cascade initiated on endosome	1	60	1.492537313	1.579826757	0.475645313	1	1	1	CDK1;
TRAF6 mediated induction of NFkB and MAP kinases upon TLR7/8 or 9 activation	1	59	1.492537313	1.606598944	0.469945806	1	1	1	CDK1;
Toll Like Receptor 9 (TLR9) Cascade	1	65	1.492537313	1.458320315	0.503249655	1	1	1	CDK1;
Activated TLR4 signalling	1	72	1.492537313	1.316558862	0.539505415	1	1	1	CDK1;
MyD88:Mal cascade initiated on plasma membrane	1	62	1.492537313	1.528872822	0.486863818	1	1	1	CDK1;
Toll Like Receptor 4 (TLR4) Cascade	1	76	1.492537313	1.247275407	0.559039185	1	1	1	CDK1;
NFkB and MAP kinases activation mediated by TLR4 signaling repertoire	1	54	1.492537313	1.755330562	0.440520054	1	1	1	CDK1;
MyD88-independent cascade initiated on plasma membrane	1	58	1.492537313	1.634294151	0.464185282	1	1	1	CDK1;
Innate Immune System	1	183	1.492537313	0.518034007	0.863142096	1	1	1	CDK1;
Toll Receptor Cascades	1	90	1.492537313	1.053276343	0.621192931	1	1	1	CDK1;
Cross-presentation of soluble exogenous antigens (endosomes)	1	67	1.492537313	1.414794862	0.513886059	1	1	1	UBE2C;
Antigen processing-Cross presentation	1	86	1.492537313	1.102260245	0.604373544	1	1	1	UBE2C;
ER-Phagosome pathway	1	80	1.492537313	1.184919431	0.577756199	1	1	1	UBE2C;
Toll Like Receptor 10 (TLR10) Cascade	1	60	1.492537313	1.579826757	0.475645313	1	1	1	CDK1;
MAP kinase activation in TLR cascade	1	30	1.492537313	3.15912708	0.275313323	1	1	1	CDK1;
MyD88 cascade initiated on plasma membrane	1	59	1.492537313	1.606598944	0.469945806	1	1	1	CDK1;
Cytokine Signaling in Immune system	1	193	1.492537313	0.491194258	0.877446834	1	1	1	CDK1;
Interleukin-2 signaling	1	28	1.492537313	3.384698453	0.259552054	1	1	1	CDK1;
Signaling by Interleukins	1	92	1.492537313	1.03038152	0.629336468	1	1	1	CDK1;
Toll Like Receptor 2 (TLR2) Cascade	1	65	1.492537313	1.458320315	0.503249655	1	1	1	CDK1;
Toll Like Receptor TLR1:TLR2 Cascade	1	64	1.492537313	1.48110301	0.497845811	1	1	1	CDK1;
Toll Like Receptor TLR6:TLR2 Cascade	1	64	1.492537313	1.48110301	0.497845811	1	1	1	CDK1;
guanosine nucleotides de novo biosynthesis	1	14	1.492537313	6.76698099	0.139362168	1	1	1	RRM2;
pyrimidine deoxyribonucleotides de novo biosynthesis	2	14	2.985074627	13.46696217	0.009365665	1	0.213999025	1	RRM2; TYMS;
IL2 signaling events mediated by STAT5	1	28	1.492537313	3.384698453	0.259552054	1	1	1	CCNA2;
Signaling events mediated by the Hedgehog family	1	65	1.492537313	1.458320315	0.503249655	1	1	1	STIL;
Circadian rhythm pathway	1	16	1.492537313	5.921636707	0.157641164	1	1	1	CHEK1;
Syndecan-1-mediated signaling events	6	1297	8.955223881	0.434953536	0.997077421	1	1	1	CHEK1; CCNB1; CDCA7; CDK1; CCNA2; BIRC5;
Regulation of CDC42 activity	4	768	5.970149254	0.490105093	0.97104273	1	1	1	RACGAP1; ECT2; CDK1; CCNA2;
Glypican pathway	6	1335	8.955223881	0.422572928	0.997929538	1	1	1	CHEK1; CCNB1; CDCA7; CDK1; CCNA2; BIRC5;
GMCSF-mediated signaling events	6	1289	8.955223881	0.437652994	0.996860284	1	1	1	CHEK1; CCNB1; CDCA7; CDK1; CCNA2; BIRC5;
Validated transcriptional targets of deltaNp63 isoforms	3	64	4.47761194	4.413980258	0.030339846	1	0.581688077	1	HELLS; TOP2A; CCNB2;
Insulin Pathway	6	1285	8.955223881	0.439015327	0.996746124	1	1	1	CHEK1; CCNB1; CDCA7; CDK1; CCNA2; BIRC5;
C-MYC pathway	3	149	4.47761194	1.896106814	0.211409996	1	1	1	CCNB1; CDCA7; BIRC5;
Nectin adhesion pathway	6	1292	8.955223881	0.436636779	0.996943426	1	1	1	CHEK1; CCNB1; CDCA7; CDK1; CCNA2; BIRC5;
Aurora B signaling	12	41	17.91044776	27.48938071	4.72245E-15	7.87704E-12	1.27955E-12	7.56918E-12	SMC2; NDC80; KIF23; NCAPG; NCAPH; AURKA; RACGAP1; KIF20A; BUB1; KIF2C; CDCA8; BIRC5;
TRAIL signaling pathway	6	1325	8.955223881	0.425762134	0.997731399	1	1	1	CHEK1; CCNB1; CDCA7; CDK1; CCNA2; BIRC5;
IGF1 pathway	6	1288	8.955223881	0.437992784	0.996832102	1	1	1	CHEK1; CCNB1; CDCA7; CDK1; CCNA2; BIRC5;
PLK1 signaling events	16	104	23.88059701	14.44867271	5.36979E-15	8.95682E-12	1.27955E-12	7.56918E-12	CENPE; NDC80; CCNB1; DLGAP5; FBXO5; AURKA; ECT2; KIF20A; BUB1; CDK1; PRC1; TPX2; CDC20; BUB1B; BIRC5; CENPU;
ATF-2 transcription factor network	1	59	1.492537313	1.606598944	0.469945806	1	1	1	CCNA2;
CDC42 signaling events	4	755	5.970149254	0.498543877	0.967773301	1	1	1	RACGAP1; ECT2; CDK1; CCNA2;
Signaling events mediated by Hepatocyte Growth Factor Receptor (c-Met)	6	1290	8.955223881	0.43731373	0.996888231	1	1	1	CHEK1; CCNB1; CDCA7; CDK1; CCNA2; BIRC5;
Glypican 1 network	6	1296	8.955223881	0.435289145	0.997051071	1	1	1	CHEK1; CCNB1; CDCA7; CDK1; CCNA2; BIRC5;
Validated targets of C-MYC transcriptional activation	3	81	4.47761194	3.487703694	0.054750879	1	0.961310177	1	CCNB1; CDCA7; BIRC5;
PDGF receptor signaling network	6	1290	8.955223881	0.43731373	0.996888231	1	1	1	CHEK1; CCNB1; CDCA7; CDK1; CCNA2; BIRC5;
Integrin family cell surface interactions	6	1375	8.955223881	0.410279987	0.998570421	1	1	1	CHEK1; CCNB1; CDCA7; CDK1; CCNA2; BIRC5;
Fanconi anemia pathway	4	48	5.970149254	7.840150231	0.001608822	1	0.042595483	0.2519744	CHEK1; FANCI; UBE2T; RFC4;
Internalization of ErbB1	6	1285	8.955223881	0.439015327	0.996746124	1	1	1	CHEK1; CCNB1; CDCA7; CDK1; CCNA2; BIRC5;
Signaling events mediated by VEGFR1 and VEGFR2	6	1293	8.955223881	0.436299089	0.996970678	1	1	1	CHEK1; CCNB1; CDCA7; CDK1; CCNA2; BIRC5;
Beta1 integrin cell surface interactions	6	1348	8.955223881	0.4184977	0.998162807	1	1	1	CHEK1; CCNB1; CDCA7; CDK1; CCNA2; BIRC5;
Urokinase-type plasminogen activator (uPA) and uPAR-mediated signaling	6	1285	8.955223881	0.439015327	0.996746124	1	1	1	CHEK1; CCNB1; CDCA7; CDK1; CCNA2; BIRC5;
Signaling by Aurora kinases	14	98	20.89552239	13.41774284	9.54421E-13	1.59197E-09	1.59197E-10	9.41736E-10	SMC2; NDC80; KIF23; NCAPG; DLGAP5; NCAPH; AURKA; RACGAP1; KIF20A; BUB1; TPX2; KIF2C; CDCA8; BIRC5;
Polo-like kinase signaling events in the cell cycle	16	109	23.88059701	13.78595036	1.16112E-14	1.93676E-11	2.42094E-12	1.43211E-11	CENPE; NDC80; CCNB1; DLGAP5; FBXO5; AURKA; ECT2; KIF20A; BUB1; CDK1; PRC1; TPX2; CDC20; BUB1B; BIRC5; CENPU;
IFN-gamma pathway	6	1293	8.955223881	0.436299089	0.996970678	1	1	1	CHEK1; CCNB1; CDCA7; CDK1; CCNA2; BIRC5;
Regulation of RAC1 activity	3	205	4.47761194	1.378171193	0.373912453	1	1	1	RACGAP1; ECT2; CCNA2;
PAR1-mediated thrombin signaling events	6	1296	8.955223881	0.435289145	0.997051071	1	1	1	CHEK1; CCNB1; CDCA7; CDK1; CCNA2; BIRC5;
PDGFR-beta signaling pathway	6	1285	8.955223881	0.439015327	0.996746124	1	1	1	CHEK1; CCNB1; CDCA7; CDK1; CCNA2; BIRC5;
p63 transcription factor network	3	105	4.47761194	2.690590194	0.100813094	1	1	1	HELLS; TOP2A; CCNB2;
Integrin-linked kinase signaling	3	654	4.47761194	0.432010025	0.975902955	1	1	1	AURKA; CDK1; CCNA2;
EGF receptor (ErbB1) signaling pathway	6	1285	8.955223881	0.439015327	0.996746124	1	1	1	CHEK1; CCNB1; CDCA7; CDK1; CCNA2; BIRC5;
Thrombin/protease-activated receptor (PAR) pathway	6	1297	8.955223881	0.434953536	0.997077421	1	1	1	CHEK1; CCNB1; CDCA7; CDK1; CCNA2; BIRC5;
Class I PI3K signaling events	6	1285	8.955223881	0.439015327	0.996746124	1	1	1	CHEK1; CCNB1; CDCA7; CDK1; CCNA2; BIRC5;
Arf6 signaling events	6	1285	8.955223881	0.439015327	0.996746124	1	1	1	CHEK1; CCNB1; CDCA7; CDK1; CCNA2; BIRC5;
Plasma membrane estrogen receptor signaling	6	1298	8.955223881	0.434618443	0.997103549	1	1	1	CHEK1; CCNB1; CDCA7; CDK1; CCNA2; BIRC5;
FoxO family signaling	1	49	1.492537313	1.934409379	0.409486451	1	1	1	CCNB1;
IL2-mediated signaling events	1	115	1.492537313	0.824323134	0.711450867	1	1	1	CCNA2;
C-MYB transcription factor network	2	84	2.985074627	2.245829544	0.22509466	1	1	1	MCM4; CCNB1;
p73 transcription factor network	6	78	8.955223881	7.231625243	0.000163837	0.273279573	0.005693324	0.03367897	CHEK1; CCNE2; CCNB1; BUB1; CDK1; CCNA2;
FOXM1 transcription factor network	8	42	11.94029851	17.89746627	9.56718E-09	1.59581E-05	8.39898E-07	4.96843E-06	CCNB1; CDK1; CENPF; CCNA2; CCNB2; NEK2; BIRC5; FOXM1;
IL3-mediated signaling events	6	1292	8.955223881	0.436636779	0.996943426	1	1	1	CHEK1; CCNB1; CDCA7; CDK1; CCNA2; BIRC5;
AP-1 transcription factor network	2	621	2.985074627	0.303814979	0.992342189	1	1	1	CDK1; CCNA2;
mTOR signaling pathway	6	1285	8.955223881	0.439015327	0.996746124	1	1	1	CHEK1; CCNB1; CDCA7; CDK1; CCNA2; BIRC5;
RAC1 signaling pathway	3	205	4.47761194	1.378171193	0.373912453	1	1	1	RACGAP1; ECT2; CCNA2;
ErbB receptor signaling network	6	1308	8.955223881	0.431295697	0.997353039	1	1	1	CHEK1; CCNB1; CDCA7; CDK1; CCNA2; BIRC5;
Signaling events mediated by focal adhesion kinase	6	1285	8.955223881	0.439015327	0.996746124	1	1	1	CHEK1; CCNB1; CDCA7; CDK1; CCNA2; BIRC5;
VEGF and VEGFR signaling network	6	1301	8.955223881	0.433616256	0.997180624	1	1	1	CHEK1; CCNB1; CDCA7; CDK1; CCNA2; BIRC5;
Alpha9 beta1 integrin signaling events	6	1302	8.955223881	0.43328322	0.997205885	1	1	1	CHEK1; CCNB1; CDCA7; CDK1; CCNA2; BIRC5;
Arf6 downstream pathway	6	1285	8.955223881	0.439015327	0.996746124	1	1	1	CHEK1; CCNB1; CDCA7; CDK1; CCNA2; BIRC5;
Validated transcriptional targets of AP1 family members Fra1 and Fra2	1	134	1.492537313	0.707450218	0.765541032	1	1	1	CCNA2;
S1P1 pathway	6	1285	8.955223881	0.439015327	0.996746124	1	1	1	CHEK1; CCNB1; CDCA7; CDK1; CCNA2; BIRC5;
ATM pathway	12	307	17.91044776	3.671996036	7.85466E-05	0.131015756	0.002848169	0.016848396	CHEK1; FANCI; UBE2T; RFC4; CCNE2; MCM2; CCNB1; CDC6; CDK1; CCNA2; RRM2; TYMS;
p53 pathway	3	189	4.47761194	1.494835598	0.326901905	1	1	1	CHEK1; CCNB1; CCNA2;
ErbB1 downstream signaling	6	1285	8.955223881	0.439015327	0.996746124	1	1	1	CHEK1; CCNB1; CDCA7; CDK1; CCNA2; BIRC5;
EGFR-dependent Endothelin signaling events	6	1286	8.955223881	0.438673949	0.996775024	1	1	1	CHEK1; CCNB1; CDCA7; CDK1; CCNA2; BIRC5;
ATR signaling pathway	8	250	11.94029851	3.007369937	0.004766493	1	0.115224778	0.68161439	CHEK1; FANCI; UBE2T; RFC4; MCM2; CCNB1; CDC6; CCNA2;
Arf6 trafficking events	6	1285	8.955223881	0.439015327	0.996746124	1	1	1	CHEK1; CCNB1; CDCA7; CDK1; CCNA2; BIRC5;
Endothelins	6	1304	8.955223881	0.43261868	0.99725577	1	1	1	CHEK1; CCNB1; CDCA7; CDK1; CCNA2; BIRC5;
Regulation of retinoblastoma protein	1	66	1.492537313	1.4362279	0.508596205	1	1	1	CCNA2;
E2F transcription factor network	6	73	8.955223881	7.726874198	0.0001132	0.188818322	0.004017411	0.023765073	CCNE2; CDC6; CDK1; CCNA2; RRM2; TYMS;
IL5-mediated signaling events	6	1289	8.955223881	0.437652994	0.996860284	1	1	1	CHEK1; CCNB1; CDCA7; CDK1; CCNA2; BIRC5;
Direct p53 effectors	1	138	1.492537313	0.6869459	0.775585125	1	1	1	CCNB1;
Retinoic acid receptors-mediated signaling	1	47	1.492537313	2.016707162	0.396603598	1	1	1	CDK1;
Sphingosine 1-phosphate (S1P) pathway	6	1308	8.955223881	0.431295697	0.997353039	1	1	1	CHEK1; CCNB1; CDCA7; CDK1; CCNA2; BIRC5;
Proteoglycan syndecan-mediated signaling events	6	1342	8.955223881	0.420368764	0.998058406	1	1	1	CHEK1; CCNB1; CDCA7; CDK1; CCNA2; BIRC5;
Aurora A signaling	4	64	5.970149254	5.880418881	0.004625438	1	0.115152686	0.68118793	DLGAP5; AURKA; TPX2; BIRC5;
RhoA signaling pathway	3	205	4.47761194	1.378171193	0.373912453	1	1	1	RACGAP1; ECT2; CCNA2;
Class I PI3K signaling events mediated by Akt	6	1285	8.955223881	0.439015327	0.996746124	1	1	1	CHEK1; CCNB1; CDCA7; CDK1; CCNA2; BIRC5;
LKB1 signaling events	6	1305	8.955223881	0.432287174	0.997280397	1	1	1	CHEK1; CCNB1; CDCA7; CDK1; CCNA2; BIRC5;
Regulation of RhoA activity	3	205	4.47761194	1.378171193	0.373912453	1	1	1	RACGAP1; ECT2; CCNA2;
Signaling events mediated by PRL	1	23	1.492537313	4.120182689	0.218656415	1	1	1	CCNA2;
AndrogenReceptor	1	78	1.492537313	1.215298086	0.568497651	1	1	1	CDK1;
Wnt	1	82	1.492537313	1.156022481	0.586818993	1	1	1	CDK1;
Hedgehog	2	16	2.985074627	11.78464335	0.012182293	1	0.257216002	1	CCNB1; CDK1;
TGFBR	2	125	2.985074627	1.509256379	0.386046299	1	1	1	CDK1; CCNB2;
ID	1	14	1.492537313	6.76698099	0.139362168	1	1	1	CCNA2;
