# Supplementary material for: Identification of Key Biomarkers and Pathways in Small-Cell Lung Cancer Using Biological Analysis
Source: Biomed Res Int. 2021 Oct 19;2021:5953386. doi: 10.1155/2021/5953386 (PMC8548101; doi:10.1155/2021/5953386)
Supplement: Supplementary Materials — Table S1: gene expression microarray datasets for SCLC in GEO datasets, including GSE30219, GSE99316, and GSE149507. Table S2: information for the DEGs identified from the GEO datasets (log2FC ≥ 1, P < 0.05). Table S3: enrichment analysis of the upregulated DEGs. Table S4: enrichment analysis of the downregulated DEGs. Table S5: enrichment analysis of the DEGs of significant module. [file 5953386.f1.zip › Table S5 Enrichment analysis(Biological process) of significant module DEGs.txt]

Analysis: Biological process
Dataset name: sig-module
Number of genes in the dataset: 101
Number of genes in the dataset (which are available in Biological process database) :101
Number of genes in background: 18124
Is analysis quantitative: No
						Corrected p-values
Biological process	No. of genes in the dataset	No. of genes in the background dataset	Percentage of genes	Fold enrichment	P-value (Hypergeometric test)	Bonferroni method	BH method	Q-value (Storey-Tibshirani method)	genes mapped (from input data set)
Biological_process unknown	21	4731	20.79207921	0.796823453	0.91129795	1	1	1	CDCA2; CDCA5; SMC2; FANCI; SKA1; CDCA3; GTSE1; DEPDC1B; MND1; KIF18B; GINS1; GINS2; CEP55; ASPM; HJURP; DEPDC1; CENPU; FAM83D; DTL; CENPK; CKAP2L;
Protein metabolism	4	1323	3.96039604	0.543840026	0.942903763	1	1	1	UBE2T; ESPL1; ASF1B; UBE2C;
Metabolism	2	1683	1.98019802	0.214288706	0.999411636	1	1	1	ATAD2; TYMS;
Energy pathways	2	1633	1.98019802	0.220849864	0.999223562	1	1	1	ATAD2; TYMS;
Cell growth and/or maintenance	12	1125	11.88118812	1.915475258	0.022452072	1	0.499558601	1	NCAPG2; KIF18A; KIF11; KIF23; NCAPH; ANLN; KIF20A; CENPF; KIF14; TPX2; KIF2C; SPAG5;
Cell communication	31	3713	30.69306931	1.49853044	0.009883732	1	0.330126327	1	CHEK1; KNTC1; CKS2; STIL; NDC80; CCNB1; DLGAP5; FBXO5; OIP5; AURKA; CDC6; RACGAP1; ECT2; BUB1; CDK1; PRC1; PBK; HMMR; MELK; CCNA2; CDCA8; CCNB2; MAD2L1; TTK; NEK2; BUB1B; KIF15; NUF2; BIRC5; CDKN3; MKI67;
Signal transduction	31	3934	30.69306931	1.414347831	0.021975473	1	0.499558601	1	CHEK1; KNTC1; CKS2; STIL; NDC80; CCNB1; DLGAP5; FBXO5; OIP5; AURKA; CDC6; RACGAP1; ECT2; BUB1; CDK1; PRC1; PBK; HMMR; MELK; CCNA2; CDCA8; CCNB2; MAD2L1; TTK; NEK2; BUB1B; KIF15; NUF2; BIRC5; CDKN3; MKI67;
Regulation of nucleobase, nucleoside, nucleotide and nucleic acid metabolism	25	2828	24.75247525	1.586801758	0.011127854	1	0.330126327	1	HELLS; RAD54L; MCM10; RFC4; EZH2; CDT1; CENPE; MCM2; NEIL3; MCM4; NCAPG; GMNN; RAD51AP1; TRIP13; FEN1; CDCA7; E2F8; POLE2; TOP2A; KIF4A; RRM2; EXO1; FOXM1; PTTG1; CDC45;
Regulation of cell cycle	3	57	2.97029703	9.473389126	0.003951969	0.703450504	0.175862626	1	CCNE2; DLGAP5; E2F8;
Cell cycle	4	22	3.96039604	32.68994968	6.15195E-06	0.001095048	0.000547524	0.003589152	PRC1; NUSAP1; CDC20; ZWINT;
Apoptosis	1	220	0.99009901	0.823699637	0.709728039	1	1	1	SPC25;
Microtubule-based process	1	5	0.99009901	36.17208727	0.027557787	1	0.54503179	1	KIFC1;
Chromosome segregation	3	7	2.97029703	77.04392497	5.78464E-06	0.001029666	0.000547524	0.003589152	KNTC1; NDC80; NUF2;
Spindle assembly	2	2	1.98019802	179.4278784	3.07494E-05	0.005473401	0.001824467	0.011959827	TPX2; NUF2;
