# Supplementary material for: Identification of Key Biomarkers and Pathways in Small-Cell Lung Cancer Using Biological Analysis
Source: Biomed Res Int. 2021 Oct 19;2021:5953386. doi: 10.1155/2021/5953386 (PMC8548101; doi:10.1155/2021/5953386)
Supplement: Supplementary Materials — Table S1: gene expression microarray datasets for SCLC in GEO datasets, including GSE30219, GSE99316, and GSE149507. Table S2: information for the DEGs identified from the GEO datasets (log2FC ≥ 1, P < 0.05). Table S3: enrichment analysis of the upregulated DEGs. Table S4: enrichment analysis of the downregulated DEGs. Table S5: enrichment analysis of the DEGs of significant module. [file 5953386.f1.zip › Table S5 Enrichment analysis(Cellular component) of significant module DEGs.txt]

Analysis: Cellular component
Dataset name: sig-module
Number of genes in the dataset: 101
Number of genes in the dataset (which are available in Cellular component database) :94
Number of genes in background: 14553
Is analysis quantitative: No
						Corrected p-values
Cellular component	No. of genes in the dataset	No. of genes in the background dataset	Percentage of genes	Fold enrichment	P-value (Hypergeometric test)	Bonferroni method	BH method	Q-value (Storey-Tibshirani method)	genes mapped (from input data set)
Plasma membrane	3	3479	3.191489362	0.133933616	0.999999997	1	1	1	CCNB1; OIP5; HMMR;
Golgi aparatus	2	897	2.127659574	0.346878632	0.982110076	1	1	1	KIF20A; CCNB2;
Nucleus	80	5847	85.10638298	2.1183085	2.3906E-19	1.87423E-16	9.21892E-17	5.92767E-16	CDCA5; SMC2; CHEK1; KNTC1; HELLS; FANCI; ATAD2; RAD54L; MCM10; RFC4; EZH2; SKA1; CDCA3; CCNE2; CDT1; CENPE; MCM2; NEIL3; KIF18A; MCM4; NDC80; KIF23; CCNB1; NCAPG; DLGAP5; NCAPH; GMNN; FBXO5; RAD51AP1; OIP5; AURKA; CDC6; TRIP13; ANLN; FEN1; CDCA7; SPC25; E2F8; GINS1; POLE2; ASF1B; RACGAP1; ECT2; KIF20A; BUB1; ASPM; CDK1; TOP2A; CENPF; KIF14; KIF4A; PRC1; TPX2; PBK; HMMR; KIF2C; MELK; CCNA2; CDCA8;…
Perinuclear region of cytoplasm	2	119	2.127659574	2.614516442	0.179360495	1	1	1	MAD2L1; CDKN3;
Actin cytoskeleton	1	132	1.063829787	1.184386144	0.576524257	1	1	1	ANLN;
Nucleolus	23	1257	24.46808511	2.83371821	3.50072E-06	0.002744567	0.000171535	0.001102955	SMC2; NCAPG2; FANCI; MCM10; RFC4; MCM2; MCM4; CCNB1; NCAPH; ANLN; FEN1; ASPM; CDK1; TOP2A; TPX2; KIF2C; CDCA8; NUSAP1; NEK2; BIRC5; HJURP; MKI67; TYMS;
Mitochondrion	8	1259	8.510638298	0.984877263	0.572876161	1	1	1	SMC2; FANCI; AURKA; FEN1; CDK1; KIF4A; HMMR; TYMS;
Cytosol	14	1178	14.89361702	1.841059961	0.018687003	1	0.387052158	1	CCNE2; CCNB1; FBXO5; CDC6; ECT2; CDK1; CCNB2; MAD2L1; CDC20; UBE2C; NEK2; BUB1B; BIRC5; PTTG1;
Membrane fraction	1	346	1.063829787	0.451867908	0.896605987	1	1	1	ECT2;
Cytoplasm	53	5684	56.38297872	1.443715922	0.000480527	0.376733527	0.014489751	0.093167544	SMC2; KNTC1; MCM10; STIL; SKA1; CDCA3; GTSE1; CDT1; KIF18A; KIF11; KIF23; CCNB1; NCAPG; DLGAP5; NCAPH; FBXO5; AURKA; CDC6; ANLN; GINS1; ASF1B; ECT2; BUB1; CDK1; TOP2A; CENPF; KIF4A; PBK; HMMR; KIF2C; MELK; CCNA2; CCNB2; MAD2L1; NUSAP1; CDC20; NEK2; RRM2; BUB1B; KIF15; NUF2; BIRC5; HJURP; SPAG5; CDKN3; FOXM1; MKI67; PTTG1; CENPU; DTL; ZWINT; CDC45; TYMS;
Exosomes	6	2043	6.382978723	0.455389229	0.993936273	1	1	1	SMC2; ATAD2; KIF18B; RACGAP1; CDK1; KIF15;
Midbody	5	19	5.319148936	40.79757825	1.09311E-07	8.57001E-05	7.31856E-06	4.70575E-05	KIF23; RACGAP1; CDK1; CENPF; BIRC5;
Chromatin	3	32	3.191489362	14.55658821	0.001130093	0.885993149	0.031642612	0.203458603	MCM2; OIP5; CENPF;
Endoplasmic reticulum	1	1104	1.063829787	0.141620832	0.999413097	1	1	1	CCNA2;
Endosome	1	303	1.063829787	0.51599226	0.862509134	1	1	1	CCNA2;
Extracellular	6	1825	6.382978723	0.50978611	0.982932751	1	1	1	EZH2; KIF23; DLGAP5; KIF4A; CCNB2; RRM2;
Kinetochore	16	90	17.0212766	27.53463636	3.52765E-19	2.76568E-16	9.21892E-17	5.92767E-16	KNTC1; SKA1; CENPE; NDC80; NCAPH; SPC25; BUB1; TOP2A; CENPF; KIF2C; MAD2L1; CDC20; NEK2; BUB1B; NUF2; ZWINT;
Nuclear pore	1	42	1.063829787	3.721752316	0.238564307	1	1	1	MAD2L1;
Extracellular space	1	404	1.063829787	0.386997388	0.929702212	1	1	1	PRC1;
Nucleoplasm	21	449	22.34042553	7.243505832	7.05887E-13	5.53416E-10	1.10683E-10	7.11681E-10	CHEK1; FANCI; MCM10; RFC4; CCNE2; CDT1; MCM2; MCM4; KIF23; CCNB1; GMNN; FBXO5; CDC6; POLE2; KIF20A; CDK1; TOP2A; CCNA2; CDC20; UBE2C; CDC45;
Centrosome	20	656	21.27659574	4.721884981	5.27708E-09	4.13723E-06	4.13723E-07	2.66019E-06	CENPE; MCM4; KIF11; KIF23; CCNB1; NCAPG; DLGAP5; AURKA; ESPL1; CEP55; CDK1; HMMR; CCNA2; CDC20; TTK; NEK2; KIF15; BIRC5; DTL; CDC45;
Nuclear envelope	1	71	1.063829787	2.201814038	0.369473948	1	1	1	CENPF;
Plus-end kinesin complex	1	2	1.063829787	77.78647503	0.012877019	1	0.288445226	1	KIF15;
Cytoskeleton	10	427	10.63829787	3.62889838	0.000426817	0.334624852	0.013384994	0.086064076	CCNE2; KIF18A; KIF23; PRC1; TPX2; KIF2C; CCNB2; NUSAP1; BIRC5; SPAG5;
Cul4B-RING ubiquitin ligase complex	1	4	1.063829787	38.99022813	0.025589962	1	0.489330004	1	DTL;
Microtubule	18	129	19.14893617	21.61071384	1.72375E-19	1.35142E-16	9.21892E-17	5.92767E-16	KIFC1; SKA1; CENPE; KIF18A; KIF11; KIF23; DLGAP5; RACGAP1; KIF20A; ASPM; CDK1; KIF14; KIF4A; PRC1; TPX2; BIRC5; SPAG5; FAM83D;
Ruffle	1	24	1.063829787	6.51190399	0.144137739	1	1	1	KIF18A;
Caveola	1	24	1.063829787	6.51190399	0.144137739	1	1	1	KIF18A;
Nuclear matrix	1	37	1.063829787	4.224555926	0.213420682	1	1	1	CENPF;
Cytoplasmic microtubule	2	8	2.127659574	38.84564316	0.001126938	0.883519618	0.031642612	0.203458603	GTSE1; BIRC5;
Protein complex	3	65	3.191489362	7.16745714	0.008537836	1	0.196872458	1	TOP2A; CDCA8; NEK2;
Spindle	7	30	7.446808511	36.16019782	6.74296E-10	5.28648E-07	6.6081E-08	4.24893E-07	KIF11; KIF23; FBXO5; AURKA; CENPF; CDC20; TTK;
Spindle pole	5	24	5.319148936	32.30162276	3.895E-07	0.000305368	2.34898E-05	0.000151037	KNTC1; KIF11; CCNB1; CENPF; TPX2;
Cul4A-RING ubiquitin ligase complex	1	7	1.063829787	22.30396788	0.044356251	1	0.80872793	1	DTL;
Microtubule cytoskeleton	5	47	5.319148936	16.49780818	1.25017E-05	0.009801367	0.000576551	0.003707161	KIF18A; PRC1; TPX2; KIF2C; CCNB2;
Condensed chromosome	1	10	1.063829787	15.61946202	0.06276489	1	1	1	SMC2;
Centriole	3	22	3.191489362	21.17021303	0.00036766	0.288245089	0.012532395	0.080581956	TOP2A; NEK2; BIRC5;
Kinetochore microtubule	2	5	2.127659574	62.10650733	0.000407601	0.319558922	0.013314955	0.085613732	KNTC1; KIF18A;
Spindle microtubule	7	24	7.446808511	45.19648215	1.18301E-10	9.2748E-08	1.5458E-08	9.93933E-08	SKA1; KIF11; AURKA; CDK1; KIF4A; PRC1; BIRC5;
ESC/E(Z) complex	1	9	1.063829787	17.35303161	0.056667997	1	0.987282436	1	EZH2;
Chromosome	8	59	8.510638298	21.01288465	3.78833E-09	2.97005E-06	3.30006E-07	2.1219E-06	CENPE; MCM2; MCM4; BUB1; MAD2L1; BUB1B; NUF2; BIRC5;
Microtubule associated complex	1	24	1.063829787	6.51190399	0.144137739	1	1	1	KIFC1;
Condensed nuclear chromosome	1	12	1.063829787	13.01838591	0.074841956	1	1	1	CHEK1;
Others	1	51	1.063829787	3.065101251	0.281835042	1	1	1	KIF23;
Anaphase-promoting complex	2	18	2.127659574	17.27671303	0.005904483	1	0.153453729	0.986691011	UBE2C; BUB1B;
Nuclear chromosome	3	17	3.191489362	27.39308575	0.000166188	0.13029174	0.005922352	0.038080087	SMC2; TOP2A; BIRC5;
Chromatin remodeling complex	1	8	1.063829787	19.51945254	0.050531867	1	0.900386001	1	KIF11;
Outer kinetochore of condensed chromosome	4	8	4.255319149	77.49802442	1.12019E-07	8.78227E-05	7.31856E-06	4.70575E-05	SKA1; CENPE; CENPF; BUB1B;
Kinesin complex	3	9	3.191489362	51.71547044	2.13141E-05	0.016710222	0.000928346	0.005969163	KIF11; KIF23; KIF2C;
DNA replication factor C complex	1	6	1.063829787	26.01511062	0.038140897	1	0.711963414	1	RFC4;
Cajal body	1	21	1.063829787	7.441733213	0.127310972	1	1	1	OIP5;
Chromosome, centromeric region	8	19	8.510638298	65.22726583	1.59417E-13	1.24983E-10	3.12457E-11	2.00907E-10	CENPE; NDC80; CENPF; KIF2C; CDCA8; NUF2; BIRC5; HJURP;
Chromosome passenger complex	2	3	2.127659574	103.3732896	0.000123317	0.096680404	0.004603829	0.029602125	CDCA8; BIRC5;
Condensin complex	3	5	3.191489362	93.0052672	2.58552E-06	0.002027044	0.000135136	0.000868912	SMC2; NCAPG; NCAPH;
Chromosome, telomeric region	1	17	1.063829787	9.191699871	0.104365164	1	1	1	CHEK1;
Condensed chromosome kinetochore	5	7	5.319148936	110.6365139	2.09893E-10	1.64556E-07	2.3508E-08	1.51154E-07	NDC80; SPC25; BUB1; BUB1B; HJURP;
Spindle midzone	1	4	1.063829787	38.99022813	0.025589962	1	0.489330004	1	BUB1B;
Cohesin complex	1	3	1.063829787	51.94379229	0.01925387	1	0.387052158	1	CDCA5;
Outer kinetochore of condensed nuclear chromosome	2	3	2.127659574	103.3732896	0.000123317	0.096680404	0.004603829	0.029602125	NDC80; CCNB1;
Spindle pole centrosome	2	3	2.127659574	103.3732896	0.000123317	0.096680404	0.004603829	0.029602125	DLGAP5; AURKA;
Actomyosin contractile ring	1	3	1.063829787	51.94379229	0.01925387	1	0.387052158	1	ANLN;
Ndc80 complex	3	4	3.191489362	116.1986007	1.03908E-06	0.000814638	5.81884E-05	0.000374145	NDC80; SPC25; NUF2;
Spindle pole body	1	1	1.063829787	154.8027869	0.006459149	1	0.153453729	0.986691011	BUB1;
Condensed chromosome, centromeric region	1	3	1.063829787	51.94379229	0.01925387	1	0.387052158	1	CENPE;
DNA topoisomerase complex (ATP-hydrolyzing)	1	1	1.063829787	154.8027869	0.006459149	1	0.153453729	0.986691011	TOP2A;
Viral integration complex	1	1	1.063829787	154.8027869	0.006459149	1	0.153453729	0.986691011	TOP2A;
Interphase microtubule organizing center	1	1	1.063829787	154.8027869	0.006459149	1	0.153453729	0.986691011	BIRC5;
