# Supplementary material for: Identification of Key Biomarkers and Pathways in Small-Cell Lung Cancer Using Biological Analysis
Source: Biomed Res Int. 2021 Oct 19;2021:5953386. doi: 10.1155/2021/5953386 (PMC8548101; doi:10.1155/2021/5953386)
Supplement: Supplementary Materials — Table S1: gene expression microarray datasets for SCLC in GEO datasets, including GSE30219, GSE99316, and GSE149507. Table S2: information for the DEGs identified from the GEO datasets (log2FC ≥ 1, P < 0.05). Table S3: enrichment analysis of the upregulated DEGs. Table S4: enrichment analysis of the downregulated DEGs. Table S5: enrichment analysis of the DEGs of significant module. [file 5953386.f1.zip › Table S5 Enrichment analysis(Molecular function) of significant module DEGs.txt]

Analysis: Molecular function
Dataset name: sig-module
Number of genes in the dataset: 101
Number of genes in the dataset (which are available in Molecular function database) :101
Number of genes in background: 18125
Is analysis quantitative: No
						Corrected p-values
Molecular function	No. of genes in the dataset	No. of genes in the background dataset	Percentage of genes	Fold enrichment	P-value (Hypergeometric test)	Bonferroni method	BH method	Q-value (Storey-Tibshirani method)	genes mapped (from input data set)
Molecular function unknown	29	5685	28.71287129	0.915651855	0.750577722	1	1	1	CDCA2; CDCA5; SMC2; NCAPG2; CKS2; STIL; SKA1; CDCA3; GTSE1; DEPDC1B; MND1; NCAPH; FBXO5; OIP5; KIF18B; CDCA7; GINS1; GINS2; CEP55; ASPM; CDCA8; HJURP; DEPDC1; CENPU; FAM83D; DTL; CENPK; CKAP2L; ZWINT;
Ligase activity	1	112	0.99009901	1.617999788	0.466227441	1	1	1	TYMS;
ATPase activity	2	111	1.98019802	3.248985989	0.127287011	1	1	1	ATAD2; TRIP13;
Catalytic activity	1	532	0.99009901	0.340655544	0.951069711	1	1	1	NEIL3;
GTPase activator activity	1	144	0.99009901	1.258469247	0.554194171	1	1	1	RACGAP1;
Oxidoreductase activity	1	161	0.99009901	1.125595654	0.594921097	1	1	1	RRM2;
Structural molecule activity	1	269	0.99009901	0.673700443	0.780065868	1	1	1	ANLN;
Chromatin binding	2	13	1.98019802	27.72251612	0.002304045	0.516105992	0.103221198	0.619580934	KNTC1; NDC80;
Cytoskeletal protein binding	3	218	2.97029703	2.477444673	0.122199561	1	1	1	PRC1; NUF2; SPAG5;
Protein serine/threonine kinase activity	8	301	7.920792079	4.774913143	0.000279874	0.062691759	0.01567294	0.094076167	CHEK1; AURKA; BUB1; CDK1; PBK; MELK; NEK2; BUB1B;
Transcription regulator activity	3	832	2.97029703	0.649160122	0.848323041	1	1	1	EZH2; E2F8; PTTG1;
Receptor activity	1	361	0.99009901	0.502014227	0.869662489	1	1	1	HMMR;
Transcription factor activity	1	842	0.99009901	0.215237534	0.991917698	1	1	1	FOXM1;
Receptor signaling complex scaffold activity	1	322	0.99009901	0.562815305	0.837244352	1	1	1	BIRC5;
Ubiquitin-specific protease activity	2	377	1.98019802	0.956658801	0.624347321	1	1	1	UBE2T; UBE2C;
ATP binding	1	6	0.99009901	30.15510087	0.032976638	1	0.738676681	1	TPX2;
DNA repair protein	1	57	0.99009901	3.178953801	0.273131955	1	1	1	FANCI;
Protein binding	8	182	7.920792079	7.896800205	8.08256E-06	0.001810494	0.000905247	0.005433707	GMNN; SPC25; CCNB2; MAD2L1; CDC20; KIF15; MKI67; CDC45;
DNA binding	12	654	11.88118812	3.295129614	0.000279206	0.062542231	0.01567294	0.094076167	HELLS; RAD54L; MCM10; RFC4; CDT1; CENPE; MCM2; MCM4; NCAPG; RAD51AP1; CDC6; KIF4A;
Chaperone activity	1	126	0.99009901	1.4382363	0.506648666	1	1	1	ASF1B;
Motor activity	7	79	6.930693069	15.92024841	2.82208E-07	6.32145E-05	6.32145E-05	0.000379443	KIFC1; KIF18A; KIF11; KIF23; KIF20A; KIF14; KIF2C;
Kinase binding	2	16	1.98019802	22.52779105	0.003506291	0.785409135	0.130901522	0.785730923	CCNB1; CCNA2;
Cysteine-type peptidase activity	1	46	0.99009901	3.938973185	0.226916654	1	1	1	ESPL1;
Transcription factor binding	1	10	0.99009901	18.10511051	0.054360531	1	1	1	CENPF;
Kinase regulator activity	1	23	0.99009901	7.876234516	0.120676335	1	1	1	CCNE2;
Protein tyrosine/serine/threonine phosphatase activity	1	37	0.99009901	4.896842913	0.186949531	1	1	1	CDKN3;
Guanyl-nucleotide exchange factor activity	1	112	0.99009901	1.617999788	0.466227441	1	1	1	ECT2;
Protein threonine/tyrosine kinase activity	1	28	0.99009901	6.470266199	0.144937674	1	1	1	TTK;
Cytokine activity	1	107	0.99009901	1.693600189	0.45101049	1	1	1	NUSAP1;
Deoxyribonuclease activity	1	17	0.99009901	10.65444775	0.09066165	1	1	1	FEN1;
DNA-directed DNA polymerase activity	1	20	0.99009901	9.057079271	0.10579367	1	1	1	POLE2;
Phosphoprotein phosphatase activity	1	6	0.99009901	30.15510087	0.032976638	1	0.738676681	1	DLGAP5;
Exonuclease activity	1	10	0.99009901	18.10511051	0.054360531	1	1	1	EXO1;
DNA topoisomerase activity	1	6	0.99009901	30.15510087	0.032976638	1	0.738676681	1	TOP2A;
Protein domain specific binding	1	6	0.99009901	30.15510087	0.032976638	1	0.738676681	1	KIF15;
